# Supplementary material for: Mesenchymal Stromal Cell-Derived Extracellular Vesicles Restore Thymic Architecture and T Cell Function Disrupted by Neonatal Hyperoxia
Source: Front Immunol. 2021 Apr 15;12:640595. doi: 10.3389/fimmu.2021.640595 (PMC8082426; doi:10.3389/fimmu.2021.640595)
Supplement: Supplementary Table 3 — Genes differentially expressed (DE) between pair-wise group combinations HYRX vs NRMX and HYRX+MEx vs HYRX for each T cell cluster identified in PN7. Tables show Log2 (Fold Changes [FC]) and false discovery rate (FDR). Genes that displayed a Log2(FC) > 1 and <-1 and FDR <0.05 are considered statistically significant. UMAP for clusters herein identified are shown in Figure S8 . [file Table_3.xlsx]

## Sheet: S3 Tables
Supplementary Tables S3: Genes differentially expressed (DE) between all pair-wise group combinations for each T cell cluster identified in PN7. Tables show Log2 (Fold Changes [FC]) and False Discovery Rate (FDR). UMAP for clusters herein identified are shown in Fig. S8A.
	Worksheets:			Clusters
	S3A-DE_PN7_Thymocytes			0
	S3B-DE_PN7_Thymocytes			1
	S3C-DE_PN7_Thymocytes			2
	S3D-DE_PN7_Thymocytes			3
	S3E-DE_PN7_Thymocytes			4

## Sheet: S3A-DE_PN7_Thymocytes_Cluster 0
Supplementary Table S3A: DE for all comparisons for Cluster 0. Log2(FC)>1 and <-1 and FDR<0.05 are considered statistically significant
	HYRX+MEx vs HYRX				HYRX vs NRMX
	logFC	FDR			logFC	FDR
Crybb3	3.7891	6.58543e-08		Rrm2	2.71646	5.5232e-05
Cxcl9	3.06186	3.8851e-07		Ifngr2	2.59231	0.00408387
Clu	2.93144	2.40525e-06		Egr1	2.57974	8.33266e-05
Serpinb1a	2.77087	7.96263e-06		Ankrd11	2.56804	5.5232e-05
Krt14	2.5411	0.00484391		Arl8a	2.54067	0.00478251
Gstm2	2.47657	0.0110614		Rrp7a	2.53528	0.00675379
Eif2s3y	2.44893	0.0115029		Alkbh5	2.48803	0.00350214
Skint7	2.43914	0.0143593		Ppp2r5e	2.48706	0.00798089
Cthrc1	2.39791	0.0143593		Dhfr	2.46016	0.00896502
Col12a1	2.35284	0.0241903		Zfp703	2.45343	0.00896502
Gem	2.28179	0.00402177		Ddx42	2.43994	0.00447346
A630076J17Rik	2.24642	0.00478333		Hells	2.43758	0.00814176
Bcam	2.23369	0.0107336		Cul5	2.43343	0.00950891
Igfbp4	2.16015	0.0472341		Gltp	2.38807	0.0056575
Dhx29	2.15128	0.0783913		Tpm2	2.37268	0.014175
Slfn9	2.13412	0.0806959		Dnajc2	2.36152	0.00388495
Mgp	2.05513	0.0706661		Lect1	2.35955	0.0154011
Ackr4	2.01288	0.0550317		Ddx27	2.35882	0.0148053
Acot1	2.01122	0.109021		Shisa5	2.35782	0.0146909
Gas1	1.99477	0.123828		Lsm14a	2.34392	0.00747715
Zfp68	1.98675	0.139106		Ncapg	2.31497	0.0179666
Fos	1.97613	4.83403e-06		Ndc80	2.30166	0.0154011
2010107G23Rik	1.96557	0.109021		Eya2	2.29807	0.00896502
Ptprz1	1.93511	0.175745		Tcf4	2.29527	0.00350214
Il33	1.93188	0.109021		Rpa1	2.27725	0.0196355
S100a4	1.93013	0.123828		Hdlbp	2.26574	0.00408387
Hspa2	1.92824	0.196577		Tsc22d1	2.25325	5.96998e-05
Ndfip1	1.92601	0.0595034		Rabl6	2.24977	0.0224016
Rnd3	1.92438	0.123828		Dtl	2.24045	0.0218372
Dock1	1.91941	0.151814		Pabpc1	2.22974	5.5232e-05
Mgll	1.91479	0.0472341		Ddx3x	2.22107	0.00321332
Ryk	1.89164	0.0941513		Max	2.21991	0.02315
Prmt7	1.87781	0.218123		Cxxc5	2.21428	0.00478251
Npl	1.86616	0.109021		Tmx4	2.20523	0.02511
Gm4841	1.85998	0.0478595		Fbxo33	2.19402	0.02511
Megf6	1.85124	0.139106		Smc1a	2.19382	0.00242927
Pir	1.85003	0.139106		Tnpo3	2.18884	0.0154011
Bcl3	1.84606	0.174735		Fbxw7	2.18608	0.0165483
Gabbr1	1.82103	0.202162		Brd3	2.18604	0.00973338
Tcaf2	1.7943	0.288687		Sox4	2.18101	5.5232e-05
Scrn2	1.78888	0.201569		Eef2	2.17299	6.34234e-06
Hemk1	1.77579	0.293902		Fam188a	2.16475	0.0292651
Vwa1	1.77525	0.288687		Srrm1	2.15864	0.00087773
App	1.77188	0.182516		Pvr	2.1343	0.0316024
Apoe	1.76421	0.0478595		Mras	2.12778	0.0326675
Fkbp10	1.74785	0.293744		Dok1	2.1236	0.0326675
Cdh11	1.74468	0.293744		1810041L15Rik	2.12301	0.0316024
Htra1	1.7444	0.293902		Rbfox2	2.12299	0.0326675
Pgm5	1.74337	0.288687		Kif21b	2.12076	0.0326675
Plat	1.7374	0.202162		Racgap1	2.1032	0.02511
Cdc14b	1.73374	0.293902		Taok3	2.1031	0.0154011
Pla2g7	1.72859	0.293902		N6amt1	2.09775	0.0355434
Fam58b	1.72784	0.293902		Purb	2.08107	0.00798089
Gimap4	1.72765	0.293902		Bod1l	2.07157	0.00798569
Rasl11a	1.72297	0.293902		Vps26a	2.07142	0.036762
Dnaja3	1.7215	0.293744		Dag1	2.06805	0.036762
Gpc3	1.71736	0.209769		Rxrb	2.0652	0.0384868
Anxa1	1.71042	0.109021		Adprhl2	2.05797	0.0386981
Rpl6l	1.70128	0.293902		D15Ertd621e	2.05494	0.0292651
Efemp2	1.69384	0.288687		Tspan14	2.05067	0.0404934
Dcn	1.68221	0.314195		Tsnax	2.04912	0.0316024
Penk	1.67463	0.310116		Npepl1	2.04905	0.0390658
Myof	1.67169	0.303486		Parm1	2.04126	0.0326675
Sparc	1.6674	0.1893		Brd2	2.03735	0.000423367
Dph6	1.66203	0.312101		Hspa4	2.03526	0.0231046
Ccdc85b	1.65929	0.350632		Abcf3	2.03339	0.0423033
Copg2	1.65504	0.293902		2019-09-11	2.03272	0.0465108
Commd9	1.64767	0.117917		Ascl1	2.0291	0.0460504
Rcn1	1.64677	0.127082		Kctd1	2.02425	0.0154011
D630023F18Rik	1.64251	0.340005		Top2a	2.02272	0.000240659
Cog8	1.64104	0.293902		Pten	2.01954	0.00478251
Lsg1	1.6397	0.324167		Ubl3	2.01821	0.0242447
Elac2	1.6375	0.394662		Afg3l1	2.01714	0.0524761
Gpr108	1.6359	0.296217		Rnf213	2.00789	0.0344324
Fxyd3	1.63075	0.195485		Brd7	2.0058	0.034957
Bphl	1.62196	0.203436		Mybbp1a	2.00492	0.0535874
H2afy2	1.61193	0.202162		Tmem57	1.98811	0.0542034
Jag1	1.61038	0.293744		Tbc1d10c	1.98121	0.0557213
Fosb	1.61022	0.0110614		Akap8l	1.97766	0.0552789
Fmnl3	1.60934	0.293902		Slain1	1.97492	0.0536519
Smad6	1.6054	0.293902		Tapt1	1.97179	0.0404688
Sfn	1.604	0.0169857		Chaf1a	1.97094	0.0535051
Pbx3	1.60261	0.320372		Gosr2	1.96874	0.0535874
Sprr2a3	1.59615	0.392365		Znrf2	1.96868	0.0213942
Cdc16	1.59557	0.288687		Ago2	1.96671	0.0300956
Phf11d	1.59537	0.293902		Zfp36l2	1.96439	0.00144695
Nup98	1.59199	0.293902		Dlst	1.96364	0.0535874
Ift74	1.58787	0.359487		Trmt1	1.96328	0.0536519
Serpinh1	1.5873	0.109021		Acox3	1.96159	0.0542034
Mta3	1.58142	0.396761		Ubr5	1.96153	0.053925
Gper1	1.57619	0.293902		Cap1	1.96002	0.0106823
Dnase1l3	1.56896	0.415808		Msh2	1.9553	0.0535874
Plekhf1	1.56551	0.293902		Pkm	1.95479	0.00296769
Crlf2	1.56358	0.384199		Map2k1	1.95476	0.0582517
Fkrp	1.55383	0.45883		Krt5	1.94972	0.0199748
Epcam	1.5514	0.0123142		Igf1r	1.94805	0.0240426
Tmem181a	1.54973	0.293902		Lrrfip2	1.94702	0.0542034
Cdh3	1.54865	0.33616		Hnrnpul2	1.94007	0.0327632
Adgrb1	1.54743	0.293902		Atp6v1c1	1.93888	0.0542034
Cald1	1.54376	0.293902		Dram1	1.93799	0.060927
Htatip2	1.54262	0.293902		Hdac3	1.93184	0.0546209
Gsta4	1.54124	0.123828		Hmgcs1	1.92485	0.0512033
Col18a1	1.53969	0.394662		Cldnd1	1.92088	0.0672137
Nrtn	1.53773	0.293902		Rnf11	1.92042	0.0266846
Lrch2	1.53537	0.293902		Fcho1	1.91822	0.0695812
Ppp1r9a	1.53261	0.421428		Baz2a	1.91489	0.0355434
Tpm2	1.53155	0.122795		Mcm6	1.90695	0.0535874
Ehbp1	1.53079	0.293902		Ccl21a	1.90593	0.000240659
Acsl4	1.53006	0.418601		Slc39a6	1.89968	0.0654541
Stard5	1.52792	0.293744		Igsf3	1.89863	0.053925
Basp1	1.52756	0.177093		Phc3	1.89857	0.0655903
Mcts2	1.52733	0.465918		Fam49b	1.8983	0.00473492
Cxcl10	1.51898	0.00216711		Ttc3	1.89826	0.0292651
Gipc2	1.51892	0.293902		Pgap2	1.89678	0.0647688
Tpbg	1.51783	0.391375		Nab1	1.89672	0.0698189
Prss36	1.51719	0.293902		Ensa	1.89561	0.0541424
Tmem170b	1.51565	0.431125		Usp35	1.89524	0.0666557
Kptn	1.51344	0.472765		Rtcb	1.89405	0.0384868
Rnf2	1.51312	0.409848		Tmem51	1.88988	0.0666557
Orai3	1.50721	0.498086		Ccdc80	1.88696	0.0647688
Trappc5	1.50694	0.293902		Zufsp	1.8861	0.0676963
Mtss1l	1.50625	0.326099		Pkdcc	1.88361	0.0658414
Gulp1	1.50032	0.443124		Ccr7	1.88361	0.0854427
Irf1	1.49675	0.0206495		Lrrk1	1.88224	0.0671421
Fam118b	1.49443	0.502726		Fam193a	1.87719	0.0603133
C1ql3	1.49425	0.30334		Cd53	1.87585	0.0672733
2410131K14Rik	1.48872	0.384199		Pbx1	1.86937	0.0647688
Ripk4	1.47968	0.509605		Nono	1.868	0.00798089
P4ha3	1.46845	0.359487		Arf3	1.86658	0.0671421
Tfrc	1.46722	0.516171		Hsp90b1	1.86593	0.00118141
Myd88	1.46366	0.50076		Gpd2	1.8657	0.0678808
Mad2l1bp	1.46171	0.498086		Lig4	1.8652	0.0625818
Litaf	1.46123	0.422181		Mapk1ip1l	1.86422	0.0693569
Atad3a	1.45922	0.45883		Mif4gd	1.8641	0.0476213
Yap1	1.45595	0.466817		Rbl2	1.86192	0.0690624
Col8a2	1.45579	0.392365		Dzip3	1.86116	0.0696409
Irak1bp1	1.4536	0.425184		Zc3h13	1.8561	0.0638985
Mapkapk2	1.45258	0.314195		Tjp2	1.85575	0.0695812
Thap7	1.44991	0.465918		Dedd2	1.85507	0.070404
Gstp1	1.44861	0.47893		Mcm4	1.85315	0.0666557
Aip	1.44715	0.418601		Gon4l	1.84879	0.0647688
Fam45a	1.44715	0.502726		Atad2	1.84868	0.0359412
Bspry	1.44003	0.520969		Gpsm2	1.84817	0.0703785
Ier2	1.43868	0.0208788		Eri1	1.8476	0.0355171
Hpgd	1.43355	0.0194717		Eif4h	1.84518	0.0154011
Mipol1	1.43297	0.520969		Tmem65	1.84316	0.0700399
Igfbp2	1.4289	0.486568		Zfp143	1.84216	0.0703785
Rps27	1.42408	0.509611		Bdp1	1.84214	0.0676963
Kcnk2	1.42365	0.201569		Angel2	1.83819	0.0678808
Cd44	1.4233	0.520969		Lgals8	1.83697	0.0891922
Vps16	1.42273	0.520969		Jak1	1.8353	0.0065539
Krt7	1.42201	0.0275808		Anp32e	1.83514	0.00148318
Bysl	1.42096	0.520969		Erlec1	1.83486	0.0896199
Fstl1	1.41808	0.384199		Ncor1	1.83463	0.00478251
Gbp3	1.40839	0.498086		Ube4b	1.83303	0.053204
Ube2cbp	1.40786	0.407448		Mlec	1.8259	0.0898885
Ccnd2	1.40536	0.151814		Agfg1	1.82568	0.0898885
Tdrd3	1.40486	0.520969		Sart1	1.82558	0.0900466
Farsb	1.40092	0.450883		Taok1	1.824	0.0676963
Mocos	1.40027	0.520969		Bckdk	1.82399	0.0725727
Ganc	1.39956	0.520969		Luzp1	1.82334	0.0700399
Clca3a2	1.39859	0.407448		Slmo2	1.82293	0.0301961
Il23a	1.39859	0.407448		Rad50	1.81748	0.0751788
Tet1	1.39666	0.540653		Ccnt1	1.81571	0.0709966
Ptrf	1.39574	0.52262		Notch1	1.81412	0.0565268
Icam1	1.39556	0.0978855		Hmgb3	1.81318	0.0318036
Hsf2	1.39176	0.394662		Trim12c	1.81274	0.0695812
Fgf21	1.39145	0.520969		Lipa	1.80767	0.0316024
Ndufaf6	1.39132	0.520969		Btbd9	1.80643	0.0854427
Gabpb1	1.39051	0.453761		Pcm1	1.80545	0.02511
C330006A16Rik	1.38934	0.520969		Myo10	1.80455	0.05577
Zgpat	1.38709	0.520969		Trmt6	1.80376	0.0787349
Il11ra1	1.38486	0.520969		Cenpb	1.80304	0.0787349
Gm10260	1.38417	0.0488766		Txlna	1.80144	0.0740475
C1qtnf4	1.38366	0.404317		Tmpo	1.80026	0.00798569
Magi1	1.38194	0.409848		Prr13	1.79979	0.0434608
Myl9	1.38172	0.412767		Umod	1.79772	0.0896199
Klhdc2	1.38061	0.303486		Impact	1.79423	0.0264666
Epb41l4aos	1.38047	0.516171		Hadhb	1.79417	0.0335108
Pex14	1.38021	0.469998		Snrnp70	1.7909	0.0362038
Fam234a	1.37799	0.412983		Supt16	1.79042	0.0355434
Scg5	1.37764	0.467371		Mgea5	1.78419	0.0625818
Il1r2	1.37716	0.412538		Lmnb1	1.78252	0.0140378
Rab34	1.377	0.430639		Epn1	1.78116	0.0787349
Zfp758	1.37685	0.413475		Farsa	1.77984	0.102982
Rnf41	1.37663	0.539056		Rai14	1.77946	0.0898885
Ly6h	1.37423	0.415808		Git2	1.77888	0.0363542
Igfbp7	1.37354	0.413475		Arid4b	1.77723	0.0355434
Ccdc28b	1.37309	0.504258		Trim56	1.77399	0.105778
Aspscr1	1.37241	0.472765		Tmf1	1.7728	0.0861741
Garem	1.37225	0.413475		Ucp2	1.77217	0.0233132
Gm15013	1.37139	0.539056		Prdm2	1.77152	0.107969
Bmp2	1.36965	0.413475		Pwwp2a	1.76998	0.107568
Fastkd3	1.36749	0.549288		Mcm5	1.76976	0.0869825
Trim29	1.36389	0.282615		Rprd1b	1.7679	0.0896199
Pax9	1.3627	0.409848		Tspan3	1.76622	0.0316024
Pvrl2	1.36128	0.520969		Uhmk1	1.7639	0.109347
Mtmr14	1.354	0.560547		Fam20b	1.76298	0.0906333
Snx16	1.35271	0.446379		Frmd6	1.7627	0.106484
Zpr1	1.34995	0.420639		Zfp330	1.76148	0.0896104
Dpp6	1.34943	0.550442		Csde1	1.75984	0.00881689
Crabp2	1.34844	0.560837		Umad1	1.75958	0.0898885
Mmab	1.34828	0.520969		Bag3	1.75944	0.108166
Islr	1.34721	0.415808		Ppp2r2a	1.75863	0.0316024
Pcbp4	1.34721	0.415808		Itfg2	1.75862	0.0926756
Pfkm	1.34679	0.415808		Cpsf4	1.75771	0.0926756
Smim22	1.34666	0.415808		AI662270	1.75764	0.0542034
Trip10	1.34635	0.520969		Flot2	1.75545	0.0906333
Tstd3	1.34558	0.415808		Apbb1ip	1.75509	0.0710793
Tbc1d2b	1.34354	0.520969		Abhd12	1.75407	0.0898885
Aox4	1.34123	0.416905		Mbnl3	1.75366	0.110809
N4bp1	1.33999	0.47893		Mapk1	1.75343	0.0326675
Pdpn	1.33903	0.394662		Eif4a1	1.75265	0.00118141
Egr2	1.33638	0.520969		Seh1l	1.75247	0.110809
Mapk8ip1	1.33405	0.416059		Cdc23	1.75119	0.0924035
Wdr5	1.33375	0.527401		Zbtb20	1.75088	0.0906333
Zc3h12c	1.33184	0.418601		Ebp	1.7503	0.0926756
Pcolce	1.3314	0.418601		Ttc7	1.74987	0.0924035
Mcat	1.33132	0.560837		Hacd3	1.74969	0.0926756
Fat2	1.32976	0.418601		Mtpn	1.74932	0.0132661
Fam101b	1.32945	0.520969		Uso1	1.74802	0.1128
St7	1.32847	0.520969		Ntf5	1.74764	0.0916631
Mapk1ip1	1.32776	0.520969		Palld	1.74493	0.0700399
Rars	1.32639	0.419306		Nup93	1.74467	0.0926756
Tonsl	1.32618	0.333297		Unkl	1.74463	0.0925983
Zbtb10	1.32561	0.560837		Ogfr	1.74392	0.0919984
Txnip	1.3238	0.201569		Actr1b	1.74229	0.113483
2019-09-08	1.32048	0.560837		Snx27	1.7398	0.113483
Tmtc4	1.3199	0.418601		1190002N15Rik	1.73949	0.115544
Dnajb9	1.31918	0.396852		Stk4	1.7383	0.0465108
Thbd	1.31897	0.418601		Hnrnpdl	1.73636	0.0154011
Frmd4a	1.31875	0.527401		Mat2a	1.73617	0.00635385
Pex5	1.31869	0.560547		AU022252	1.73587	0.0926756
Ogn	1.30642	0.418601		Tusc2	1.73488	0.0934386
Meg3	1.30642	0.418601		Cyth2	1.73215	0.0968069
Pcdhb21	1.30642	0.418601		Nemf	1.73024	0.0938694
Nr2c2ap	1.30629	0.520969		Gga2	1.72715	0.115216
Stxbp2	1.30518	0.520969		Emsy	1.72294	0.0956895
Tsr1	1.30466	0.560837		Rbbp4	1.72174	0.008233
Pigm	1.30438	0.560837		Serpinh1	1.71962	0.122257
Mdk	1.30353	0.123828		Pdia4	1.71707	0.101745
Acvr1	1.30218	0.418601		Txnrd3	1.7148	0.122993
Tmem176a	1.30158	0.123828		Arl2bp	1.71374	0.0966295
Brap	1.30075	0.549233		Ubn1	1.71361	0.0253
Snx11	1.30049	0.418601		Adss	1.71088	0.0318036
Ung	1.29888	0.562932		Hgsnat	1.70806	0.0835087
AW011738	1.29779	0.540525		Lgals9	1.70478	0.0145112
Cnn3	1.29084	0.0475402		Rab42	1.70463	0.130317
Fam19a5	1.29046	0.539056		Golga4	1.70045	0.0384868
Asns	1.28788	0.520969		Cnot7	1.69997	0.0854427
Aga	1.28774	0.520969		Kitl	1.69724	0.106484
Fzd2	1.28764	0.560837		Ccnt2	1.69434	0.107969
Ifih1	1.28593	0.552595		Sass6	1.68948	0.136459
Acadvl	1.28254	0.407448		Arpc1a	1.68803	0.0292651
Hes5	1.28229	0.520969		Ezh2	1.68717	0.0241779
Exoc7	1.27676	0.293902		Stk26	1.68667	0.110327
Ifitm2	1.27585	0.0865259		Bclaf1	1.68556	0.0242447
Dact2	1.27391	0.293902		Uhrf1bp1l	1.68516	0.132926
Echdc2	1.27218	0.574352		Slc29a1	1.68242	0.02511
Pclo	1.27208	0.563475		4930579G24Rik	1.6816	0.115601
BC023829	1.27116	0.568486		Tubgcp4	1.68073	0.13557
Spata5	1.27102	0.587256		Eed	1.67872	0.133837
Rcan1	1.26883	0.498086		Kcnq1ot1	1.67871	0.0106823
Akip1	1.26879	0.590179		Maged1	1.67603	0.0724462
Dgcr14	1.26703	0.587256		Cntln	1.67575	0.113729
Gfm1	1.26605	0.560547		Gle1	1.67501	0.134735
Ehd1	1.26483	0.560837		Elmsan1	1.67396	0.113511
Pecr	1.26303	0.592031		Zfp574	1.67303	0.115601
Fam129a	1.26297	0.520969		Nr4a2	1.67211	0.140777
Itm2c	1.26279	0.195485		Ezr	1.67148	0.00436186
Bag2	1.26244	0.587118		Rrp8	1.67139	0.138409
Fastkd2	1.262	0.590179		Serinc3	1.67035	0.0582517
G0s2	1.26167	0.568486		Orai2	1.66997	0.115601
Fam114a1	1.2596	0.590179		Chmp3	1.66723	0.0924035
Zfp385b	1.25899	0.587118		Sh3bp1	1.6672	0.138338
Stard10	1.25745	0.583818		Gas6	1.66712	0.00476652
Serpina3g	1.25513	0.560837		Utp14b	1.66698	0.137265
Kif26a	1.25484	0.560837		Rbm14	1.66658	0.117257
Ubc	1.2541	0.0286293		Rif1	1.66656	0.0949417
Thbs2	1.25398	0.592031		Tmem248	1.66613	0.140777
Snta1	1.25279	0.592031		Tmem55b	1.66436	0.136488
Arf6	1.24981	0.329451		Srsf1	1.66422	0.0748071
Ncoa7	1.2497	0.560837		Kdelr1	1.66393	0.0748071
Gmpr	1.24806	0.293902		Ehd4	1.66369	0.13754
2310011J03Rik	1.24786	0.520969		Rbms1	1.66272	0.0162006
Tmed1	1.24712	0.527401		Psip1	1.66248	0.0158084
Prkca	1.24629	0.498086		Pold3	1.66198	0.115544
Cd151	1.24627	0.37628		Strap	1.66196	0.0725727
Gemin8	1.24494	0.592031		Sat1	1.65967	0.138288
Ccser2	1.24395	0.520969		Tab2	1.65908	0.095943
Parp9	1.24394	0.539056		Lcmt1	1.6581	0.12199
Adgrg2	1.2436	0.560837		Tm6sf1	1.65803	0.0933394
Pdcd11	1.24319	0.592031		Lrmp	1.65725	0.0647688
Mapk15	1.23932	0.592031		Abhd14b	1.65688	0.116436
Dohh	1.23717	0.502726		Rnf187	1.65684	0.0638985
Unc119b	1.2363	0.520969		Clip1	1.65621	0.0938694
Six1	1.23574	0.354273		Actr1a	1.65575	0.11749
Epn2	1.23521	0.592031		Suz12	1.65386	0.0640441
Enc1	1.23264	0.592031		Fnip1	1.65153	0.118277
Klf4	1.23208	0.520969		Jph1	1.65054	0.116293
Fchsd1	1.23203	0.520969		Tcf3	1.64973	0.0950101
Cebpa	1.23198	0.592031		Sema4c	1.64876	0.119742
B3gat3	1.22812	0.592031		Dmwd	1.64875	0.118111
Tmem97	1.22768	0.592031		Psmd5	1.6477	0.144589
Tmem38b	1.22748	0.592031		Puf60	1.6431	0.0813598
D130020L05Rik	1.22705	0.520969		Sin3a	1.64138	0.119301
Hccs	1.22632	0.560837		Plekha1	1.63972	0.118111
Gm15261	1.22534	0.592031		Mtfr1	1.63936	0.118277
Adck3	1.22521	0.520969		Srfbp1	1.63728	0.119268
Ripk1	1.22433	0.560837		Sp2	1.63641	0.148633
Camta1	1.2241	0.560837		Cog2	1.63479	0.119833
Mrpl10	1.22219	0.560837		Hsp90aa1	1.63226	0.00203965
Rab3ip	1.22213	0.592031		Nrp1	1.63165	0.12199
Adk	1.2176	0.562894		Pdap1	1.63156	0.0460183
Dnase2a	1.21736	0.520969		Cyth1	1.62953	0.130317
Rab3d	1.21663	0.592031		Pdia3	1.62688	0.0232692
Ttc8	1.21613	0.592031		Gfi1	1.62629	0.148633
Bbs5	1.2161	0.592031		Slc35a2	1.62579	0.121836
Alg9	1.21544	0.520969		Baz1b	1.62531	0.0898885
Scfd1	1.21356	0.50753		Specc1l	1.62482	0.150085
Med22	1.21244	0.592031		Dazap1	1.62307	0.0700399
Dscr3	1.2121	0.592031		Cul4a	1.62298	0.12199
Rps26-ps1	1.20901	0.520969		Snx10	1.62236	0.130317
Tead1	1.20776	0.560837		Zfp407	1.6223	0.12199
Ccdc80	1.20772	0.498086		Tbrg1	1.62129	0.0331183
4930402H24Rik	1.20698	0.562932		Kmt2e	1.62127	0.0384868
Mtap	1.20577	0.592031		Cdk12	1.62075	0.0586526
Shisa6	1.20563	0.592031		Dhcr24	1.62053	0.12199
Dvl2	1.20531	0.592031		Ccdc86	1.62008	0.12199
Gpatch2l	1.20461	0.520969		Sart3	1.61935	0.150327
Arhgef25	1.20366	0.592031		Ppcdc	1.61845	0.122257
Zscan26	1.20248	0.592031		Ap3d1	1.61657	0.12199
Lrrc24	1.20097	0.592031		Snn	1.61652	0.132867
Parva	1.1996	0.560547		Rad18	1.61583	0.122257
Myo1b	1.19788	0.590179		S100a6	1.6156	0.12155
Eri3	1.19532	0.520969		Nmt2	1.61524	0.122257
Cd9	1.19489	0.333297		Bsdc1	1.61458	0.12199
Il1r1	1.1932	0.592031		Alcam	1.61442	0.0106823
AI597479	1.18878	0.520969		Stambpl1	1.61412	0.122993
Trim16	1.18864	0.592031		Foxm1	1.61345	0.124876
Eif3b	1.1883	0.415808		Ift52	1.61325	0.122
Cyr61	1.18624	0.44844		Map2k2	1.61206	0.0228519
Shkbp1	1.18601	0.592031		Lysmd3	1.61104	0.150085
Stx4a	1.18367	0.560837		Mpp6	1.61069	0.115544
Ikzf4	1.1835	0.592031		Ddx46	1.60958	0.0730797
Ankfy1	1.18165	0.592031		Sh3bp5	1.60743	0.149639
Lurap1l	1.18124	0.592031		Rbl1	1.60705	0.122993
Ccnc	1.18074	0.592031		A230046K03Rik	1.60703	0.150832
Qtrt1	1.18058	0.520969		Ube2f	1.6067	0.13557
Gnpnat1	1.18031	0.592031		Gsn	1.60271	0.150236
Trmu	1.17981	0.592031		2810403A07Rik	1.60199	0.140467
Iigp1	1.17762	0.143225		Pacsin2	1.60162	0.137215
Xbp1	1.1773	0.418601		Hook3	1.60079	0.11358
Ciita	1.17636	0.592031		Cryab	1.59845	0.153215
Ctnna1	1.17433	0.457112		Gmcl1	1.59826	0.153395
Stx12	1.17428	0.592031		Cdc42ep4	1.59628	0.151622
Scoc	1.17393	0.527401		Srsf5	1.59627	0.00814176
Bcl11a	1.17354	0.592031		Tnip1	1.5961	0.0950101
Bcs1l	1.17232	0.592031		Rbm17	1.59459	0.0647688
Dync2li1	1.17204	0.592031		Dpp3	1.59421	0.119171
Ppp1r36	1.17203	0.592031		Gtf2f1	1.59318	0.152614
Slfn8	1.17167	0.520969		Idi1	1.59072	0.119833
Vldlr	1.17164	0.592031		Cdca8	1.58979	0.0481978
Slc37a3	1.16999	0.592031		Tacc3	1.58949	0.143985
Rcn3	1.1691	0.592031		Gbas	1.58904	0.148633
Gm15912	1.16857	0.520969		Eprs	1.58828	0.0583432
Klhl22	1.16668	0.592031		Gnai2	1.58785	0.00478251
5730507C01Rik	1.16553	0.520969		Pink1	1.58662	0.154625
Fbxo6	1.16195	0.539056		Katnbl1	1.58661	0.156255
Kcnk1	1.16114	0.592031		Spryd7	1.58655	0.121836
Gm20045	1.16057	0.592031		Atxn10	1.58602	0.0672733
H2-Q4	1.1603	0.560837		Dicer1	1.58507	0.158549
Rab20	1.15993	0.592031		Kansl1l	1.5847	0.15864
Bnip1	1.15974	0.592031		Sh2d4b	1.58268	0.148633
Fzd6	1.15892	0.592031		Psme3	1.58209	0.161381
Fmn1	1.15845	0.520969		Mbd2	1.58208	0.0568366
Nhs	1.15845	0.520969		Klf3	1.582	0.0331183
Pdlim4	1.15845	0.520969		Arhgap30	1.58164	0.12199
Wfdc18	1.15845	0.520969		Foxn3	1.57992	0.0854427
Zfp768	1.15821	0.592031		Setd7	1.57832	0.12199
Dnajc24	1.158	0.418601		Srsf2	1.57826	0.00476652
Aldh3a2	1.15744	0.466817		Appbp2	1.57809	0.122257
Pqlc1	1.15719	0.592031		Trnau1ap	1.57683	0.155983
Pisd	1.15547	0.520969		Ywhah	1.57581	0.0431694
Lzic	1.15518	0.560547		Mcfd2	1.57444	0.148633
Anxa6	1.15417	0.547851		Zfx	1.57413	0.148633
Atp2b4	1.15356	0.592031		Slc39a7	1.57336	0.158921
Sod2	1.15271	0.264349		D17Wsu92e	1.57317	0.165422
Tom1l1	1.15256	0.589219		Zfp617	1.57221	0.162581
Dhx40	1.15232	0.592031		Zmynd11	1.5717	0.0696849
Ifit1	1.15082	0.293902		Rbm7	1.57103	0.106484
Erich3	1.1503	0.611637		Efr3a	1.57045	0.122993
Kcnn3	1.14963	0.540653		Mafg	1.56974	0.106484
Vasp	1.14907	0.520969		Wnt4	1.56902	0.0101633
Tsen34	1.14867	0.560837		Nlgn1	1.56872	0.161609
Chml	1.14835	0.592031		Chmp1a	1.5682	0.148633
Rtp4	1.14748	0.592031		Osmr	1.56775	0.145957
Kdf1	1.14702	0.592031		Cenpj	1.56326	0.168843
Hey1	1.14661	0.539669		Rnf125	1.56177	0.125507
Usp6nl	1.14652	0.592031		Sel1l	1.55967	0.167382
Helq	1.14589	0.520969		Creb3l2	1.5588	0.148742
Idh3a	1.14557	0.47893		Atrx	1.55492	0.0233132
Tnfrsf18	1.14413	0.592031		Twf1	1.55416	0.0915396
Drg1	1.1425	0.520969		Ppm1l	1.55393	0.18679
Ago4	1.14206	0.520969		Unc5c	1.55352	0.148633
Fign	1.14152	0.520969		Zak	1.55143	0.18305
Irgm1	1.14088	0.293744		mt-Co3	1.55107	0.000240659
Aim1	1.14015	0.615459		Nfat5	1.55094	0.0755737
Btbd3	1.13954	0.520969		2019-09-06	1.55033	0.0647688
Ctso	1.13908	0.520969		Tmem165	1.54929	0.117092
Cdcp1	1.13847	0.592031		Rprd2	1.54768	0.149639
Gm37305	1.13818	0.520969		Lemd2	1.54712	0.148633
Cldn8	1.13818	0.520969		Cpne3	1.54547	0.149639
Optn	1.1367	0.592031		Tmx3	1.54498	0.149639
Znrd1as	1.13646	0.520969		Zfp281	1.54433	0.18679
Mettl20	1.13567	0.520969		S100a3	1.54389	0.186157
Cyb5r3	1.13514	0.563475		Nom1	1.54135	0.148633
Vti1b	1.13465	0.520969		Atf7ip	1.5391	0.119268
Rbm45	1.13312	0.520969		Rangap1	1.53902	0.151428
2019-09-04	1.13312	0.520969		Snx29	1.53783	0.148633
Ccdc127	1.13275	0.592031		Psat1	1.5372	0.0949417
Bcdin3d	1.13252	0.520969		Prkcq	1.53658	0.150832
Igfbp5	1.13219	0.592031		Anp32b	1.53629	0.00478251
Cln3	1.1317	0.520969		Ikzf2	1.53476	0.18679
Msto1	1.13139	0.592031		Ccdc91	1.53431	0.148633
Gpatch2	1.13111	0.592031		Plxnb1	1.53347	0.148633
Apool	1.13054	0.562932		Nav1	1.53332	0.148633
Stap2	1.12978	0.611079		Kif20b	1.53257	0.148633
Wwp1	1.12974	0.592031		1700025G04Rik	1.53255	0.0854427
Rasa3	1.12954	0.520969		Nsun2	1.53238	0.151622
Cbr2	1.12909	0.312101		Ogt	1.53179	0.0854427
Got2	1.1288	0.560128		Zfyve27	1.53127	0.148633
Rev1	1.12835	0.592031		Trim21	1.53073	0.148633
RP23-216D14.4	1.12781	0.520969		P2ry14	1.52887	0.148633
Dnajc13	1.12739	0.449334		Cmas	1.52872	0.0959891
Abcb8	1.12699	0.520969		2610318N02Rik	1.52866	0.148633
Cyb5r4	1.12648	0.595986		Tcerg1	1.52805	0.144589
Gnl1	1.12591	0.590179		Bmpr1a	1.52759	0.148633
Klhdc8b	1.12412	0.520969		Osbpl9	1.52723	0.153439
Polk	1.12389	0.592031		Kras	1.52717	0.0227015
Mageh1	1.12378	0.62617		Tex261	1.52684	0.0849909
6720489N17Rik	1.12357	0.520969		Ly6h	1.52635	0.148633
Dzip1l	1.12324	0.520969		Trappc2	1.52601	0.148633
Caskin2	1.12324	0.520969		Mbd3	1.52599	0.0966295
Fscn1	1.12303	0.595986		Ptp4a2	1.5248	0.0124267
Ttc27	1.12271	0.520969		Bcap29	1.52437	0.148633
Ugdh	1.12223	0.560837		Ppp1r12a	1.52383	0.122257
Hddc3	1.12184	0.592031		Zfp445	1.52292	0.148633
Clec11a	1.1216	0.562932		Adrbk1	1.52194	0.122453
Il2ra	1.12133	0.611122		Incenp	1.52181	0.14844
Aldh1a3	1.12058	0.595986		Tns1	1.52126	0.148633
Adamts2	1.12007	0.520969		Mgll	1.52065	0.148633
Fat1	1.12001	0.592031		Rabep1	1.5206	0.18679
Clptm1	1.11899	0.592031		Fech	1.51936	0.148633
Dstn	1.11711	0.178247		Eps15l1	1.51854	0.148633
Slc25a46	1.117	0.593259		Ccnjl	1.51852	0.148633
Phgdh	1.11658	0.394266		Lonrf1	1.51823	0.148633
Qars	1.11644	0.592031		Mcm3ap	1.51812	0.148633
Prdx3	1.11599	0.415808		Acsl5	1.5181	0.148633
Unc119	1.11588	0.45363		Msh6	1.51788	0.148633
Arhgap27os2	1.11584	0.520969		Frem2	1.51735	0.148633
St6galnac2	1.11506	0.520969		Ctla4	1.51723	0.18679
Smarca1	1.11139	0.520969		Amotl1	1.51709	0.168843
Arhgap6	1.11139	0.520969		Mpnd	1.51625	0.148633
Slc44a3	1.11139	0.520969		Cep295	1.51611	0.148633
Atl1	1.11139	0.520969		Brca2	1.51481	0.148633
Plek2	1.11139	0.520969		Zfp830	1.51438	0.171676
Gin1	1.111	0.592031		Adgrg1	1.51399	0.148633
5730559C18Rik	1.11085	0.520969		Shb	1.51392	0.18679
Cspg5	1.11085	0.520969		Smap2	1.5139	0.12199
Fkbp9	1.11079	0.592031		Gpc1	1.51333	0.18679
Ifit3	1.11016	0.592031		Oxsr1	1.51187	0.148633
Flna	1.10992	0.52262		Poc1b	1.51146	0.148633
0610040B10Rik	1.10969	0.520969		E2f1	1.51072	0.148633
Sirt4	1.10866	0.520969		Arid1a	1.51067	0.0755737
Rbm20	1.10866	0.520969		Pgam5	1.51053	0.148633
Psd	1.10813	0.520969		Tbc1d22b	1.50917	0.148633
Plaur	1.10729	0.62617		Wwp1	1.50795	0.148633
Tgfbrap1	1.10684	0.520969		Hps4	1.50785	0.148633
Scn1a	1.10355	0.617766		Hsf1	1.5067	0.148869
Tnfaip2	1.10322	0.520969		Inf2	1.50664	0.148633
Vipas39	1.10319	0.616964		Umps	1.50622	0.148633
Tmem177	1.10275	0.520969		Zmym5	1.50621	0.18679
Tfpt	1.10265	0.592031		Map2k7	1.50619	0.18679
Lncpint	1.10258	0.62617		Npat	1.50606	0.148633
Rtkn	1.10222	0.520969		Ccne1	1.50543	0.148633
Exoc6b	1.10218	0.592031		Aldh9a1	1.50532	0.148633
Pianp	1.10172	0.617766		Ube2z	1.50512	0.161609
Abhd17c	1.10169	0.592031		Ube4a	1.50507	0.148633
Med7	1.10159	0.582662		Hectd1	1.50434	0.0669144
Gyg	1.10086	0.592031		Gtf3a	1.50365	0.162319
Kirrel3	1.09875	0.520969		Fam220a	1.50357	0.148633
F11r	1.0986	0.62617		Poldip3	1.50299	0.18679
Rpl7a	1.09841	0.293902		Gnaq	1.50296	0.18679
Nsun3	1.09822	0.520969		Golim4	1.5018	0.148633
Pes1	1.09723	0.592031		H2-Q2	1.50117	0.0434608
Plod2	1.0971	0.592031		Shprh	1.50046	0.148633
Rabgef1	1.09687	0.621983		Spr	1.50022	0.148742
Cep112	1.09632	0.520969		Aaas	1.4995	0.149639
2310057M21Rik	1.09619	0.621983		Cep55	1.49899	0.149639
Hmox1	1.09546	0.623857		Ptpn12	1.49863	0.148633
Alkbh6	1.09536	0.592031		Slmap	1.49776	0.18679
Sepsecs	1.09523	0.62617		Ppp4r2	1.4977	0.0700399
Asah1	1.09471	0.592031		Ccnd2	1.49749	0.148869
Tpd52	1.0947	0.418601		Hivep2	1.49733	0.148869
Arhgef5	1.09425	0.592031		Kctd2	1.49676	0.148633
Hspa9	1.09425	0.415808		9430038I01Rik	1.49643	0.149639
Kars	1.0937	0.592031		Rnf216	1.49643	0.148633
Lmbrd1	1.09358	0.592031		Strada	1.49561	0.148633
Bivm	1.09338	0.520969		Cc2d1b	1.49439	0.148633
Rbm41	1.09232	0.520969		Cdc6	1.49373	0.181257
Mettl13	1.09179	0.520969		Hdac1	1.4936	0.188031
Zfp141	1.09179	0.520969		Thap3	1.49305	0.148742
Ttc39c	1.09179	0.520969		Mrps2	1.49272	0.149639
Egfr	1.09156	0.62617		Ctcf	1.49245	0.013158
Isoc1	1.09067	0.520969		Nfkbid	1.49141	0.149639
Gp5	1.08925	0.62617		Wdr45	1.49093	0.148742
Papss1	1.0888	0.520969		Cks2	1.49028	0.0287749
Ncf1	1.0876	0.62617		Clic4	1.48984	0.187849
Fam20c	1.0875	0.62617		Prkag1	1.48955	0.18305
Tasp1	1.08643	0.592031		Jak2	1.48932	0.182314
Wars2	1.0859	0.520969		Ppm1a	1.48924	0.150146
Dlat	1.08544	0.592031		Tmem230	1.4892	0.18679
Antxr2	1.0848	0.520969		Nfya	1.4892	0.188982
Wnt6	1.08478	0.520969		Hnrnpk	1.48831	0.0070742
Nnat	1.08478	0.520969		Ccdc88b	1.4869	0.150085
Nbl1	1.08478	0.520969		Tcf12	1.4869	0.0326675
Gpc5	1.08478	0.520969		Sesn2	1.48687	0.150204
Fat3	1.08478	0.520969		Rbm28	1.48667	0.18305
Sema3f	1.08478	0.520969		Zc3h14	1.48662	0.148633
Krt19	1.08478	0.520969		Flcn	1.48584	0.148633
Cdk5rap2	1.0846	0.560837		Dynlt3	1.48491	0.0513606
Galnt14	1.08425	0.520969		Ssr1	1.48468	0.13557
Gm15853	1.08319	0.520969		Esrra	1.4837	0.148869
Adamts9	1.08212	0.62617		Map3k3	1.48333	0.150832
Slc16a2	1.07837	0.520969		Tpgs2	1.4833	0.184089
Arhgap20	1.07837	0.520969		Isg20l2	1.4831	0.190497
Hspa1b	1.07834	0.560837		Cdk5rap3	1.47873	0.192557
Abcc1	1.07784	0.520969		Gpr132	1.47873	0.0672733
Nr2f6	1.07487	0.56135		Abat	1.47847	0.189704
Rnf121	1.07475	0.617766		Hspa14	1.47813	0.12199
Pgm3	1.07469	0.595986		Mapk14	1.4775	0.188031
Dusp12	1.074	0.62617		Katnb1	1.47679	0.150085
Gps2	1.07375	0.563475		Dync1li2	1.47602	0.150832
Cul2	1.07364	0.592031		Tnfaip8l1	1.47582	0.151622
Alkbh7	1.07352	0.592031		Lmtk2	1.47534	0.150832
Gaa	1.07328	0.520969		Irf2bp1	1.4752	0.191803
Cdan1	1.07307	0.62617		Pcnxl3	1.47409	0.151622
Dsc2	1.07278	0.592031		Fbxl14	1.47246	0.154625
Mkl2	1.07272	0.593259		Vim	1.47145	0.0796152
Nop2	1.07211	0.62617		Gdap2	1.46961	0.152614
Pvrl3	1.07207	0.62617		Ccnb1	1.46933	0.18679
Chst11	1.0715	0.592031		Cnot4	1.46924	0.155429
Ppp2r3d	1.07109	0.62617		P2ry10	1.46916	0.197948
Apex1	1.07077	0.592031		Prrc2a	1.46826	0.14106
Hip1r	1.07026	0.62617		Sf3b2	1.46813	0.0326675
2810032G03Rik	1.06835	0.62617		Upf2	1.46756	0.18679
Smad7	1.06783	0.62617		Slu7	1.46707	0.18679
Zfp598	1.06755	0.62617		Tubgcp3	1.467	0.197948
Tle1	1.06605	0.62617		Arntl	1.46651	0.19498
Tmprss4	1.06292	0.62617		Ubac1	1.46646	0.18679
Srrd	1.06255	0.62617		Tax1bp1	1.4662	0.0204311
Suds3	1.06207	0.592031		Triap1	1.46588	0.196443
Pfkl	1.06207	0.62617		Rbms3	1.46586	0.156323
Clstn1	1.06051	0.560547		Wdr82	1.46471	0.18679
Pygb	1.06038	0.592031		Neat1	1.46458	0.0517359
Rbp1	1.05989	0.283938		Endou	1.46456	0.106484
Slc25a12	1.05881	0.62617		Rmdn3	1.46436	0.198299
Tmem126a	1.05874	0.564286		Samd1	1.46384	0.198575
Nifk	1.0584	0.592031		Zcchc17	1.46363	0.106484
Fgf14	1.05778	0.488696		Wsb2	1.46328	0.18679
Bche	1.05741	0.62617		Spopl	1.46293	0.197948
Xpo1	1.05663	0.592031		Med14	1.46284	0.199416
Tpi1	1.05511	0.520969		Cdca7	1.46271	0.122257
Gm20594	1.05443	0.62617		Smarca2	1.46175	0.15878
Tmed3	1.05373	0.595986		Iqgap2	1.45984	0.148633
Dtx3	1.05169	0.592031		Zfp746	1.45929	0.198808
Hsd17b10	1.05163	0.47893		Dnajc5	1.45897	0.148633
Nell2	1.05111	0.62617		Il6st	1.45774	0.188022
Sbno1	1.05097	0.520969		Prpf40a	1.45739	0.0393076
Lima1	1.05052	0.392365		Taf3	1.45612	0.18679
Pdlim3	1.05048	0.62617		Mtdh	1.45605	0.0450531
Spry1	1.0489	0.595986		Htatsf1	1.45468	0.161609
Phlda3	1.04776	0.398416		Maz	1.45451	0.0831549
Dapk3	1.04747	0.592031		Wipf2	1.45203	0.200701
Glce	1.04737	0.62617		Trpm7	1.4514	0.135333
Tmem135	1.04715	0.62617		Synpo2	1.45131	0.203271
Sptb	1.04676	0.62617		Npnt	1.44985	0.164637
Ndufs8	1.04672	0.520969		Arpp21	1.44913	0.0700089
Pax1	1.04492	0.254782		Rbm25	1.44759	0.0228519
Pawr	1.04491	0.62617		Clip4	1.44723	0.115544
Id2	1.04428	0.520969		Cenpe	1.44658	0.148633
Rb1	1.04279	0.592031		Nr4a1	1.4463	0.0956895
Fdps	1.04254	0.553614		Mfsd12	1.44511	0.148633
Dnajb1	1.04235	0.437634		Sec13	1.44442	0.0906333
Fabp5	1.04218	0.109021		Hsp90ab1	1.44383	0.00118141
Klhl15	1.04167	0.62617		2019-09-07	1.44233	0.0326675
Esrp1	1.04144	0.62617		Gimap6	1.44222	0.192263
Ctdsp1	1.04125	0.595986		Abi3	1.44194	0.18679
Anapc4	1.04042	0.62617		Bcl10	1.43994	0.101602
Snd1	1.03846	0.592031		Ing3	1.43965	0.18679
Chmp6	1.03702	0.612418		Mark3	1.43706	0.169901
Gm21967	1.03699	0.62617		Tbl1x	1.43687	0.0906333
Fam220a	1.03616	0.593259		Kif11	1.43555	0.182314
Sema6d	1.03601	0.62617		Cnot8	1.43521	0.150327
Zfp945	1.03593	0.592031		Casp8ap2	1.4347	0.105778
Chid1	1.03521	0.62617		Peli1	1.43416	0.12199
Atic	1.03519	0.592031		1110065P20Rik	1.43374	0.171602
Fau	1.03415	0.62617		Eif4ebp2	1.43184	0.148633
Picalm	1.03346	0.560837		Isl1	1.42927	0.224069
Iffo2	1.0322	0.62617		Usp7	1.42863	0.144324
Psat1	1.03207	0.437634		Gcat	1.42854	0.151622
Fbxo46	1.02982	0.62617		Fbxl5	1.42742	0.19979
Ocrl	1.02923	0.62617		Kmt2a	1.42513	0.139842
Hspb8	1.02859	0.45363		Reep3	1.42399	0.122993
Spice1	1.02812	0.62617		Tspan31	1.42369	0.197948
Parp14	1.02793	0.595986		Lacc1	1.42299	0.226935
Ror1	1.02783	0.62617		Kif1b	1.42189	0.12344
Lrwd1	1.02711	0.62617		Wdr33	1.41877	0.155429
Exosc1	1.02634	0.62617		Tmed9	1.41676	0.0674113
2610001J05Rik	1.02557	0.62617		Tor1aip1	1.41637	0.156255
Arid5b	1.02525	0.592031		Tpm1	1.41629	0.156255
H2-DMb1	1.02523	0.592031		Tubb2b	1.41582	0.0302347
Galnt3	1.02378	0.62617		Serinc1	1.41556	0.148633
Itsn2	1.02301	0.592031		Itfg1	1.41471	0.18679
Fam134b	1.0223	0.552952		Commd10	1.41462	0.229687
Zfp688	1.02205	0.62617		Bptf	1.41452	0.0355434
Fmo1	1.02151	0.516171		Tpx2	1.41443	0.122993
Praf2	1.02098	0.62617		Cd69	1.41416	0.18679
Yipf2	1.02094	0.62617		Scmh1	1.41316	0.228377
Mfsd6	1.02085	0.62617		Nelfcd	1.4127	0.232757
Kcnma1	1.02059	0.62617		A630072M18Rik	1.41097	0.232958
Faim	1.01867	0.62617		Smc6	1.40993	0.0785659
Scnm1	1.01825	0.62617		Rragd	1.40968	0.229814
Nedd4	1.01708	0.288687		Aco2	1.40807	0.130003
Fzd7	1.01555	0.62617		Hspa1b	1.40791	0.229171
Tmem176b	1.01453	0.256712		Itga6	1.40741	0.130112
Nqo1	1.01433	0.498086		Ahsa2	1.40646	0.233569
Klhl2	1.01313	0.62617		Crem	1.40634	0.160857
Mpp5	1.01263	0.62617		Sirt1	1.40545	0.210154
Hspa4l	1.00894	0.592031		Trmt1l	1.40505	0.18679
Aco1	1.00878	0.62617		Ifi27l2a	1.40496	0.0218372
Hic1	1.00859	0.62617		Tgfbi	1.40488	0.18679
Pigv	1.00833	0.62617		Stap1	1.4045	0.18679
Lrfn4	1.00807	0.62617		Cadm1	1.40425	0.18679
Slc33a1	1.00782	0.62617		Nfatc2ip	1.40418	0.18679
Acadl	1.00748	0.568222		Slc25a28	1.40377	0.233569
Lsr	1.00745	0.62617		Plekha3	1.40296	0.232958
Tpm4	1.0072	0.520969		Glyr1	1.40225	0.206616
Dcbld2	1.00709	0.62617		Rnf128	1.40188	0.18679
Pef1	1.007	0.62617		R3hcc1	1.40181	0.18679
Xpo6	1.00671	0.62617		Slc35c1	1.40113	0.18679
Lats1	1.00534	0.62617		Lmo4	1.40051	0.0384868
Sord	1.0052	0.592031		Sf3b1	1.40026	0.0281413
Prrg4	1.00278	0.62617		Rnf10	1.40001	0.103127
Slc30a5	1.00238	0.62617		Pafah1b2	1.39971	0.129743
Bcl7c	1.00214	0.452051		Hnrnpm	1.39959	0.0647688
Flot1	1.00137	0.587118		Samm50	1.39942	0.148633
Nsg2	-1.00258	0.590179		Urod	1.399	0.208477
Gfm2	-1.00272	0.62617		Psap	1.39893	0.0282631
Gdap2	-1.00413	0.62617		Ap2a2	1.39886	0.233569
Hist1h2ap	-1.00438	0.62617		Saal1	1.39872	0.232993
Wdr78	-1.00468	0.62617		Trpm2	1.39864	0.207266
Myef2	-1.00489	0.62617		Rhbdl3	1.39863	0.18679
1700020I14Rik	-1.00766	0.592031		Mex3a	1.3985	0.18679
Pan3	-1.00896	0.520969		Htt	1.39835	0.233569
Usp35	-1.00917	0.62617		Ccdc8	1.39637	0.232757
Avl9	-1.00946	0.592031		Pttg1ip	1.39632	0.18679
Fam83g	-1.0096	0.62617		Slc1a5	1.39629	0.18679
Ccng2	-1.01188	0.560837		Golph3l	1.39567	0.18679
Zfp560	-1.01225	0.62617		Capn1	1.39567	0.209546
Slc41a1	-1.01347	0.62617		Pbxip1	1.3954	0.18679
Rabggta	-1.01364	0.62617		Foxg1	1.39516	0.18679
BC017643	-1.01368	0.62617		Rfng	1.39473	0.18679
Aaed1	-1.01396	0.62617		Rnpep	1.39432	0.211402
Creg1	-1.0143	0.593259		Ubash3b	1.39428	0.18679
Rpl10	-1.01451	0.62617		AI467606	1.39386	0.233569
Sik2	-1.01496	0.62617		Cobll1	1.39366	0.18679
Iqgap1	-1.01548	0.560837		Pnp	1.39356	0.210154
Rps6ka5	-1.01555	0.592031		Zc3h12a	1.39244	0.18679
Cxcr6	-1.01555	0.592031		Gtf2ird1	1.39192	0.233569
Otud5	-1.01592	0.62617		Atp13a3	1.39148	0.120147
Pold1	-1.0161	0.592031		Hcfc1	1.39117	0.168444
Insr	-1.01687	0.62617		Coro1c	1.3904	0.233569
Nebl	-1.01706	0.592031		Bloc1s6	1.38985	0.233569
Ly6a	-1.01738	0.592031		Carnmt1	1.38962	0.18679
Myo1g	-1.01752	0.592031		Atp8a1	1.38796	0.18679
Nadk2	-1.01776	0.62617		Tmem106c	1.38784	0.18679
Ptpn18	-1.01817	0.592031		Prpf3	1.38756	0.233569
Eva1b	-1.01826	0.62617		Zmat3	1.38754	0.18679
Aurka	-1.01839	0.62617		Nfatc3	1.38741	0.134928
2610318N02Rik	-1.01861	0.62617		Pomgnt1	1.38639	0.18679
Setd1b	-1.01941	0.62617		Thumpd1	1.38581	0.18679
Aox2	-1.01949	0.592031		Rcsd1	1.38532	0.122843
Mmachc	-1.01968	0.592031		Rnf214	1.38521	0.18679
Timmdc1	-1.01969	0.592031		Cnn2	1.38377	0.151204
Abhd11os	-1.01997	0.592031		Cwc27	1.38355	0.18679
Lxn	-1.02003	0.592031		Ube2e2	1.38344	0.18679
Ssfa2	-1.02097	0.592031		Sumo3	1.3834	0.18679
Rasl10a	-1.02107	0.592031		Pomt2	1.38311	0.18679
Gm15987	-1.02118	0.592031		Ash1l	1.38264	0.106484
Polr3d	-1.02146	0.62617		Ctnnal1	1.38234	0.18679
Mfsd1	-1.02162	0.592031		St8sia4	1.38188	0.233569
Rgp1	-1.02162	0.592031		Plbd2	1.3817	0.18679
Pdk1	-1.02164	0.592031		Nfkbie	1.38019	0.233569
Edrf1	-1.02188	0.62617		Hnrnpa2b1	1.38011	0.00764642
Usf3	-1.02232	0.62617		Slc38a1	1.37991	0.188031
Lsm10	-1.02264	0.62617		Ppm1d	1.37941	0.233569
Armc9	-1.02285	0.592031		Plekha7	1.37923	0.233569
Cbarp	-1.02347	0.62617		Prcc	1.37906	0.18679
Ccsap	-1.02415	0.592031		Cenpt	1.37868	0.18679
Fam84b	-1.02441	0.592031		Ypel5	1.37867	0.175086
Mxra7	-1.02447	0.592031		Rapgef2	1.37863	0.18679
Uhmk1	-1.02503	0.62617		Trove2	1.37841	0.18679
Dyrk1b	-1.02594	0.592031		Ctsc	1.37829	0.18679
BC028471	-1.02694	0.592031		Mrps10	1.37784	0.149639
Eif2ak3	-1.02701	0.592175		Edem2	1.37779	0.18679
Mto1	-1.02753	0.592031		Sgol1	1.37779	0.18679
Rab43	-1.02758	0.592031		Numb	1.37774	0.18679
Txk	-1.02774	0.592031		Vprbp	1.37662	0.233569
Tsacc	-1.02924	0.592031		Kifap3	1.37656	0.188031
Coq3	-1.02944	0.592031		Fam53c	1.37642	0.18679
Gm16141	-1.02952	0.592031		Chek1	1.37611	0.18679
Arl6ip1	-1.02983	0.333297		Ctbp1	1.37548	0.122993
B3galnt2	-1.02999	0.62617		Ankrd33b	1.37544	0.18679
Slc25a42	-1.0305	0.62617		Itpr3	1.37528	0.18679
Zfp12	-1.03077	0.592031		Dap3	1.37504	0.114405
Ddx59	-1.0308	0.592031		Idh3g	1.37429	0.186394
Creb3l2	-1.03102	0.62617		Ncor2	1.37354	0.233569
Lins1	-1.03103	0.592031		Fam65b	1.37341	0.18679
Plpp6	-1.03111	0.592031		Sdf2l1	1.37335	0.18679
E230001N04Rik	-1.03157	0.592031		Rcc2	1.37314	0.179319
Sh3tc2	-1.03168	0.592031		Aldh2	1.37304	0.233569
Ndc80	-1.03182	0.592031		Fam207a	1.37258	0.18679
Cep55	-1.03312	0.62617		Ankrd49	1.37144	0.18679
Kdelc1	-1.03344	0.592031		Rcor1	1.37137	0.233569
Slc35e2	-1.03357	0.62617		Pcgf5	1.37107	0.233569
Zfx	-1.03367	0.62617		Lck	1.37057	0.0214709
Rbm24	-1.03621	0.62617		Slfn2	1.37009	0.0533385
Rasal3	-1.03683	0.62617		2019-03-06	1.3697	0.228112
Ntn1	-1.03698	0.592031		Rsad1	1.36902	0.18679
2410016O06Rik	-1.03727	0.592031		Nipsnap1	1.36887	0.18679
Zfp408	-1.0376	0.592031		Sdccag3	1.36878	0.224232
Snapc4	-1.03791	0.592031		Cdc25a	1.36875	0.18679
Gm26615	-1.03809	0.592031		Fip1l1	1.3683	0.129909
Ubxn11	-1.03841	0.592031		Nkiras2	1.36781	0.18679
AW549877	-1.03842	0.62617		Elovl6	1.36775	0.18679
Pop7	-1.03936	0.604024		Adnp2	1.36762	0.18679
Atm	-1.03949	0.592031		Snhg6	1.36755	0.18679
Pxdc1	-1.03962	0.592031		Acd	1.36743	0.226943
Tep1	-1.04035	0.592031		Acsl3	1.36651	0.157446
Map4k3	-1.04041	0.592031		Tpst1	1.36631	0.18679
Cenpi	-1.04047	0.592031		Tdrkh	1.3663	0.18679
Cep162	-1.04075	0.592031		Lrrc47	1.36622	0.23464
Cep164	-1.04085	0.592031		Cep164	1.36494	0.148633
Tpx2	-1.04086	0.592031		Hsd17b7	1.36475	0.18679
Aven	-1.04096	0.62617		Ick	1.36465	0.23464
Angpt1	-1.0413	0.592031		Clec2i	1.36442	0.18679
Rgmb	-1.04189	0.592031		Phc1	1.36406	0.18679
Ccl27a	-1.04199	0.592031		Vamp4	1.36404	0.23464
Spcs3	-1.04223	0.62617		Polr3f	1.36384	0.18679
Gas2l3	-1.04226	0.592031		Tfam	1.36322	0.166657
H2-Q1	-1.04236	0.418601		0610010F05Rik	1.36318	0.18679
Mbd5	-1.04246	0.62617		Hace1	1.36258	0.18679
Emc4	-1.04309	0.592031		Spats2l	1.36184	0.233569
Endov	-1.0431	0.592031		Clasrp	1.36178	0.18679
Acsl5	-1.04469	0.62617		Csgalnact1	1.36174	0.18679
Dnah8	-1.046	0.592031		Acot9	1.36099	0.18679
Erf	-1.04623	0.592031		Pkd1	1.36046	0.18679
Prpf18	-1.04635	0.62617		Pkp4	1.3602	0.18679
Angptl2	-1.04661	0.592031		Mis12	1.35998	0.236107
Adam12	-1.0471	0.592031		Uhrf1	1.35967	0.133645
Tchp	-1.04773	0.592031		Nbn	1.35941	0.18679
Tns1	-1.04786	0.62617		Hacd1	1.35907	0.229682
A130014A01Rik	-1.04825	0.592031		Trabd	1.35841	0.18679
Cd48	-1.04826	0.592031		Tbc1d31	1.35809	0.18679
Sag	-1.04834	0.592031		Ppp1r15b	1.35775	0.236838
Galnt1	-1.04916	0.592031		Btbd10	1.3576	0.236109
Abcb9	-1.04917	0.592031		Pcgf3	1.35722	0.18679
Ralgapa2	-1.04983	0.592031		Ccar1	1.35721	0.12199
Fgfrl1	-1.04993	0.592031		Cblb	1.35695	0.18679
Rnf4	-1.0501	0.593259		Eif3a	1.35626	0.0477254
Lrp11	-1.05063	0.592031		Hsph1	1.35623	0.18679
Zfp458	-1.05095	0.592031		Rab6a	1.35589	0.18679
1700055D18Rik	-1.05103	0.592031		Pigq	1.35586	0.18679
Thg1l	-1.0512	0.592031		Atp5b	1.35575	0.0114841
Eif2d	-1.0522	0.592031		E2f7	1.35556	0.18679
Malsu1	-1.05253	0.592031		H1f0	1.35546	0.118277
Mettl3	-1.05279	0.592031		Mllt11	1.35545	0.197154
Nsun5	-1.05406	0.592031		Frrs1	1.35515	0.242125
Selplg	-1.05591	0.452051		Prdx3	1.35495	0.18679
Ddx43	-1.05596	0.592031		Exo1	1.35468	0.18679
Acox3	-1.05816	0.62617		Usp1	1.35451	0.135785
Kif20b	-1.05956	0.62617		Araf	1.35416	0.233569
Rpusd4	-1.06003	0.592031		Kif3a	1.3539	0.18679
Rab42	-1.06057	0.62617		Mccc2	1.35371	0.18679
4933406I18Rik	-1.06057	0.592031		Bfar	1.35345	0.233569
Prr32	-1.06107	0.62617		Palm	1.35343	0.18679
Helz	-1.06152	0.581875		Ccp110	1.35319	0.18679
Lig4	-1.06234	0.592031		Phf20l1	1.3529	0.18679
Lactb	-1.06326	0.62617		Acat1	1.35261	0.11781
Mettl14	-1.0633	0.62617		Gapvd1	1.35228	0.165018
Lrp8	-1.06341	0.592031		Smad3	1.35208	0.18679
Gm12942	-1.06544	0.592031		Phf13	1.35184	0.18679
Mbnl1	-1.06558	0.449334		Lin54	1.35157	0.18679
Thap1	-1.06673	0.592031		Bud13	1.35041	0.18719
Cryz	-1.06731	0.592031		Copb1	1.34967	0.145969
Vav2	-1.06771	0.592031		Cnnm4	1.34854	0.18679
Ubn2	-1.06786	0.618108		Dgkg	1.348	0.186851
Rnf146	-1.06906	0.592031		Mrpl47	1.34781	0.26685
Kctd12	-1.06914	0.592031		Dnmt3a	1.34745	0.18679
Smarca4	-1.06999	0.520969		Intu	1.34663	0.187352
Mirt1	-1.07064	0.62617		Cited2	1.34563	0.0914002
Dnajc5	-1.07136	0.592031		Smek2	1.34517	0.124138
Ezh2	-1.07367	0.520969		Patz1	1.34455	0.168843
Rnf111	-1.07493	0.62617		Rdh11	1.34439	0.187187
Cd40	-1.07562	0.62617		Pola2	1.34359	0.18679
Fermt3	-1.07648	0.592031		Mbd4	1.34215	0.188022
Tsc1	-1.07653	0.592031		Samd8	1.34192	0.188031
Gm11423	-1.07739	0.592031		Vezf1	1.3415	0.140777
Capn7	-1.0799	0.62617		Actn1	1.34127	0.125879
Phxr4	-1.07992	0.592031		Gm28875	1.34112	0.188022
B4galt7	-1.08052	0.592031		Gigyf2	1.34094	0.18679
Cwc25	-1.08113	0.62617		Zfp664	1.34084	0.18679
Nup43	-1.08145	0.62617		Usp38	1.34024	0.187849
Mllt10	-1.08306	0.590179		Prex1	1.33883	0.186851
Zfp280d	-1.084	0.592031		Fam136a	1.33859	0.215452
Jkamp	-1.08458	0.62617		Kansl2	1.33767	0.26776
Serpinb6b	-1.08471	0.62617		Ube2q2	1.33755	0.23464
Brox	-1.08619	0.62617		Qrich1	1.33692	0.234249
Zfp692	-1.09046	0.592031		Mdm1	1.33685	0.188031
Gata3	-1.09392	0.62617		Arih1	1.33643	0.181532
Scai	-1.09971	0.62617		Alas1	1.33582	0.151622
Incenp	-1.10229	0.592031		Spns1	1.33578	0.270378
Tacc3	-1.10341	0.592031		Creb1	1.33441	0.218564
Gon4l	-1.10601	0.592031		BC017643	1.33436	0.236838
2810417H13Rik	-1.10674	0.293902		Ldah	1.33408	0.188031
Lat	-1.10736	0.293902		Atad5	1.33403	0.236107
Uck1	-1.10773	0.62617		RP23-299D2.2	1.3335	0.189169
Mme	-1.11092	0.592031		Bcl2l11	1.33227	0.0933394
Fnbp1	-1.11114	0.592031		Tbc1d4	1.33182	0.189169
Fbxl12	-1.11133	0.592031		Arf4	1.33174	0.0576743
H2-T22	-1.11155	0.308398		Csnk1g3	1.33136	0.23464
Hmgb2	-1.11157	0.127082		Scaper	1.33116	0.238923
Rcor3	-1.1116	0.62617		Zfp800	1.32986	0.222355
Ttc19	-1.1123	0.62617		Aff3	1.3297	0.189704
Synpo2	-1.114	0.62617		Six1	1.32903	0.220948
Tspan13	-1.11544	0.563475		Pum2	1.32872	0.0950101
Efhd2	-1.12097	0.62617		Flii	1.32868	0.236838
Casc5	-1.12164	0.62617		Eif2ak2	1.32859	0.23464
Rpf1	-1.12439	0.592031		Tmem106b	1.3277	0.236107
Elavl4	-1.12578	0.62617		Vapb	1.32731	0.236107
Snap29	-1.12596	0.62617		Golga7	1.32722	0.196031
Crim1	-1.1262	0.62617		Gabpb2	1.32713	0.236831
Lamc1	-1.12739	0.62617		Eif4g3	1.32655	0.222407
Rad51	-1.12779	0.62617		Rc3h1	1.32606	0.223874
Pias2	-1.13074	0.62617		Pbrm1	1.32586	0.0573813
Mex3d	-1.13468	0.62617		Rab14	1.32578	0.0678808
Patl1	-1.13468	0.62617		Whamm	1.32423	0.238949
Tacc2	-1.13635	0.596481		Sfpq	1.32391	0.0266846
Slain1	-1.13766	0.62617		Cpsf2	1.32382	0.222799
Slc38a1	-1.13766	0.592031		Tk1	1.32337	0.275522
Hist1h4d	-1.13783	0.62617		Rpl12	1.32289	0.00895642
Lingo4	-1.1418	0.62617		Smim1	1.32288	0.237543
Psme4	-1.14247	0.592031		Gm16685	1.32279	0.272781
Abhd4	-1.14334	0.62617		Gcn1l1	1.32254	0.224232
Gigyf2	-1.14523	0.592031		Ppp2cb	1.32248	0.148633
Rasgrp2	-1.14663	0.592031		Mrpl45	1.32211	0.241547
Foxn3	-1.15123	0.552952		Sf3a3	1.3218	0.198575
Zfp30	-1.15396	0.62617		Apobec3	1.32153	0.138409
Nck1	-1.15427	0.592031		Atp11b	1.32149	0.18679
Fam193a	-1.15515	0.592031		Rbmxl1	1.32017	0.18679
Tshz1	-1.15568	0.62617		Cmpk1	1.32004	0.138722
Tor2a	-1.15707	0.62617		Srek1	1.32004	0.225244
Nacc1	-1.15761	0.62617		Akt2	1.31957	0.27989
Rbm15	-1.15847	0.592031		Nfkbib	1.31955	0.24266
Secisbp2l	-1.16175	0.62617		Yipf4	1.31877	0.113483
Zscan21	-1.16194	0.62617		Mrps5	1.31863	0.237552
Insl6	-1.16294	0.62617		Nrip1	1.31822	0.0583432
Dym	-1.16381	0.62617		Ube2w	1.31813	0.19979
Atrn	-1.16522	0.62617		Lars	1.31797	0.18679
Rp2	-1.16528	0.62617		Abhd8	1.31754	0.240361
Kif4	-1.16604	0.62617		Lrrcc1	1.31694	0.276361
Rassf3	-1.16673	0.62617		Med9	1.31653	0.242125
Plrg1	-1.17183	0.62617		Tln1	1.31578	0.115601
Ccr9	-1.17198	0.288687		Bak1	1.3157	0.275522
Abi3	-1.17396	0.592031		Nav2	1.31564	0.0406602
Mis18bp1	-1.17441	0.62617		Ets1	1.31522	0.0253825
Stx16	-1.17698	0.520969		Snx18	1.3152	0.0919984
Ppp1r27	-1.17859	0.354273		Smc4	1.31514	0.0331096
Pdcl	-1.17876	0.592031		Capzb	1.31506	0.0743523
Gbf1	-1.18035	0.592031		St3gal6	1.31447	0.225499
Nrip1	-1.1807	0.342772		Coro1b	1.31365	0.241096
Tsn	-1.18112	0.392365		Gltscr2	1.31324	0.105287
Mphosph6	-1.18166	0.623888		Etv3	1.31231	0.282635
Zfp46	-1.18179	0.562894		Desi2	1.3123	0.233569
Bcor	-1.18204	0.611958		Ptprc	1.31181	0.053925
Ttyh3	-1.18353	0.622682		Nup62	1.3118	0.242532
Bcl11b	-1.18426	0.265047		Hdgfrp2	1.31091	0.241917
Insl5	-1.18603	0.592031		Babam1	1.31064	0.228215
Inpp5f	-1.18705	0.56135		Tpd52	1.31015	0.18679
Ttc28	-1.18796	0.592031		Anapc5	1.30968	0.140299
Ptpn7	-1.18872	0.592031		Zkscan1	1.30932	0.281909
Pomt1	-1.18938	0.560837		Pecam1	1.30917	0.243631
Mtfr2	-1.19031	0.56135		Syncrip	1.3083	0.18679
Wnt8b	-1.19049	0.56135		Sfxn1	1.30812	0.149639
Zfp61	-1.19199	0.560837		Bcl11b	1.30798	0.0316024
Rreb1	-1.19232	0.592031		Larp1	1.30726	0.18679
Elmo2	-1.19234	0.617766		Srcap	1.30703	0.283652
1500009L16Rik	-1.19262	0.560837		Psmd9	1.30684	0.229171
Dpy19l4	-1.19318	0.560837		Ahcyl2	1.30682	0.283989
Camkk1	-1.19338	0.560837		Txn2	1.30548	0.121918
Xkrx	-1.19357	0.560837		Adipor2	1.30538	0.254556
Slc13a2os	-1.1949	0.560837		Ptk7	1.30531	0.281833
Larp7	-1.19642	0.592031		Ccnk	1.30483	0.254901
Tmem80	-1.19701	0.592031		Rab24	1.30465	0.18679
Plxna2	-1.19711	0.560837		Nt5c3b	1.3036	0.229676
Rad52	-1.19747	0.560837		Atf2	1.30326	0.25057
Batf	-1.19771	0.560837		Elf1	1.30309	0.148633
Abca3	-1.19781	0.560837		Gna12	1.3019	0.28502
Emsy	-1.19943	0.592031		Fam63b	1.30095	0.17048
Ikzf1	-1.20074	0.527401		Strbp	1.30072	0.148633
Endog	-1.20258	0.610402		Fdft1	1.30062	0.281909
Traf3ip3	-1.20279	0.592031		Rfc5	1.30053	0.285572
Psme3	-1.20298	0.592031		Slc44a1	1.29966	0.285476
Rbm38	-1.20355	0.538314		Ube3c	1.29931	0.284286
Ldhb	-1.20374	0.167878		Mysm1	1.29906	0.252328
Nek2	-1.20402	0.560837		Hey1	1.29735	0.2806
Pacs2	-1.20414	0.560837		Slc25a16	1.29711	0.254112
Nuf2	-1.20443	0.560837		Tada1	1.29627	0.285572
Scaf4	-1.20447	0.560837		Sun1	1.29622	0.288377
4930579G24Rik	-1.20497	0.618108		Cdk7	1.29549	0.249625
Crot	-1.20497	0.592031		Sirt7	1.29501	0.28661
Spn	-1.20598	0.560837		Ttc9c	1.29259	0.233569
Ap3s1	-1.20735	0.202162		Bpgm	1.29246	0.253562
Gtf2h4	-1.20865	0.499997		Ybx3	1.29235	0.148633
Pgp	-1.20915	0.539056		Tssc4	1.29082	0.286725
Cntrob	-1.20992	0.560837		Ggnbp2	1.29051	0.099977
Ppp1r21	-1.21061	0.560837		Sms	1.28941	0.186851
Cysltr2	-1.21079	0.560837		Smarca5	1.28933	0.0545691
Cenpo	-1.21113	0.560837		Trip4	1.28932	0.284286
Zfp317	-1.21175	0.560837		Fam172a	1.28914	0.255749
Sp4	-1.21184	0.560837		Fam46a	1.28789	0.288377
Cpeb1	-1.21444	0.592031		Snhg11	1.28712	0.053925
Cd8b1	-1.21932	0.201569		Stag2	1.28688	0.148633
Arhgef6	-1.21963	0.592031		Wash1	1.28605	0.287255
Aff1	-1.21984	0.453761		Dbr1	1.28491	0.256038
Kdm2b	-1.22038	0.527401		Actr3	1.28481	0.0605106
Paqr7	-1.22158	0.560837		Zmiz2	1.28348	0.29283
Tmem201	-1.22199	0.560837		2900026A02Rik	1.28285	0.29139
Dntt	-1.22401	0.288687		Strn3	1.28134	0.148633
Pou6f1	-1.22537	0.560837		Bin1	1.28086	0.235372
Dcun1d2	-1.22563	0.560837		Cdk2ap1	1.28065	0.288909
Sun1	-1.22696	0.592031		Brf1	1.28015	0.291916
Rsbn1	-1.22743	0.592031		Nf2	1.27997	0.293684
Cxcl13	-1.22773	0.560837		Asb8	1.27995	0.29139
BC051226	-1.22836	0.560837		Slc39a10	1.27949	0.229171
Rasgrp1	-1.22912	0.520969		Fbxo3	1.27939	0.235871
Ube4b	-1.22949	0.520969		Tmem127	1.27918	0.290936
Cerk	-1.23092	0.520969		Spdl1	1.27875	0.293135
Arsk	-1.23096	0.560837		Ormdl1	1.2779	0.237552
Usp44	-1.23127	0.560837		Ppp3cb	1.27779	0.18679
Cenpa	-1.23262	0.439236		Coq4	1.2775	0.294784
L2hgdh	-1.23283	0.560837		Fahd2a	1.27676	0.292155
H2-T3	-1.23294	0.126217		Eif4e3	1.27574	0.197948
S1pr2	-1.23305	0.560837		Atp2b1	1.27553	0.148633
Sfswap	-1.23921	0.592031		Bre	1.27545	0.291448
Trp53inp1	-1.23971	0.466817		Prrg3	1.27469	0.229682
Zmiz2	-1.24185	0.592031		Pitpna	1.27445	0.198299
Mcm9	-1.24191	0.560837		Ppp2r2d	1.27413	0.237552
Rubcn	-1.24357	0.592031		Hsd17b4	1.27321	0.292066
Mybpc1	-1.247	0.560837		Rrp1	1.27304	0.0700399
Zfp865	-1.24724	0.560547		P2rx4	1.27301	0.28977
Zfp189	-1.24782	0.560837		Fto	1.27245	0.225404
Aspm	-1.24931	0.592031		Grsf1	1.27238	0.290785
Hmbox1	-1.25009	0.560547		Myh9	1.27173	0.0973075
Edem1	-1.25034	0.293902		Kif15	1.27142	0.240361
Mospd3	-1.25486	0.592031		Ufsp1	1.26908	0.200701
Plagl2	-1.25575	0.592031		Scg5	1.26891	0.228138
Fam83d	-1.25612	0.560837		Foxk2	1.26888	0.296347
Defb42	-1.25707	0.560547		Utrn	1.26863	0.292155
Tmem86a	-1.25716	0.560547		Smyd2	1.26813	0.296347
Slc16a5	-1.25725	0.592031		Sclt1	1.26813	0.296347
Cep85	-1.25754	0.592031		Gpm6b	1.26799	0.232373
Mfsd4	-1.25874	0.547851		BC005537	1.26791	0.122993
Rpa2	-1.25903	0.540653		Slk	1.26787	0.172296
C330027C09Rik	-1.25928	0.592031		Abhd6	1.26563	0.288377
Ap3m2	-1.26067	0.560547		Slc25a44	1.2653	0.296347
Gbas	-1.26082	0.592031		Ppp2r4	1.26501	0.285077
Cyba	-1.2623	0.415808		Tgds	1.26444	0.233569
Cyfip2	-1.2628	0.519305		Terf2	1.26388	0.296347
Cit	-1.26364	0.592031		Marcks	1.26369	0.0823973
Specc1l	-1.26407	0.592031		Tgs1	1.26368	0.242775
Magi3	-1.26594	0.592031		Ccni	1.26301	0.176821
Hist1h1b	-1.26791	0.293744		Rbm43	1.26274	0.295111
Rag1	-1.26943	0.155323		Esco2	1.26233	0.296347
Ccpg1	-1.27213	0.540653		Il4i1	1.26147	0.300448
Scaper	-1.27568	0.592031		C330027C09Rik	1.26082	0.296347
1500011B03Rik	-1.2771	0.548721		Ap3m2	1.26067	0.233569
Cd164	-1.27787	0.413475		Dnajc1	1.25966	0.243208
Arl5c	-1.27885	0.520969		Smurf2	1.25958	0.232757
Grem1	-1.27995	0.552952		Plcb4	1.25938	0.233569
Nusap1	-1.28054	0.494733		Sapcd1	1.25929	0.296347
Itfg2	-1.28244	0.592031		Tet3	1.25844	0.294784
Foxk2	-1.28254	0.592031		Stim1	1.25837	0.290785
Crtc3	-1.28681	0.592031		Hnrnpf	1.25694	0.0266846
Mgat1	-1.28822	0.592031		Man1a2	1.25654	0.148633
Sp2	-1.28933	0.592031		Gtf3c1	1.25602	0.233569
Nnt	-1.29039	0.560837		Ktn1	1.25538	0.138409
Ino80d	-1.30135	0.560837		Map3k14	1.25422	0.296347
Tbc1d10c	-1.31194	0.560837		Arglu1	1.25387	0.0945839
Birc5	-1.31286	0.293902		Gtf2e2	1.25381	0.148633
Slc15a2	-1.31749	0.590179		Helb	1.25323	0.296347
Atp6v0a1	-1.3193	0.449334		Slc9a3r1	1.25279	0.156255
Zbed4	-1.32207	0.592031		Foxc1	1.25186	0.233569
2019-03-06	-1.32892	0.56135		Tnpo2	1.25168	0.296347
Yeats4	-1.32993	0.394662		Chp1	1.25103	0.294784
Lgals1	-1.33107	0.183036		Scaf11	1.25094	0.133645
Kdm5c	-1.33153	0.542926		Rubcn	1.2509	0.296347
Cyth1	-1.33249	0.547851		Cdk9	1.25076	0.233569
RP23-299D2.2	-1.3335	0.520969		Fbxw17	1.2507	0.233569
Podxl2	-1.3388	0.520969		Rnf40	1.25015	0.296347
Mbp	-1.33882	0.520969		Slc6a6	1.2484	0.233569
Samd8	-1.34192	0.520969		Sars	1.24808	0.233569
Cdkn1c	-1.34293	0.592031		Gadd45b	1.248	0.222684
Uimc1	-1.34445	0.563475		Zfp189	1.24782	0.233569
Bud13	-1.35041	0.520969		Plekhb2	1.24778	0.233569
Ostm1	-1.35053	0.560837		Ssb	1.24718	0.0730775
Tctex1d1	-1.35238	0.562835		Smad1	1.24652	0.251133
Dedd2	-1.35246	0.587256		Topors	1.24635	0.164637
Dtx1	-1.35413	0.520969		Tlk1	1.24627	0.251747
Myo9b	-1.35425	0.563475		Diablo	1.24548	0.186157
E2f7	-1.35556	0.520969		Cmip	1.24538	0.148869
Rmnd5a	-1.35632	0.196577		Pnisr	1.24423	0.186488
Cdca8	-1.35669	0.333297		Tmem246	1.24422	0.233569
Sh2d1a	-1.3588	0.202162		Efna1	1.24421	0.233569
Ldlrad4	-1.36399	0.563475		Tnip2	1.24394	0.233569
Clec2i	-1.36442	0.520969		Rsrc2	1.24387	0.105778
Abca7	-1.36523	0.520969		Kif13b	1.24306	0.233569
Mcm10	-1.36616	0.520969		Ip6k1	1.2424	0.216229
Tmem238	-1.36737	0.562894		Mcm9	1.24191	0.233569
Spata13	-1.36793	0.520969		Ankrd17	1.24185	0.194132
3110009E18Rik	-1.36825	0.560837		Rint1	1.24176	0.233569
Cdc25a	-1.36875	0.520969		Pcnt	1.24149	0.296347
Dhps	-1.37074	0.520969		Slc25a24	1.24137	0.233569
Acap2	-1.37239	0.562894		Krba1	1.24115	0.233569
Rnf166	-1.37288	0.542926		Raly	1.24097	0.0981072
Prkcb	-1.37474	0.453761		Tsc22d2	1.23976	0.296347
Ppp2r5d	-1.37489	0.520969		Zbtb6	1.23928	0.233569
Zc3h7a	-1.37493	0.520969		Map4k4	1.23905	0.138773
Sgol1	-1.37779	0.520969		Macf1	1.23839	0.139293
Ip6k1	-1.37902	0.498412		Tmem2	1.2382	0.296347
Nup188	-1.37916	0.520969		Zbtb41	1.23817	0.233569
Tinf2	-1.38009	0.520969		Eml4	1.23795	0.234466
Srgap2	-1.38037	0.520969		Aftph	1.23785	0.258623
AI467606	-1.38129	0.562932		Smc2	1.23744	0.106484
Tspan2	-1.38529	0.520969		Rbm39	1.23673	0.0242447
Zufsp	-1.38531	0.562894		Dhodh	1.23644	0.233569
Map3k1	-1.38862	0.502726		Sytl3	1.23624	0.233569
Abl1	-1.38943	0.520969		Traf3ip3	1.2349	0.296347
Sco2	-1.39343	0.520969		Elk3	1.23424	0.233569
Lcp2	-1.40087	0.520969		Kif5b	1.23413	0.0641754
Cdadc1	-1.40119	0.520969		Pcgf1	1.23347	0.233569
Zbp1	-1.40605	0.560837		Fam76a	1.23306	0.23464
Med14	-1.41967	0.540525		Limd1	1.23285	0.198694
Pttg1	-1.42405	0.311158		L2hgdh	1.23283	0.233569
Impdh1	-1.42565	0.512987		Mkl1	1.23275	0.233569
P2ry10	-1.42852	0.537664		Rtp4	1.23245	0.233569
Syne1	-1.43165	0.527401		BC052040	1.23232	0.233569
Tango2	-1.43414	0.55966		Mrpl9	1.23144	0.229171
Gm26532	-1.43875	0.502726		Mllt10	1.23126	0.18679
Scrib	-1.44248	0.520969		Sacs	1.2298	0.233569
Frat2	-1.44375	0.407448		Gss	1.22951	0.233569
Slc43a2	-1.44463	0.520969		Myc	1.22942	0.233569
Taf3	-1.44613	0.520969		Ano10	1.22888	0.233569
Lck	-1.45094	0.0793975		Smarcc1	1.22874	0.18679
Tespa1	-1.45282	0.520969		Cyth3	1.22861	0.233569
AU019823	-1.46187	0.520969		Eif2s3x	1.22853	0.195166
Tnfaip8l1	-1.47582	0.453761		Gna11	1.22847	0.236109
Pxmp4	-1.47764	0.45363		Pmepa1	1.2278	0.118277
Nrros	-1.47843	0.45363		Rrm1	1.22773	0.224383
Slc26a2	-1.48325	0.520969		Eif5	1.22762	0.0896008
Map3k3	-1.48333	0.45363		Dhx16	1.22671	0.296347
Dennd4c	-1.48513	0.453185		Naa60	1.22635	0.233569
Gdpd3	-1.49047	0.177093		Gpatch11	1.22597	0.296347
Pnmal2	-1.49353	0.450883		Gaa	1.22574	0.281833
Gm26853	-1.49467	0.450883		Trim24	1.22567	0.296347
9430038I01Rik	-1.49643	0.450883		Pou6f1	1.22537	0.233569
Atxn1l	-1.49834	0.450189		Gstz1	1.22534	0.233569
Reep1	-1.50183	0.449334		Slc46a2	1.22498	0.0535874
Hsf1	-1.5067	0.449334		Rab22a	1.22453	0.225484
Atxn7l1	-1.51219	0.480672		Kmt2b	1.2244	0.296347
Rag2	-1.51252	0.49191		Irak1	1.22404	0.284286
Adcy6	-1.51262	0.439236		Herc6	1.22384	0.233569
Ralgds	-1.51374	0.520969		E2f6	1.22309	0.233569
Cdkn3	-1.5171	0.433377		Zdhhc5	1.22301	0.296347
Top2a	-1.5229	0.0410726		Tmem199	1.22227	0.296347
Igf1r	-1.52295	0.293902		Ube2g2	1.22172	0.233569
Ip6k2	-1.52555	0.333297		Fancm	1.22171	0.233569
Kdm4c	-1.52597	0.421684		Zdhhc21	1.22168	0.296347
Trim21	-1.53073	0.437634		Paqr7	1.22158	0.233569
Cenpj	-1.53097	0.520969		Phc2	1.22146	0.238923
Ppm1l	-1.5406	0.520969		Sptssb	1.22135	0.296347
Ebf1	-1.54733	0.418601		D5Ertd579e	1.22128	0.296347
Aqp11	-1.55027	0.412538		Rag2	1.22122	0.27488
D17Wsu92e	-1.55298	0.504258		Rfx5	1.22068	0.233569
Mrgbp	-1.55814	0.498086		Tcea2	1.22067	0.233569
Zdhhc5	-1.5604	0.498086		Kctd6	1.22007	0.233569
Aurkb	-1.57083	0.493069		Krt18	1.21981	0.00814176
Gse1	-1.57811	0.293744		Psmc1	1.21973	0.148742
Trim59	-1.57883	0.329451		Acad8	1.21921	0.233569
Smarcd1	-1.58839	0.392365		D430041D05Rik	1.21901	0.233569
Ormdl1	-1.59142	0.430639		Xpo4	1.21878	0.233569
Klhl24	-1.59421	0.465918		Atp6v1a	1.21872	0.18679
Krit1	-1.59575	0.308398		Ldha	1.21859	0.0638985
Gfi1	-1.60071	0.453185		Lrrc41	1.21808	0.241547
Hps5	-1.60225	0.394662		Ptpn7	1.21803	0.288088
Adam19	-1.60668	0.392365		Tmed8	1.21795	0.233569
Ext2	-1.60828	0.456802		6030458C11Rik	1.21786	0.233569
Maml1	-1.60959	0.384199		Pdcl	1.2172	0.296347
Zfp369	-1.61259	0.392365		Lypla1	1.21702	0.229171
Foxm1	-1.61345	0.394662		Nomo1	1.21692	0.296347
Prodh	-1.62349	0.422181		Naga	1.21689	0.233569
Stx17	-1.63037	0.381609		Metrn	1.21602	0.233569
Zfp462	-1.63054	0.384199		Spsb4	1.21556	0.233569
Cenpl	-1.63397	0.384199		Usp8	1.21548	0.286725
Map3k5	-1.64542	0.38146		Relt	1.21543	0.233569
Adipor2	-1.64597	0.422698		Rffl	1.21521	0.233569
Sass6	-1.65772	0.418601		Cbx8	1.2148	0.233569
Nr4a2	-1.66008	0.418601		Stk24	1.2146	0.296347
AW112010	-1.66736	0.353357		Sh3bgrl	1.2145	0.286658
Cmas	-1.71101	0.256712		Upf3b	1.21443	0.18679
Adgre5	-1.72386	0.379644		Ago3	1.21439	0.233569
Dclre1c	-1.72575	0.307688		Bicc1	1.21435	0.233569
Atl2	-1.72582	0.127481		Slc12a2	1.21409	0.233569
Elmo1	-1.72948	0.37628		Akap10	1.21395	0.233569
Ttbk2	-1.73359	0.303731		Lmbr1l	1.21376	0.233569
A430106G13Rik	-1.74795	0.288687		Polr1e	1.21354	0.233569
Wdr37	-1.74831	0.293902		Sp100	1.2134	0.28661
L3mbtl3	-1.75229	0.293902		Apeh	1.21321	0.233569
Sclt1	-1.76089	0.295445		Afap1	1.21317	0.233569
Igf2bp3	-1.7697	0.261442		Zfp40	1.21313	0.233569
Zfp729b	-1.77653	0.293902		Cachd1	1.21311	0.233569
Aup1	-1.78923	0.293902		Sfmbt1	1.21281	0.233569
Umod	-1.79772	0.293902		Atg13	1.2128	0.233569
Pgm2l1	-1.80669	0.304565		Mbd6	1.21277	0.233569
Stat5b	-1.80789	0.288687		Usp39	1.21243	0.296347
Rnft1	-1.80793	0.293902		Kcnn4	1.2124	0.296347
Frrs1	-1.81983	0.293744		Pex11a	1.21198	0.233569
Slamf6	-1.82434	0.296217		Zfp317	1.21175	0.233569
Cks2	-1.84415	0.0286293		AW554918	1.2117	0.233569
Gm26551	-1.84621	0.288687		Spryd4	1.21147	0.233569
Fam78a	-1.8677	0.293744		Supt7l	1.21133	0.233569
Heca	-1.89528	0.264349		Tmem175	1.21122	0.233569
Fcho1	-1.92302	0.288687		Lin7c	1.21118	0.209882
Pds5b	-1.94531	0.00402177		Cenpo	1.21113	0.233569
2810403A07Rik	-1.94679	0.254782		Psme4	1.21111	0.233569
Ly6d	-1.99887	0.19947		Zeb1	1.21068	0.288377
P2rx4	-2.10217	0.146371		Zfp592	1.21037	0.233569
Klf13	-2.10654	0.00556681		Faf2	1.21026	0.288377
Pik3ca	-2.12796	0.127082		Ddx21	1.21024	0.296347
Ube2c	-2.13453	0.0107336		Kif3b	1.21014	0.296347
Ccnk	-2.1419	0.126217		Chpt1	1.21009	0.288377
Madd	-2.14493	0.123828		Clec16a	1.20989	0.233569
Fto	-2.15648	0.123828		Zfp704	1.20961	0.233569
Ckap2l	-2.23492	0.0978855		Ppm1b	1.20948	0.233569
Ccnb1	-2.29164	0.0806959		Mthfd1l	1.20924	0.233569
Ncapg	-2.31497	0.0793975		Dctn5	1.20885	0.296347
Cenpe	-2.31517	0.070022		Dennd4a	1.2086	0.233569
Lect1	-2.35955	0.0706661		Ulk2	1.2083	0.233569
Ccnb2	-2.48738	0.0143593		Hat1	1.20822	0.288909
Cenpf	-2.60501	0.00876435		Fubp1	1.20822	0.113761
				Fbxo22	1.20799	0.330373
				Prdm11	1.20799	0.233569
				Zbtb11	1.20794	0.296347
				Fabp5	1.20787	0.0091643
				AU020206	1.20769	0.233808
				Rcc1	1.20729	0.233569
				Tmem88	1.20719	0.233997
				Matn4	1.20681	0.233997
				Wrn	1.20667	0.233872
				Prpf8	1.2066	0.233569
				Rnf14	1.20627	0.296347
				Slf1	1.20619	0.331146
				Nuak1	1.20476	0.234466
				Rab5c	1.20447	0.193045
				Lef1	1.20441	0.122993
				Wipi1	1.20396	0.296347
				Srm	1.20379	0.290511
				Fer	1.20358	0.233569
				Sqle	1.20349	0.290785
				Eml2	1.20313	0.23464
				Ppp1r27	1.20239	0.0955868
				Cdk8	1.20089	0.296347
				Synj2	1.2005	0.23464
				Fbxo34	1.19964	0.233569
				Arpc1b	1.19956	0.117677
				Rrp9	1.19906	0.23464
				Tmem184c	1.19903	0.332244
				G3bp1	1.19896	0.148869
				Stard3nl	1.1989	0.233569
				Zbtb1	1.19852	0.296347
				2610528J11Rik	1.19846	0.233569
				Rexo1	1.19844	0.267632
				Ttc39a	1.19843	0.233569
				Cers3	1.19835	0.23464
				Smndc1	1.19822	0.293727
				Dtd1	1.19805	0.335402
				Stk38l	1.19799	0.23464
				Batf	1.19771	0.23464
				Cars	1.19765	0.332825
				Alg11	1.19701	0.23464
				Scoc	1.19662	0.329322
				Gatsl3	1.19631	0.129014
				Itm2a	1.19517	0.28312
				Rgs12	1.19513	0.335462
				Slc13a2os	1.1949	0.23464
				Mbnl2	1.19469	0.148633
				Zfp286	1.19439	0.23464
				Sf3a1	1.19431	0.295111
				Xkrx	1.19357	0.23464
				Stard3	1.19299	0.23464
				Pik3c3	1.1929	0.335462
				Fig4	1.19272	0.296347
				Glud1	1.19268	0.270737
				Chka	1.1925	0.270552
				Ptpn9	1.19231	0.23464
				Tkt	1.1921	0.188022
				Ywhae	1.19136	0.0546209
				Lrch1	1.19085	0.23464
				Aebp2	1.19047	0.20633
				Mtfr2	1.19031	0.234705
				Ghr	1.18996	0.23464
				Tomm40l	1.18972	0.23464
				Fam134a	1.18896	0.272781
				Mia3	1.18888	0.224383
				Pigc	1.18875	0.299736
				E130311K13Rik	1.18718	0.234705
				Lrrc58	1.18712	0.183586
				Tnfaip1	1.18693	0.335462
				Tprgl	1.18669	0.169139
				Dcaf7	1.18585	0.335462
				Herc3	1.18583	0.234705
				Sqstm1	1.1856	0.148633
				Med13l	1.18528	0.236107
				Arid4a	1.18526	0.183958
				Rbm6	1.18501	0.231659
				Gbp9	1.18496	0.335462
				Pvrl1	1.18472	0.231236
				Tnik	1.18471	0.296347
				Acin1	1.18454	0.150832
				Ints2	1.18446	0.335462
				Stk25	1.1842	0.335462
				Celf2	1.1837	0.142259
				Pax1	1.18368	0.0942348
				Bach1	1.18358	0.130456
				Ankhd1	1.18324	0.335462
				Ptp4a1	1.18271	0.191884
				Camk4	1.18254	0.0906333
				Kif21a	1.18254	0.296347
				Zfp46	1.18179	0.236109
				Clspn	1.18177	0.236838
				Nagk	1.18166	0.296347
				Wdr3	1.18089	0.335462
				Ecsit	1.18033	0.335462
				Wbscr22	1.18015	0.330373
				Irf8	1.18003	0.144589
				Plrg1	1.18	0.335462
				Tob2	1.17971	0.296347
				Patl1	1.17952	0.335462
				Lman1	1.17942	0.32837
				Pds5b	1.17907	0.0452331
				Diaph3	1.17905	0.335462
				Mcu	1.17883	0.335462
				Ric8	1.17827	0.335462
				Ube2d2a	1.17809	0.0898885
				Utp6	1.17754	0.335462
				Poc5	1.17723	0.335462
				Odf2	1.17671	0.335462
				Inpp5a	1.17643	0.335462
				Kpna4	1.17602	0.186157
				Actl6a	1.17579	0.18679
				Sc5d	1.17575	0.18679
				Mier3	1.17513	0.335462
				Ppp1r8	1.1751	0.335462
				PISD	1.17484	0.296347
				Btbd1	1.17463	0.282012
				Aktip	1.17458	0.335462
				Tiparp	1.17456	0.282012
				Srsf4	1.17436	0.296347
				Vcpip1	1.17359	0.332244
				Atrn	1.17274	0.335462
				Arpc2	1.1725	0.0477254
				Sec24a	1.1725	0.335462
				Mex3d	1.1718	0.335462
				Stk17b	1.17155	0.233569
				Gclm	1.1708	0.194472
				Dntt	1.17047	0.0745462
				Chd6	1.17007	0.181493
				Mrps9	1.16997	0.24266
				Sptan1	1.16988	0.254112
				Ep300	1.16971	0.233569
				Ugdh	1.1691	0.335462
				Zfp292	1.16815	0.178696
				Telo2	1.1677	0.335462
				Rad17	1.16739	0.335462
				Ctps2	1.16684	0.335462
				Ppil3	1.16654	0.335462
				Usp12	1.1663	0.335462
				Ttf1	1.16598	0.335462
				Cstf2	1.16597	0.301116
				Dbt	1.16556	0.335462
				Ip6k2	1.16555	0.218018
				Itpkb	1.16522	0.183648
				Ankrd12	1.16451	0.197948
				Bid	1.16409	0.335462
				Brwd1	1.16273	0.287912
				Dus1l	1.16269	0.335462
				Ctr9	1.16269	0.247744
				Zc3h7a	1.16265	0.288909
				Rnf149	1.1625	0.335462
				Exoc1	1.16244	0.335462
				Zpr1	1.16223	0.335462
				Psmd3	1.16195	0.186157
				Pik3ip1	1.16172	0.203433
				Slc25a38	1.16147	0.335462
				Cep120	1.16104	0.335462
				Lipe	1.16096	0.335482
				Tmed5	1.1605	0.198937
				Ssh1	1.16043	0.335482
				Bcor	1.16031	0.335462
				Zfp942	1.15994	0.335462
				Tcf7	1.15993	0.0355434
				Dnajb14	1.15959	0.335462
				Hes1	1.15948	0.242125
				Fam49a	1.15918	0.335462
				Parg	1.15902	0.335462
				Uqcc1	1.15897	0.335462
				Vwa9	1.15875	0.335462
				Rabgap1	1.15865	0.335462
				H2afy	1.15858	0.0787349
				Gpr89	1.15847	0.335462
				Gid8	1.15845	0.335462
				Lbh	1.15794	0.335462
				Cfl1	1.15675	0.0292651
				Gdi2	1.1566	0.107568
				Mllt4	1.15634	0.336108
				Mettl16	1.15564	0.335462
				Rap1a	1.15543	0.153485
				Sord	1.15534	0.335462
				Tram1	1.15533	0.254112
				Ifit1	1.15509	0.190522
				Prpf38a	1.15505	0.266045
				Nabp2	1.15493	0.296347
				4933434E20Rik	1.15427	0.29139
				Luc7l3	1.15411	0.18679
				Snw1	1.15403	0.148633
				Cotl1	1.15351	0.335462
				Smc3	1.15322	0.11358
				M6pr	1.15295	0.291916
				Crim1	1.15226	0.33921
				Ncl	1.15202	0.0409037
				Iqsec1	1.15194	0.335482
				Hnrnpr	1.1515	0.18679
				Ralbp1	1.15137	0.148633
				4833439L19Rik	1.15059	0.335462
				Ptma	1.15033	0.0145112
				Clint1	1.1501	0.181661
				Cdc20	1.14999	0.335462
				Def6	1.1497	0.293135
				Zfp646	1.14944	0.335462
				Alg6	1.14935	0.335514
				Dsp	1.14924	0.148633
				Lamc1	1.14891	0.339262
				Usp4	1.14733	0.335462
				Gbp4	1.14721	0.335462
				Stau1	1.14716	0.335462
				Fars2	1.14696	0.335462
				Mapre2	1.14692	0.335462
				Smg9	1.14682	0.335514
				Zfp638	1.14659	0.242125
				Jmy	1.14656	0.294784
				Mettl14	1.14576	0.339719
				Ube3a	1.14569	0.18679
				Camk2g	1.14538	0.335514
				Eif4b	1.14493	0.233569
				Nsd1	1.14479	0.181707
				Vmac	1.14436	0.338641
				Tshz1	1.14431	0.34124
				Arfgef1	1.1442	0.273068
				Csk	1.14409	0.242775
				Zfp106	1.14407	0.232993
				Rrp36	1.14393	0.335514
				Arl8b	1.14337	0.243631
				Pitpnb	1.14138	0.218018
				Mapkapk2	1.14134	0.335462
				Prpf4b	1.14134	0.201422
				Hadha	1.14001	0.196019
				Znhit6	1.13971	0.338694
				Ptpn6	1.1384	0.296347
				Slc35b3	1.13815	0.338694
				S100a16	1.13779	0.0926756
				Pard6g	1.13776	0.19979
				Wasl	1.13709	0.324823
				Ppic	1.13696	0.215645
				Rnf38	1.13616	0.342797
				Oxct1	1.136	0.225404
				Erc1	1.13584	0.341267
				Spast	1.13571	0.33706
				Eif4g1	1.13528	0.233569
				Wnk1	1.13497	0.18679
				Lpgat1	1.13387	0.335462
				Cdkn2c	1.13329	0.339262
				Lamb3	1.13319	0.336108
				Idh3b	1.13256	0.251335
				Otud7b	1.13238	0.335462
				Prkar2a	1.13146	0.337963
				Secisbp2	1.13016	0.335514
				Snx4	1.13015	0.335462
				Ptpra	1.13001	0.335462
				B630005N14Rik	1.12988	0.338094
				2310061I04Rik	1.12945	0.335664
				Plcxd2	1.12894	0.33921
				Trp63	1.12772	0.335462
				Trip11	1.12737	0.330373
				Cep63	1.12693	0.33706
				Haus3	1.12649	0.331865
				Wsb1	1.12606	0.238614
				Srpk1	1.12574	0.256787
				Casc5	1.12568	0.341921
				Ywhaz	1.12513	0.0950101
				Cyp51	1.12501	0.335499
				Fam98a	1.12471	0.335514
				Rnf19a	1.12452	0.335514
				Vps37b	1.12426	0.227653
				Nr3c1	1.12343	0.196822
				Fbxo5	1.1215	0.236107
				Pnpla8	1.12116	0.209984
				Scai	1.1211	0.353127
				Usp22	1.12075	0.296347
				Selt	1.12072	0.242125
				Hps5	1.12018	0.357639
				Elavl4	1.11986	0.354753
				Blm	1.11956	0.341921
				Prss16	1.11925	0.0212837
				9530082P21Rik	1.11899	0.341079
				Nrd1	1.11839	0.263371
				Parvg	1.11803	0.341921
				Uck1	1.11662	0.345856
				Casc3	1.11645	0.34124
				Pnn	1.11475	0.148742
				AU019823	1.11423	0.348212
				Prelid1	1.11384	0.148633
				Rnf130	1.11366	0.232757
				Scamp2	1.11335	0.335462
				Zfp36l1	1.11326	0.113729
				Plekha2	1.11302	0.342468
				Zfr	1.11226	0.233569
				Eif5b	1.1121	0.103355
				Fam107b	1.112	0.267632
				Asb13	1.11155	0.34124
				Rtf1	1.11035	0.18679
				Etaa1	1.10901	0.335462
				Ppp4c	1.10895	0.18679
				Prpf4	1.10829	0.335462
				Ppp1cc	1.10803	0.138409
				Ift46	1.10751	0.307504
				Rbm26	1.10612	0.307393
				Rab12	1.10599	0.294722
				Degs1	1.1053	0.308917
				Tnrc6c	1.10406	0.148633
				Atp2a2	1.10401	0.245938
				Dkc1	1.10353	0.311039
				Rasgrp1	1.10328	0.246242
				Ap1ar	1.10286	0.335462
				Tcf25	1.10272	0.178429
				Pdgfa	1.10224	0.296347
				Nab2	1.10195	0.296347
				Immt	1.10192	0.18679
				Add1	1.10131	0.296347
				Mafb	1.10127	0.335462
				Eif3e	1.10107	0.0926756
				Kdm1a	1.10088	0.284835
				Ankrd26	1.09995	0.296347
				Sppl3	1.09955	0.335462
				Zfp943	1.0985	0.296347
				Cspp1	1.09741	0.28661
				2700062C07Rik	1.09728	0.296347
				Dnajc13	1.09627	0.316493
				Mtf2	1.09625	0.23464
				Eif1ad	1.096	0.316603
				Trappc8	1.09562	0.335462
				Rab5a	1.09546	0.287912
				Rrbp1	1.09452	0.18679
				Ywhag	1.09429	0.281283
				Nadk	1.09382	0.317534
				Fam76b	1.0937	0.335462
				Polr2m	1.09346	0.23464
				Clcc1	1.09325	0.375622
				Polr1a	1.09131	0.296347
				Copz1	1.09125	0.32037
				Gatc	1.09096	0.296347
				Ostm1	1.09056	0.336108
				Zfp692	1.09046	0.296347
				Cish	1.09042	0.335462
				Socs3	1.09027	0.265684
				Slfn1	1.08977	0.296347
				Fam98b	1.08969	0.335462
				Zfp618	1.0895	0.296347
				Cdk6	1.08927	0.360393
				Nup50	1.08906	0.335462
				Grp	1.08829	0.296347
				Swap70	1.08769	0.296347
				Ddb1	1.08763	0.236609
				Runx1	1.08754	0.233569
				Rnaseh2b	1.08734	0.29139
				Dnajc9	1.0862	0.233569
				Gramd3	1.08602	0.233569
				Gtpbp1	1.08597	0.296347
				Pknox1	1.08593	0.367456
				Sesn3	1.08554	0.259863
				Rassf5	1.08545	0.233569
				Psmd13	1.08521	0.18679
				Ddx39b	1.08455	0.148633
				Skp1a	1.08437	0.168444
				Tulp4	1.08435	0.325246
				Ppp1ca	1.08336	0.103355
				Impa1	1.08329	0.306184
				Rnf215	1.08308	0.3796
				Apopt1	1.08303	0.296347
				Tmem101	1.08286	0.296347
				Nt5c2	1.08276	0.336108
				Sh3glb1	1.08229	0.130614
				Mmp14	1.08158	0.375622
				Smyd4	1.08102	0.296347
				B4galt7	1.08052	0.296347
				Gls	1.08032	0.23464
				Msantd2	1.08018	0.296347
				5730409E04Rik	1.08005	0.296347
				Phxr4	1.07992	0.296347
				Zbtb49	1.07955	0.296347
				Zfp811	1.07927	0.296347
				Prpf38b	1.07808	0.205861
				Gm6483	1.07693	0.335462
				Rhod	1.07673	0.296347
				Cyfip1	1.07637	0.336108
				Rcbtb1	1.07563	0.296347
				Iqgap1	1.07527	0.190593
				Fyb	1.0751	0.145924
				Elf3	1.07498	0.296347
				Mtss1	1.07489	0.297343
				Rbm27	1.07409	0.297774
				Ipp	1.07402	0.384895
				Lsr	1.07341	0.296347
				Uimc1	1.07328	0.366913
				Ppil2	1.07326	0.296347
				Tpbg	1.07291	0.296347
				Limch1	1.07282	0.360939
				Cpped1	1.07218	0.296347
				Cxcl12	1.07179	0.0641754
				Prmt10	1.07171	0.296347
				Gm26669	1.07162	0.296347
				Tmco3	1.07158	0.296347
				Rpn2	1.07149	0.23464
				Ccdc124	1.07124	0.215452
				Scn2a1	1.07107	0.296347
				Tango2	1.07077	0.376138
				Tesk1	1.07045	0.296347
				Agk	1.07033	0.388105
				Hif1a	1.06921	0.233569
				Cep83	1.06908	0.368737
				Mvp	1.0689	0.364615
				Ccnl2	1.06862	0.255689
				Epsti1	1.06852	0.296347
				Pgm3	1.06825	0.296347
				Ddx60	1.06812	0.296347
				Sap130	1.06793	0.296347
				Tada2a	1.06766	0.296347
				Cryz	1.06731	0.296347
				Nucks1	1.06691	0.12344
				Hspbap1	1.06654	0.296347
				Trib2	1.06585	0.296347
				Pml	1.06575	0.386886
				Mettl22	1.06555	0.296347
				Numa1	1.06552	0.296347
				Kif1bp	1.06546	0.384752
				Pkn1	1.06531	0.386392
				Ifi35	1.06514	0.224232
				Stat6	1.06514	0.296347
				Tmem194b	1.06421	0.296347
				Kdm7a	1.06355	0.34971
				Gdi1	1.0631	0.368872
				Tmsb4x	1.0631	0.0305024
				Dennd1a	1.06209	0.387442
				Nme6	1.06192	0.296347
				Snrnp40	1.06176	0.296347
				Setd5	1.06134	0.28661
				Ackr4	1.06078	0.296347
				Nudcd3	1.06063	0.296347
				Dalrd3	1.06048	0.377014
				Aldoa	1.06027	0.0942348
				Poglut1	1.06011	0.377443
				Tmem159	1.06007	0.386392
				Zdhhc16	1.06006	0.388105
				Rmi2	1.06003	0.296347
				Socs4	1.05947	0.380724
				2210016F16Rik	1.05941	0.296347
				Elmod3	1.05937	0.296347
				Polr3d	1.0592	0.392766
				Pdss1	1.05885	0.296347
				Pdp1	1.05867	0.296347
				B3galnt2	1.05857	0.392766
				Pot1a	1.05853	0.296347
				Rb1cc1	1.05843	0.188214
				Stard7	1.05816	0.376138
				Bbs2	1.05815	0.296347
				Xrcc4	1.05803	0.379617
				Mcm3	1.05799	0.371082
				Tnks1bp1	1.05784	0.296347
				Npm1	1.05772	0.0542177
				Tor1b	1.05765	0.379007
				Hmgxb4	1.05738	0.381396
				Nasp	1.05722	0.198575
				Slc25a32	1.05722	0.296347
				Nap1l1	1.05696	0.122993
				Mboat7	1.05609	0.296347
				Ddx43	1.05596	0.296347
				Dst	1.05577	0.0942348
				Psmd2	1.05538	0.267632
				Pacrgl	1.05533	0.392413
				Prkce	1.05519	0.296347
				Serpina3g	1.05493	0.296347
				Ctu2	1.05484	0.376138
				Ranbp2	1.05445	0.296347
				Wbscr17	1.05407	0.296347
				Ier5	1.05391	0.296347
				Gtf2f2	1.0539	0.386392
				Dyrk2	1.05379	0.296347
				B4galt3	1.05374	0.296347
				Dazap2	1.05373	0.243981
				Rnf4	1.0537	0.317534
				Tspan5	1.05311	0.380724
				Actg1	1.05281	0.0318036
				Appl2	1.05218	0.296347
				Zwint	1.05201	0.245982
				Dip2b	1.05163	0.381183
				Arhgef5	1.05132	0.296347
				1700055D18Rik	1.05103	0.296347
				Gem	1.05087	0.384828
				Mmgt1	1.0506	0.296347
				Elp3	1.05054	0.296347
				Gramd1a	1.05053	0.296347
				Nudt16	1.05042	0.382644
				Klhl6	1.05035	0.33994
				Tmem109	1.05033	0.391554
				Fryl	1.05004	0.296347
				Btrc	1.05002	0.390247
				Slc39a9	1.04996	0.296347
				Gm26890	1.04982	0.296347
				Tdp2	1.04974	0.379352
				Taf2	1.04972	0.296347
				Eif2b5	1.04967	0.339773
				B4gat1	1.0496	0.39565
				Epb41l2	1.0495	0.392413
				Amn1	1.04944	0.380959
				E2f5	1.0492	0.296347
				Irf2bpl	1.04912	0.296347
				Rmi1	1.04911	0.296347
				Plcl1	1.04876	0.296347
				Pom121	1.0485	0.375622
				Pus7	1.04848	0.296347
				Csnk1a1	1.0484	0.136488
				Txndc16	1.04811	0.296347
				Gstcd	1.04802	0.296347
				Zfp954	1.04792	0.296347
				Mfap3	1.04778	0.386633
				Plk1	1.04771	0.296347
				Cep19	1.04766	0.392413
				Ptp4a3	1.04756	0.375622
				Setdb2	1.04755	0.296347
				Atxn7	1.04732	0.375622
				Map3k7	1.04724	0.296347
				Tsc22d3	1.04706	0.282154
				Tox	1.0468	0.301116
				Gns	1.04668	0.296347
				Nol9	1.04661	0.296347
				Itga4	1.0465	0.296347
				4930522L14Rik	1.04649	0.396831
				A630001G21Rik	1.04638	0.296347
				Zfp39	1.04638	0.296347
				Pja1	1.04637	0.342797
				Ndnl2	1.04636	0.335462
				Cdkn2aip	1.04633	0.335462
				Taf8	1.04544	0.296347
				Mcl1	1.0454	0.151622
				Bhlhe40	1.04536	0.296347
				Rpn1	1.04532	0.343143
				Dedd	1.04516	0.296347
				Atn1.1	1.04506	0.296347
				Mki67	1.04503	0.180941
				3110082I17Rik	1.04495	0.296347
				Hars2	1.04466	0.296347
				Usf1	1.04447	0.392766
				Lcorl	1.04432	0.375622
				2510039O18Rik	1.04407	0.375622
				Tasp1	1.04401	0.389696
				Igdcc4	1.04393	0.397198
				Borcs5	1.04381	0.296347
				9130230L23Rik	1.04373	0.296347
				Rras2	1.04368	0.387971
				Thop1	1.04357	0.296347
				Rhno1	1.04354	0.34573
				Zbtb26	1.04332	0.296347
				Fktn	1.04326	0.296347
				Stx7	1.04315	0.304152
				Endov	1.0431	0.296347
				Opa1	1.04303	0.383478
				Lyar	1.04277	0.296347
				Slc2a1	1.04274	0.296347
				Obfc1	1.0427	0.296347
				Kri1	1.04252	0.296347
				Tmem87b	1.0423	0.389342
				Ipo7	1.04229	0.346548
				Gas2l3	1.04226	0.296347
				Zfp605	1.04209	0.296347
				Phyh	1.04204	0.296347
				Zfp398	1.04191	0.296347
				Tle1	1.04179	0.296347
				Mdm2	1.04152	0.306184
				Tom1l1	1.04146	0.390081
				Tars	1.04145	0.375622
				D10Jhu81e	1.04136	0.382644
				Aldh3a2	1.04105	0.375622
				Slc25a22	1.04092	0.296347
				Slc30a4	1.04088	0.398009
				Cep162	1.04075	0.296347
				Ap1g1	1.04073	0.383938
				Cenpp	1.04065	0.296347
				Cenpi	1.04047	0.296347
				Klf6	1.04036	0.263371
				Tep1	1.04035	0.296347
				Tbc1d10b	1.04023	0.396539
				Haus5	1.04015	0.296347
				Msi2	1.04012	0.23464
				Rara	1.04012	0.296347
				Yeats2	1.03991	0.296347
				1110046J04Rik	1.03986	0.296347
				Rnf115	1.03985	0.296347
				Lcmt2	1.03978	0.296347
				Thoc2	1.03977	0.241476
				Gm4951	1.0395	0.368822
				Mpp1	1.03926	0.375622
				Top1mt	1.03925	0.296347
				Aggf1	1.03919	0.375622
				Dna2	1.03911	0.296347
				Ipo5	1.03898	0.375622
				Rmnd5b	1.03866	0.394961
				Fam129b	1.03866	0.401512
				Pcyox1	1.03834	0.296347
				Noc4l	1.03821	0.388725
				Nt5dc2	1.0381	0.395523
				Gm26615	1.03809	0.296347
				Prkaa2	1.03804	0.296347
				Rhog	1.03802	0.387035
				Rhoq	1.03798	0.296347
				Lemd3	1.03796	0.296347
				Ankrd6	1.03794	0.296347
				Rad54l	1.03793	0.296347
				Snapc4	1.03791	0.296347
				Acp6	1.03787	0.389089
				Chd3os	1.03783	0.296347
				Zfp408	1.0376	0.296347
				Trafd1	1.03754	0.375622
				Ggt5	1.03744	0.335462
				Anks1	1.03729	0.400598
				2410016O06Rik	1.03727	0.296347
				Ntn1	1.03698	0.296347
				Vangl2	1.03681	0.296347
				Snhg12	1.03622	0.389089
				Krt8	1.03605	0.0363542
				Lactb	1.0358	0.392766
				Rasal3	1.03533	0.393032
				Tpmt	1.03513	0.296347
				Reep1	1.03483	0.404936
				Cnn3	1.03468	0.148633
				Crebzf	1.03437	0.3865
				Ctsf	1.03436	0.296347
				Cnpy4	1.03417	0.296347
				Galnt18	1.03404	0.394633
				Spg21	1.03403	0.284286
				Rabggta	1.03383	0.394633
				Kdelc1	1.03344	0.296347
				H2afy2	1.03341	0.392413
				Mfn1	1.03252	0.296347
				Ccdc112	1.03246	0.399723
				F13a1	1.03245	0.403464
				Bmi1	1.03235	0.296347
				Plcg1	1.03216	0.401512
				Cops4	1.03211	0.263371
				Hook1	1.03207	0.396539
				Asb7	1.03202	0.296347
				E230001N04Rik	1.03157	0.296347
				Pkmyt1	1.03153	0.401512
				Ccdc186	1.03117	0.335462
				Arfip1	1.03109	0.296347
				Lins1	1.03103	0.296347
				Abi1	1.03095	0.296347
				Map3k4	1.03085	0.397198
				Amd1	1.03083	0.296347
				Ddx59	1.0308	0.296347
				Zfp12	1.03077	0.296347
				Zfp410	1.03031	0.401582
				Psmc3	1.0302	0.149639
				Ints8	1.03011	0.401602
				Usp42	1.02981	0.296347
				Cry2	1.02963	0.296347
				Raver2	1.02959	0.392766
				Oxnad1	1.0294	0.296347
				Lsm10	1.02929	0.405378
				Ddx58	1.02867	0.399048
				Farp1	1.02835	0.296347
				Tmem185b	1.02834	0.296347
				Aurka	1.02832	0.396539
				E2f3	1.0282	0.399457
				Saraf	1.02814	0.190069
				Dgcr2	1.02796	0.396539
				Wdr55	1.02788	0.296347
				Kcnma1	1.02778	0.296347
				Keap1	1.02771	0.375622
				Golt1b	1.0275	0.396539
				Bhlhb9	1.02743	0.375622
				Insr	1.02742	0.406648
				Map3k10	1.02741	0.296347
				Mettl21a	1.02705	0.401602
				Akr1a1	1.02685	0.154138
				Ccdc136	1.02669	0.296347
				BC002059	1.02652	0.296347
				Atg16l2	1.02632	0.296347
				Cep95	1.0259	0.296347
				Vps45	1.02588	0.296347
				Pdk3	1.02576	0.296347
				Ppid	1.0257	0.320564
				Slc4a1ap	1.02567	0.399723
				Sfrp1	1.02563	0.299736
				Fitm2	1.02557	0.296347
				Thrap3	1.02515	0.177913
				Snx7	1.02494	0.296347
				Fam84b	1.02441	0.296347
				Misp	1.02437	0.296347
				Ccsap	1.02415	0.296347
				Hipk1	1.0241	0.335462
				Tmcc3	1.02403	0.396539
				Tnrc18	1.02389	0.361608
				Dcakd	1.02383	0.296347
				Dubr	1.02349	0.296347
				Nfs1	1.02334	0.396539
				Rrnad1	1.02331	0.296347
				Ufl1	1.02308	0.375622
				Por	1.0228	0.396539
				Cmah	1.02253	0.296347
				Apmap	1.02231	0.296347
				Armc8	1.02218	0.401618
				Sec22b	1.02217	0.324117
				Prkx	1.0221	0.401602
				Dync1i2	1.02194	0.335462
				Fxr2	1.02182	0.405279
				Ube3b	1.02169	0.396831
				Rgp1	1.02162	0.296347
				Slamf1	1.02157	0.296347
				Adal	1.02137	0.296347
				Gm15987	1.02118	0.296347
				Tmem41a	1.02115	0.296347
				Ssfa2	1.02097	0.296347
				Nif3l1	1.0209	0.296347
				Hnrnpa0	1.02089	0.144382
				Zhx2	1.0207	0.296347
				Kdm6a	1.0207	0.375622
				Zfp644	1.02067	0.180284
				A430046D13Rik	1.02062	0.296347
				Cbfa2t2	1.0206	0.296347
				Agbl3	1.02058	0.296347
				Bckdha	1.02048	0.392413
				Rufy2	1.0204	0.407033
				Yars	1.02025	0.401512
				Zc3h4	1.02018	0.296347
				Arhgef2	1.02014	0.296347
				Extl3	1.0201	0.296347
				Lxn	1.02003	0.296347
				Abhd11os	1.01997	0.296347
				Kctd10	1.01986	0.296347
				Rad51ap1	1.01985	0.397771
				Zfp933	1.01983	0.296347
				Cct8	1.0198	0.186851
				Mmachc	1.01968	0.296347
				Ppp2ca	1.01964	0.154625
				Pde4dip	1.01958	0.402446
				Fam160b1	1.01951	0.402351
				Aox2	1.01949	0.296347
				9530068E07Rik	1.01933	0.363988
				Slc41a1	1.0193	0.408384
				Qk	1.01919	0.335462
				Vamp3	1.01908	0.394633
				Als2cl	1.01877	0.296347
				Slfn5	1.01875	0.296347
				Ppm1g	1.01866	0.296347
				Trim28	1.01859	0.296347
				Aak1	1.0184	0.375622
				Shisa4	1.01839	0.399457
				Arhgap11a	1.01823	0.296411
				Kat6a	1.01813	0.397771
				Gpcpd1	1.01798	0.375622
				Dennd4c	1.01791	0.411719
				Vps4a	1.01789	0.406731
				Mybl2	1.01764	0.405
				Myo1g	1.01752	0.296436
				Ly6a	1.01738	0.296436
				Atxn1l	1.01728	0.411719
				Rnf168	1.01699	0.405267
				Enah	1.01695	0.366009
				Ly6k	1.01684	0.405279
				Esrp2	1.01672	0.296347
				Tcta	1.01652	0.399723
				Galt	1.01651	0.296436
				Fam50a	1.01643	0.34573
				Ppil1	1.01616	0.403593
				Szt2	1.01599	0.296436
				Gzmb	1.01599	0.296436
				Slc15a4	1.01589	0.296436
				Hdac2	1.01582	0.282635
				Cxcr6	1.01555	0.296618
				Rps6ka5	1.01555	0.296618
				Sdc4	1.01514	0.189169
				Fam21	1.01494	0.346548
				Mblac2	1.01471	0.406606
				Kiz	1.01424	0.296618
				Nudt2	1.01415	0.375622
				Gm26853	1.01361	0.41374
				Icam2	1.01344	0.405907
				Tgif2	1.01275	0.403593
				Ddx54	1.01273	0.375622
				Pnmal2	1.0114	0.415053
				Rock2	1.01134	0.333047
				Casp2	1.0112	0.399048
				Dnaja2	1.01113	0.188031
				Rnase4	1.01077	0.402118
				Pxmp4	1.01076	0.415628
				Eif2ak3	1.01073	0.333047
				Pkd2	1.01054	0.405267
				Strn	1.01029	0.404936
				Parp14	1.00986	0.401978
				Entpd6	1.00959	0.406855
				Gm14698	1.00947	0.402562
				Kpna3	1.0094	0.371082
				Necap2	1.00818	0.375622
				Cops8	1.00767	0.339262
				Rab10os	1.00709	0.339262
				Rnf34	1.00667	0.410236
				Cep57	1.00654	0.339262
				Nlk	1.00583	0.408095
				Foxp1	1.00333	0.208477
				Bbx	1.00249	0.375622
				Ift27	1.00086	0.375622
				Kcmf1	1.00084	0.236838
				Kdm5a	1.00084	0.296347
				Nop56	1.00067	0.361394
				Pcbp3	1.00005	0.420709
				Rplp0	-1.0008	0.0524063
				Mtmr14	-1.00222	0.375622
				Rnaset2b	-1.00403	0.377047
				Chrna9	-1.0046	0.243631
				Gm15050	-1.00497	0.376138
				Cdh3	-1.00537	0.375622
				Tmem38b	-1.00632	0.375622
				Fancl	-1.00652	0.375622
				Hotairm1	-1.00773	0.190497
				Oxld1	-1.00809	0.376138
				Hspb2	-1.0094	0.375622
				Ntan1	-1.01091	0.193314
				Mocos	-1.01411	0.375622
				Zfp68	-1.01428	0.375622
				Slc33a1	-1.01549	0.375622
				Mzb1	-1.01705	0.339719
				Vldlr	-1.01712	0.375622
				Sfi1	-1.01918	0.375622
				Gm10116	-1.01933	0.375622
				Pin4	-1.02006	0.242125
				Mcts2	-1.02043	0.375622
				Ifrd2	-1.02141	0.375622
				Gm10250	-1.02193	0.336298
				Rpgrip1	-1.02335	0.375622
				Cox7c	-1.02727	0.0316024
				Chchd2	-1.0284	0.0287749
				Sirt6	-1.02941	0.375622
				Arpp19	-1.03313	0.0647688
				Sra1	-1.03528	0.190363
				Zdhhc24	-1.03678	0.375622
				1700097N02Rik	-1.03967	0.174626
[truncated: 226 more rows]

## Sheet: S3B-DE_PN7_Thymocytes_Cluster 1
Supplementary Table S3B: DE for all comparisons for Cluster 1. Log2(FC)>1 and <-1 and FDR<0.05 are considered statistically significant
	HYRX+MEx vs HYRX				HYRX vs NRMX
Genes	logFC	FDR		Genes	logFC	FDR
Hist1h2ap	1.3946	8.79316e-286		Ankrd11	2.58813	0
Rplp0	1.29015	0		Sfpq	2.57099	0
Ubb	1.21449	0		Sox4	2.46247	0
Hmgn2	1.21183	0		Satb1	2.40043	0
Prps2	1.17783	5.96365e-229		Kcnq1ot1	2.39236	0
Gm42418	1.08524	0		Eef2	2.36952	0
Hist1h2ae	1.07003	2.58225e-161		Ptp4a2	2.27475	0
H1fx	1.03438	1.31825e-116		Gnai2	2.26424	0
Gm10709	1.00294	4.23757e-124		Klf3	2.21477	0
Hbb-bs	-1.57656	2.42848e-42		Atrx	2.20171	0
				Nrip1	2.19125	0
				Bptf	2.16847	0
				Ubc	2.15967	0
				Hsp90aa1	2.13974	0
				Dusp5	2.13425	0
				Zfp36l2	2.12975	0
				Mier1	2.12414	0
				Tcf12	2.10184	0
				Eif3a	2.09536	0
				Pabpc1	2.0836	0
				Lmnb1	2.08138	0
				Myb	2.07431	0
				Fyb	2.05134	0
				Ncor1	2.04519	0
				Pbrm1	2.036	0
				mt-Co3	2.02928	0
				Bclaf1	2.01088	0
				Lmo4	1.98088	0
				Rrm2	1.97362	0
				Klf13	1.95596	0
				Rnf125	1.95335	8.42612e-269
				Rbbp6	1.9483	2.80586e-304
				Tcf7	1.94745	0
				Rock1	1.94219	0
				Ddx3x	1.92269	1.01474e-275
				Maz	1.91435	0
				Baz1b	1.91197	1.06446e-298
				Prpf38b	1.91185	0
				Brd2	1.90506	0
				Neat1	1.90377	6.427e-231
				Hnrnpu	1.90224	0
				Ash1l	1.90218	1.77252e-262
				Rcsd1	1.88223	0
				Zfp292	1.87607	5.84078e-280
				Celf2	1.86859	4.0281e-291
				Hdgf	1.86375	0
				Peli1	1.85695	8.20033e-265
				Ptprc	1.85559	0
				Tax1bp1	1.83383	0
				Kmt2e	1.82673	5.81969e-274
				Mat2a	1.81737	0
				Ets1	1.81686	0
				Tubb2b	1.81314	1.36456e-291
				Psip1	1.80345	0
				Hsp90ab1	1.79693	0
				Lef1	1.78604	7.63785e-253
				Rnf157	1.77631	3.69676e-274
				Ccr9	1.7668	0
				Acin1	1.75558	0
				Tcf3	1.75495	9.50807e-236
				Prkcb	1.75395	9.51702e-244
				Ets2	1.75026	0
				Ccng2	1.74997	0
				Chd4	1.74511	3.07472e-274
				Snx18	1.74294	1.38801e-297
				Pnn	1.7396	0
				Thrap3	1.73623	0
				Rbm25	1.73259	0
				Phip	1.72906	4.12097e-276
				Itpkb	1.72575	1.38149e-240
				Bcl2l11	1.7242	1.63811e-282
				Wasf2	1.72147	4.62071e-270
				Mki67	1.72092	0
				Bod1l	1.71993	5.52758e-235
				Dusp10	1.71969	4.67791e-244
				Ccdc88a	1.71923	1.18092e-211
				Sf3b2	1.71918	0
				Marcks	1.7161	3.39101e-277
				Ctbp1	1.7083	9.37535e-274
				Brd4	1.70487	3.83815e-238
				Btg1	1.7004	0
				Nipbl	1.70007	1.40355e-296
				Ptms	1.69991	6.74429e-273
				Smc1a	1.69552	0
				Mxd4	1.68405	7.92314e-183
				Ptpn7	1.67755	2.74717e-210
				E2f2	1.67081	5.54441e-261
				Prpf40a	1.66788	0
				Ikzf1	1.66642	1.12733e-239
				Prrc2c	1.66602	0
				Ubn1	1.64801	6.67305e-263
				Foxp1	1.64677	1.34944e-236
				Srsf2	1.64527	0
				Cd3e	1.64314	0
				Wdr26	1.64198	9.31582e-195
				Wnk1	1.64184	1.05504e-220
				Pmepa1	1.63915	3.38091e-247
				Ucp2	1.63707	0
				mt-Nd4	1.63473	0
				Hnrnpk	1.63421	0
				Map4k4	1.63394	1.86122e-194
				Pnisr	1.62664	2.65102e-192
				Ogt	1.62652	1.59739e-195
				Arhgap30	1.62463	9.36846e-184
				Scaf11	1.62295	3.99471e-263
				Uhrf1	1.61704	6.47804e-264
				Zfp36l1	1.61663	4.58159e-192
				Msi2	1.61623	1.86891e-195
				Smarca4	1.61508	8.31639e-220
				Cnot6	1.61506	2.99369e-273
				Zeb1	1.60756	2.98323e-193
				Ssrp1	1.60589	2.50923e-226
				Arid4a	1.60535	1.68919e-203
				Ccni	1.60324	2.82588e-217
				Cfl1	1.60132	0
				Btg2	1.59802	5.35907423102202e-317
				Cdk12	1.59068	8.6612e-181
				Bcl11b	1.59043	0
				Cd24a	1.58529	5.76473325239337e-318
				Laptm5	1.58315	1.30564e-278
				Ppp4r2	1.58285	6.42208e-201
				Gsk3b	1.58054	9.21063e-269
				Kmt2a	1.57954	7.87661e-178
				Smc4	1.57569	0
				Vps37b	1.5751	3.24128e-204
				Celf1	1.57441	2.05097e-200
				Ppig	1.57213	5.24907e-276
				G3bp2	1.56987	9.65787e-258
				Actr3	1.56832	0
				Itk	1.56783	1.40991e-244
				Tcerg1	1.56735	1.49186e-169
				Mcm3	1.56292	3.74274e-187
				Hnrnpl	1.56042	9.75122e-268
				Luc7l2	1.55932	0
				Nono	1.55717	0
				Srrm2	1.55668	0
				Zc3h13	1.55518	1.50178e-167
				Hnrnpul2	1.55404	1.05367e-187
				Smarca5	1.55234	0
				Mef2d	1.54942	4.11388e-223
				Incenp	1.54931	1.20153e-215
				Senp6	1.54834	2.87385e-197
				Nktr	1.54807	6.24736e-199
				Camk4	1.54709	5.72857e-283
				Tln1	1.54343	2.14641e-206
				Vgll4	1.54236	2.06175e-233
				Tsc22d3	1.54115	1.81668e-185
				Tmpo	1.53827	0
				Lck	1.53785	0
				Qk	1.53693	2.45634e-183
				Ago2	1.53392	1.27638e-179
				Pkm	1.53282	6.40577e-243
				Bach1	1.53201	2.41809e-192
				Slk	1.53118	1.16505e-165
				Kif5b	1.52986	2.51258e-283
				Anapc5	1.5298	0
				Rbm5	1.5295	7.39024e-204
				2019-09-06	1.52716	6.96416e-245
				Ppp1r16b	1.52248	5.22399e-203
				Zfp91	1.52059	2.38928e-219
				Usp1	1.52047	1.49718e-279
				Arpp21	1.52001	2.48017e-270
				Pten	1.51969	4.30598e-211
				Rb1cc1	1.51658	6.74481e-176
				2019-09-01	1.51166	0
				Safb	1.51101	1.16555e-172
				Elf1	1.50801	1.09049e-191
				Larp4b	1.5074	1.27912e-162
				Csnk1a1	1.5071	0
				Smc3	1.50667	0
				Sh3kbp1	1.50035	2.03456e-178
				Smek2	1.49991	2.75906e-179
				Brd3	1.49991	1.33372e-168
				Arid1a	1.49518	2.10976e-184
				Trim59	1.49439	1.92597e-189
				Hnrnpr	1.49353	8.66348e-256
				Rag1	1.49147	3.21129e-242
				Mllt10	1.49075	3.34925e-159
				Crebbp	1.48403	6.39238e-167
				Tra2a	1.48286	0
				Srrm1	1.48264	5.20276e-270
				Ezh2	1.48193	0
				Hnrnpa2b1	1.47465	0
				Taf3	1.46805	3.19259e-151
				Tnrc6b	1.46539	4.31466e-164
				Tpr	1.46423	0
				Clk1	1.46231	5.20695e-210
				Mgea5	1.46119	1.15505e-156
				Chd1	1.46118	2.87535e-232
				Suz12	1.45684	1.4103e-218
				Csde1	1.45493	1.13962e-211
				Asxl2	1.45463	6.9194e-147
				Iqgap1	1.45434	5.18479e-209
				Slc35d1	1.45199	7.30207e-163
				Taok3	1.45034	5.81455e-147
				Vezf1	1.44804	6.73674e-157
				Ttc3	1.44718	3.34069e-151
				A430106G13Rik	1.44717	5.60387e-132
				Csrnp1	1.44273	8.04205e-146
				Ralbp1	1.44273	1.14819e-155
				Helz	1.4407	1.28343e-159
				Ncapg	1.44028	8.1039e-154
				Rbm39	1.44005	0
				Mkln1	1.43988	1.05192e-152
				Phf20l1	1.43944	1.74036e-158
				Rbm6	1.43714	3.91856e-151
				Cyfip2	1.43614	2.44576e-170
				Git2	1.43595	5.18628e-164
				mt-Nd1	1.43294	0
				Ctcf	1.43278	0
				Cnot6l	1.43005	9.62067e-167
				Tnrc6c	1.42924	1.92376e-181
				Rtf1	1.42852	2.42693e-185
				Utp14b	1.42724	1.41405e-131
				Ankrd17	1.42675	6.21478e-150
				Ctnnb1	1.42673	4.74635e-177
				Pan3	1.42642	1.93947e-179
				Arid4b	1.42601	3.7015e-166
				Casp8ap2	1.41962	1.16662e-179
				Mcm5	1.41879	1.94409e-149
				Notch1	1.41116	4.32959e-138
				Rgs2	1.41023	4.44401e-142
				Hdac7	1.40707	9.42827e-147
				Nolc1	1.40635	1.91403e-142
				Kdm1a	1.40555	7.78262e-148
				Vcp	1.4054	1.70825e-201
				Purb	1.40472	1.66086e-171
				Ppp1r12a	1.40451	4.37432e-147
				Map3k1	1.4024	2.85304e-149
				Grk6	1.40096	1.73458e-138
				Golga4	1.40014	3.0813e-139
				Matr3	1.39928	2.55542e-244
				Gabpb2	1.39502	2.35499e-136
				Rsf1	1.39282	3.15207e-145
				Wapl	1.39225	4.23351e-224
				Akap9	1.38435	1.46086e-134
				Ptp4a3	1.3825	1.44929e-145
				Csnk1g2	1.38203	3.63059e-142
				Thy1	1.38176	2.17038e-160
				Eif4g1	1.38146	4.23131e-134
				Mtdh	1.37979	3.41371e-200
				Smchd1	1.37832	5.78877e-210
				2810474O19Rik	1.3756	1.66581e-136
				Ubtf	1.37497	1.33196e-144
				Zfp644	1.37454	1.37498e-202
				Cspp1	1.37432	1.93738e-144
				Clk3	1.37416	2.06405e-210
				Cmip	1.37371	8.14759e-134
				Safb2	1.37327	1.33482e-130
				Eif5b	1.37319	6.34433e-151
				Phf3	1.37252	1.04428e-181
				Ablim1	1.37172	4.06795e-137
				Trp53i11	1.37118	5.59911e-152
				Rrbp1	1.36938	1.72731e-136
				Runx1	1.36727	1.18215e-167
				Trim28	1.36693	2.57218e-154
				R3hdm1	1.36596	4.7665e-159
				Pag1	1.36585	4.73835e-134
				Sbno1	1.36428	5.70188e-144
				Psap	1.36382	9.39038e-195
				Taf1	1.36156	2.96912e-128
				Fbxl14	1.36143	1.46488e-135
				Topors	1.35996	1.61965e-154
				Msl2	1.35981	2.22638e-127
				Ssbp2	1.35965	2.27002e-251
				Kdm5a	1.35917	2.01429e-140
				Tbl1x	1.35806	4.01326e-130
				Jmjd1c	1.35797	3.29343e-130
				Racgap1	1.35792	1.97088e-177
				Pum1	1.35392	9.67914e-133
				Dazap2	1.35363	5.8188e-140
				Tab2	1.352	1.26085e-128
				Rad21	1.34688	3.76118e-227
				Pdpk1	1.34562	3.50524e-132
				Pde4d	1.34489	3.52824e-178
				mt-Nd2	1.34328	0
				Eif4ebp2	1.3421	1.19233e-128
				Ly6e	1.34201	0
				Zfr	1.34123	8.61328e-126
				Rif1	1.34063	1.26007e-125
				Kdm2a	1.34001	5.17861e-131
				Tcof1	1.33955	6.97627e-137
				Cap1	1.33718	9.642e-143
				Nrd1	1.33654	4.30181e-134
				Phf14	1.33524	5.66754e-147
				Cd28	1.33296	6.92454e-183
				Mlf2	1.33234	6.82621e-157
				Eif4g2	1.32926	0
				Khdrbs1	1.32879	7.21566e-237
				N4bp2	1.32788	1.30669e-125
				Xrcc6	1.3262	1.19027e-197
				Anp32e	1.32573	0
				Arhgef1	1.3254	1.99289e-154
				Yy1	1.32525	1.3815e-163
				Atp13a3	1.32492	3.07667e-147
				Gatad2b	1.32311	4.06869e-136
				Cbfb	1.32074	2.2541e-128
				Rock2	1.32057	4.39061e-125
				Fbxw7	1.31891	8.43336e-122
				Zfp148	1.31819	6.26829e-137
				Arhgdia	1.31612	1.03918e-173
				Slc16a1	1.31581	2.30712e-126
				Eif4h	1.31143	1.27716e-179
				Def6	1.311	1.50486e-130
				Sf1	1.31006	8.898e-172
				Smc6	1.30942	1.01536e-181
				Diaph1	1.30903	1.26096e-125
				Dhx15	1.30892	1.18223e-141
				Aff1	1.30746	4.05966e-131
				Pds5a	1.30631	2.27818e-142
				Nfatc3	1.30482	9.72193e-140
				Ezr	1.30412	0
				Edem1	1.30409	2.83902e-272
				Smarcc1	1.30354	2.08976e-164
				Hspa4	1.30354	1.06438e-150
				Adrbk1	1.30339	3.42034e-131
				Ep300	1.30217	3.7798e-124
				Endou	1.30137	8.74875e-176
				Bdp1	1.3009	3.55664e-118
				Mbtd1	1.29979	6.8491e-123
				Dazap1	1.29671	1.8231e-176
				Gpr132	1.29652	1.16867e-175
				Top2a	1.29488	0
				Rtn3	1.29317	2.80187e-201
				Hp1bp3	1.29308	1.75317e-165
				Lrmp	1.29244	8.68882e-167
				BC005537	1.28943	1.32784e-132
				Nr4a1	1.28754	1.26953e-158
				Lsm14a	1.28587	7.73021e-135
				Rbms1	1.28586	2.82145e-121
				Apbb1ip	1.28551	2.98086e-131
				Ythdc1	1.28492	9.90407e-157
				Polr2a	1.28491	2.53011e-146
				Cerk	1.28485	1.01799e-135
				9930021J03Rik	1.28317	4.46967e-116
				Fos	1.28241	2.05393e-105
				Cenpe	1.28191	1.22461e-177
				Snrnp70	1.2816	4.1279e-149
				Gls	1.28094	1.13293e-143
				Srrt	1.27763	2.14356e-146
				Jak1	1.27745	5.82883e-136
				Ggnbp2	1.27564	1.22362e-157
				Cbl	1.27485	1.8173e-148
				Mprip	1.27413	1.00825e-117
				Arih1	1.27399	8.72576e-118
				Ppp1r15a	1.27202	5.35355e-137
				Rev3l	1.26991	1.42896e-113
				Patz1	1.26991	3.03232e-124
				Nr3c1	1.26972	2.39418e-134
				Nabp1	1.26916	2.78692e-160
				Hnrnph2	1.2679	3.12039e-119
				Ppp2r5a	1.26769	1.25251e-176
				H2afy	1.26759	0
				Itpr2	1.26751	2.67515e-118
				Rnf145	1.2666	7.42416e-138
				Selplg	1.26579	6.83729e-238
				Ccar1	1.26516	1.21531e-144
				Ube3a	1.26317	8.23513e-127
				Ddx46	1.26305	8.07849e-147
				Zranb1	1.25985	1.6596e-115
				Ppp2r2a	1.25972	2.00637e-124
				Hs2st1	1.25944	6.71684e-111
				Bub1b	1.25889	6.88301e-125
				Setd8	1.25874	4.65469e-158
				Parp1	1.2566	8.59203e-113
				Serinc3	1.25399	2.15681e-123
				Mcm2	1.25288	9.07444e-109
				Pik3r1	1.25271	4.10116e-108
				Sla	1.25251	3.62967e-143
				Actn4	1.25195	3.36837e-125
				Prrc2b	1.25175	1.8091e-114
				Hnrnpm	1.25155	2.1379e-220
				Ankrd12	1.2514	4.96494e-103
				Dntt	1.25054	8.52495e-235
				H2-Q1	1.25031	0
				Srsf4	1.25008	4.56575e-116
				Fmr1	1.24994	1.51996e-124
				Hectd1	1.24947	2.04862e-116
				Iws1	1.2486	2.97014e-118
				Cdv3	1.24792	8.79347e-253
				Aebp2	1.24721	1.15599e-110
				Atad2	1.24482	1.52912e-150
				Mau2	1.24453	1.51033e-110
				Rrm1	1.24345	5.89639e-148
				Naa15	1.24304	8.9845e-110
				Epc2	1.24236	1.07189e-109
				Rpa1	1.23902	9.03257e-106
				Itga6	1.23885	1.78481e-110
				Kdm2b	1.23749	3.14084e-116
				Pds5b	1.23736	4.35336e-112
				Mcm6	1.23587	4.37996e-122
				Pip4k2a	1.2356	1.26761e-126
				Rnf10	1.23545	8.14624e-121
				Klf7	1.23422	4.00098e-105
				Sf3b1	1.23417	1.62535e-295
				2019-03-07	1.23416	1.91862e-137
				Dnajc2	1.23383	1.90928e-140
				Npepps	1.23372	7.47863e-109
				Sf3a1	1.23327	7.95314e-113
				Mex3a	1.23237	2.21313e-108
				Rnf187	1.2322	2.09343e-143
				Ubn2	1.23197	4.6417e-109
				Rab6a	1.23185	6.7733e-108
				Pcm1	1.23104	6.39357e-146
				Ilf2	1.23099	4.7638e-166
				Ppp3cb	1.22767	6.6322e-117
				Bnip3l	1.22576	1.05336e-165
				Kif4	1.22557	5.62433e-114
				Man1a2	1.22513	5.66187e-114
				Akap13	1.22453	3.17983e-108
				Usp7	1.22444	2.0908e-108
				Trp53	1.22294	3.93082e-121
				Atad5	1.22084	1.98207e-105
				Pim1	1.22033	8.85746e-129
				Tapt1	1.21926	5.61857e-113
				G3bp1	1.21865	3.24451e-154
				Gtf2i	1.21856	1.21706e-119
				Clspn	1.21823	8.01321e-133
				Syncrip	1.2163	1.77412e-134
				Ptbp1	1.21616	1.2904e-159
				Strn3	1.21564	3.31299e-106
				Pik3ca	1.21527	1.63708e-104
				Mbnl1	1.21461	5.67857e-210
				Msn	1.21416	4.08067e-164
				Kat6a	1.21239	1.19775e-101
				Pak2	1.21158	9.90097e-135
				Rasgrp1	1.21051	1.88142e-110
				Top1	1.20942	1.4623e-225
				Cdk13	1.20885	6.2016e-105
				Akt1	1.20823	3.1791e-109
				Pum2	1.20798	1.32637e-120
				Gch1	1.20699	4.92421e-102
				Fam107b	1.20646	8.01214e-118
				Lipa	1.20479	2.7713e-122
				Cpsf2	1.20209	1.24557e-103
				Krit1	1.20143	2.23857e-110
				Ep400	1.20108	1.56269e-104
				Rangap1	1.20086	7.23659e-109
				Pdia3	1.19901	5.01181e-139
				Eif4b	1.19815	3.37075e-111
				Tkt	1.19605	1.6813e-130
				Mcm4	1.19534	4.82881e-119
				Foxn3	1.19525	9.98033e-100
				Jade1	1.19502	4.75247e-97
				Cntrl	1.19483	3.49945e-103
				Cotl1	1.19467	1.8951e-109
				Azin1	1.19458	6.00993e-118
				Srsf11	1.19454	1.55335e-211
				Smndc1	1.19351	3.05926e-109
				Ctsd	1.19279	8.7388e-118
				Mef2a	1.19166	2.49708e-109
				Ddx5	1.19097	0
				Rhoh	1.18989	0
				Mycbp2	1.1867	3.53422e-100
				Mbd2	1.18536	2.16101e-140
				Agfg2	1.18388	1.61166e-103
				Atl2	1.18118	1.41344e-125
				Raly	1.18096	1.13897e-263
				Zfp280d	1.18062	2.79982e-114
				Tox	1.18048	1.70171e-89
				Trip11	1.18018	4.90128e-97
				Ppp2r5e	1.17978	5.75105e-99
				Cdca7	1.17906	9.90407e-133
				Macf1	1.17843	3.18597e-94
				Fyn	1.17791	4.13677e-96
				U2af2	1.17776	5.76558e-107
				Polr2m	1.17594	1.43022e-122
				Ccm2	1.17572	9.26677e-104
				Dock2	1.17556	8.20588e-100
				Map2k2	1.17527	2.04547e-124
				Top2b	1.17517	6.77796e-175
				Phlda1	1.17455	3.69931e-109
				Baz2a	1.17446	7.32834e-98
				Tlk1	1.17391	9.85313e-102
				Hsp90b1	1.17237	6.54264e-169
				Hirip3	1.17203	7.05231e-101
				Usp34	1.1719	5.37243e-116
				Kif15	1.17078	1.46531e-111
				Gdi2	1.17049	1.50304e-193
				Ssbp3	1.16982	9.69124e-109
				Arap2	1.16879	2.93797e-83
				Cdc25a	1.16848	3.53197e-96
				Nsg2	1.16671	9.40231e-138
				Trim33	1.16587	3.07409e-96
				Kdm6b	1.16546	5.01132e-93
				Rexo1	1.16452	1.35173e-99
				Nin	1.16421	3.48393e-92
				Ppp2r1a	1.16164	6.26217e-100
				Ddx6	1.15911	3.26379e-124
				Spen	1.15833	2.00063e-93
				Dnajc5	1.15772	1.41801e-97
				Nrp1	1.15738	2.59834e-84
				Fubp1	1.15673	8.20832e-150
				Supt16	1.15628	1.45101e-161
				Srsf5	1.15611	6.12328e-229
				Tob2	1.15536	1.72992e-91
				Ckap2l	1.15378	3.10543e-102
				Fkbp8	1.15282	5.8258e-124
				Mxi1	1.15244	3.02056e-95
				Cdc5l	1.15224	1.26287e-111
				Bcl2l1	1.15199	3.09754e-95
				Mtf2	1.1517	8.9464e-106
				Ddb1	1.15158	2.17662e-95
				Pura	1.15086	2.75677e-94
				Tnfaip3	1.15081	8.93801e-98
				Atp5a1	1.1496	7.96076e-293
				Copb1	1.14931	2.07747e-108
				Mcm7	1.14811	1.23775e-132
				Emsy	1.14772	1.83038e-94
				Sltm	1.14523	3.35223e-110
				Wbp11	1.14496	2.3579e-113
				Sppl3	1.14476	1.39146e-95
				Tcf25	1.14474	2.66281e-114
				Ptp4a1	1.14459	1.34511e-102
				Aco2	1.14457	4.33661e-102
				Zc3h18	1.14367	2.78218e-95
				Cdkn2c	1.14256	2.94069e-96
				Rest	1.14072	1.30964e-92
				Ube2q1	1.13895	2.75162e-95
				Mex3b	1.13731	2.52388e-89
				Cnot2	1.1349	9.98585e-124
				Ncl	1.13426	0
				Myh9	1.13321	3.64159e-105
				Zbtb38	1.13052	7.70236e-85
				Usp25	1.13031	6.60872e-91
				Hnrnpll	1.13005	4.83896e-95
				Gnb1	1.12893	4.23728e-160
				Ppm1a	1.12854	3.26416e-93
				Usp3	1.12849	2.03394e-116
				Ankrd44	1.12704	1.30964e-92
				Prpf19	1.12662	3.02766e-90
				Zcchc11	1.12645	2.57335e-109
				Eif4a2	1.12635	6.67489e-101
				Cited2	1.12593	1.85792e-99
				Chka	1.12315	6.83476e-92
				Rsrc2	1.12164	7.67899e-137
				Alkbh5	1.12148	2.57652e-91
				Kdm6a	1.11945	1.8927e-88
				Cd6	1.11905	1.32679e-94
				Mgat2	1.11857	1.27151e-90
				Lig4	1.11847	1.26356e-83
				Ddx42	1.1184	2.13918e-99
				Stat3	1.11838	1.29256e-87
				Med13	1.11793	2.29612e-91
				Fam193a	1.11774	8.65081e-91
				Eprs	1.11766	9.07291e-101
				Setd5	1.1174	1.50217e-88
				Cdk2	1.11632	2.37159e-93
				Slc38a1	1.11603	7.7959e-100
				Lgals9	1.11467	5.538e-108
				Ssh2	1.11437	2.77227e-88
				Ing1	1.11416	5.71392e-106
				Fam63b	1.11373	2.01825e-87
				Kdm5b	1.11272	6.00772e-84
				Ddx27	1.10976	5.24051e-87
				Ept1	1.10926	8.78405e-85
				Srsf1	1.10882	7.39954e-130
				Csnk1e	1.10665	1.02026e-87
				Angel2	1.10519	3.71041e-89
				Psmd2	1.10352	1.29251e-91
				Tra2b	1.10352	1.37558e-227
				Psmd1	1.10344	3.64538e-92
				Sla2	1.10202	1.71631e-142
				Lrrfip1	1.10119	4.75644e-88
				Hnrnpab	1.0976	0
				Rnf20	1.09654	9.3013e-87
				Stk4	1.09651	2.26778e-96
				Ik	1.09634	1.04054e-89
				mt-Co2	1.09553	0
				Wdr1	1.09533	1.22886e-95
				Ppfia1	1.09514	4.09621e-86
				Stag1	1.09221	8.1763e-114
				Tacc3	1.09189	6.51083e-126
				Hmha1	1.0918	7.73285e-119
				Elavl1	1.09168	2.15422e-120
				Atp1b3	1.08791	4.98301e-100
				Txlna	1.08766	4.29623e-86
				Tet3	1.08757	3.9528e-89
				Smc2	1.08744	1.25642e-216
				Rasa1	1.08743	5.16948e-84
				Zbtb7a	1.08728	3.11955e-85
				Zbtb20	1.08722	1.25088e-76
				Serinc1	1.08692	2.74829e-90
				Ubxn4	1.08565	1.06384e-105
				2810403A07Rik	1.08525	5.65704e-86
				Mark2	1.08479	1.39239e-86
				Map4	1.08468	5.18137e-85
				Gltp	1.08427	1.09949e-101
				Ptbp3	1.08316	1.44926e-125
				Stk17b	1.08305	4.18486e-80
				Chd2	1.08233	2.26775e-128
				Sptbn1	1.08201	1.92795e-80
				Tpm3	1.08199	2.17644e-153
				Kpnb1	1.08121	1.51235e-89
				Plaa	1.08116	2.60022e-85
				Ywhaz	1.08111	9.15773e-215
				Sec13	1.07993	1.9273e-89
				Pcnt	1.07987	7.61857e-84
				Crebrf	1.07919	1.2328e-79
				Sik2	1.07789	1.10739e-81
				Tlk2	1.07728	1.27185e-83
				Herc1	1.07727	2.29868e-88
				Eif4g3	1.07665	2.10619e-83
				H2-Q2	1.07618	3.87829e-195
				Frat2	1.07496	8.83206e-97
				Zfp800	1.07338	1.92604e-83
				mt-Nd3	1.07255	2.03256e-186
				Zfp106	1.07244	1.45721e-84
				Rab11b	1.07117	2.14658e-104
				Stk38	1.07107	1.53191e-95
				Atp1a1	1.06982	1.24377e-94
				Ppp2ca	1.06925	2.66671e-218
				Zmiz1	1.06844	1.32673e-82
				Pcf11	1.06844	9.61469e-81
				Gsk3a	1.06743	3.49204e-83
				Whsc1l1	1.06727	1.99691e-102
				Nap1l4	1.06672	1.6138e-112
				Atxn7l3b	1.06582	1.2041e-98
				Clcn3	1.06512	1.56157e-81
				Tcf4	1.06511	1.70431e-80
				Sec63	1.06465	2.63886e-86
				Kif11	1.06383	1.39537e-143
				Mtss1	1.06295	1.81029e-80
				Rrp1	1.06278	1.40492e-135
				Abcf1	1.06239	3.76376e-90
				Plk4	1.06234	5.9358e-91
				2019-09-11	1.06189	4.65125e-83
				Slc20a1	1.06166	2.17713e-80
				Appl1	1.06132	3.37577e-85
				Rab14	1.06068	1.35887e-121
				Marcksl1	1.0603	1.76301e-143
				N4bp2l2	1.05923	5.02505e-95
				Hexim1	1.05833	2.13346e-81
				Dusp1	1.05779	4.66862e-108
				Kmt2c	1.05761	7.65698e-81
				Hsdl1	1.05738	1.68625e-80
				Gspt1	1.05682	9.60578e-107
				Cdt1	1.05617	3.02113e-86
				Gtf2f1	1.05602	3.1915e-85
				4932438A13Rik	1.05582	4.2888e-83
				Sptan1	1.05493	3.85891e-79
				Coro1b	1.05327	7.12384e-82
				Ncapg2	1.05266	1.52181e-84
				Mta2	1.05236	2.3066e-85
				Larp1	1.05114	5.53479e-79
				Dcaf8	1.05092	9.30148e-80
				Qrich1	1.0503	3.2108e-80
				Srpk2	1.04997	1.06257e-93
				Hdac2	1.04989	9.50465e-106
				Fryl	1.04976	3.78007e-80
				Timeless	1.04973	4.0647e-77
				Fnbp1	1.0497	7.97244e-81
				Ylpm1	1.04797	4.83337e-79
				Hnrnph1	1.04768	4.29255e-117
				Pdcd6ip	1.04647	1.35877e-88
				Atp5b	1.04646	0
				Foxo1	1.04614	4.60336e-75
				Ptpn1	1.04568	5.38317e-82
				Chd6	1.04399	2.755e-77
				Jmy	1.04339	1.06984e-75
				Psmd3	1.04287	7.71037e-88
				Acly	1.04278	4.67523e-80
				Eif4e3	1.04106	1.97292e-73
				Wsb1	1.04026	1.75665e-102
				Whsc1	1.04021	3.11146e-116
				Nop56	1.04014	1.0888e-97
				AI504432	1.03979	3.18151e-76
				Tardbp	1.03971	2.94662e-90
				Glud1	1.03953	7.46944e-80
				Hcfc1	1.03903	1.27279e-79
				Creb1	1.03774	1.39202e-77
				Gnai3	1.03771	2.29636e-100
				Wdr12	1.03771	7.91166e-86
				Usp9x	1.03762	5.42341e-78
				Smg6	1.03757	5.5114e-83
				Smg1	1.03692	3.25444e-79
				Slfn2	1.03679	7.82944e-86
				Pgm2l1	1.03646	2.44297e-73
				Smarcd2	1.03618	2.11262e-90
				Rabl6	1.03586	1.1678e-82
				Rfx7	1.03474	2.20737e-77
				Usp16	1.03424	1.44193e-77
				Eif5	1.03384	1.64145e-145
				Arpc2	1.0338	4.38891e-215
				Sp1	1.03377	9.83756e-78
				Blm	1.03339	3.21589e-76
				Tm9sf3	1.0329	8.91779e-94
				Themis	1.03231	2.72027e-113
				Supt5	1.03215	2.35859e-78
				Chd8	1.03156	9.42435e-77
				Crebzf	1.03139	1.51453e-77
				Blmh	1.03019	1.97177e-85
				Htatsf1	1.02924	7.70407e-83
				Atp2b1	1.02869	1.15754e-82
				Csk	1.02827	8.93165e-78
				Akr1a1	1.02682	2.53133e-122
				Atf7ip	1.02613	3.79834e-69
				Il16	1.02608	1.47682e-72
				Ppp1cc	1.02483	1.03948e-211
				Limd1	1.02474	8.88552e-78
				Mapk1	1.0234	4.46228e-99
				Mpzl2	1.02323	7.60917e-70
				Calr	1.02307	4.83896e-105
				Appbp2	1.02287	7.8636e-78
				Numa1	1.02255	4.94317e-75
				Ppm1g	1.02224	9.0059e-98
				Apc	1.02172	1.72216e-72
				Ube2r2	1.02156	3.6464e-88
				Mad1l1	1.02131	2.33165e-74
				Evl	1.01792	4.77353e-76
				Zfp638	1.01775	2.13232e-76
				Arglu1	1.01692	2.12102e-110
				Baz2b	1.01639	2.73335e-75
				Klf4	1.0161	7.60032e-62
				Pwwp2a	1.01566	7.9112e-75
				Tpp2	1.0149	2.13232e-76
				Tmbim6	1.01486	2.24545e-106
				Hspa4l	1.01388	2.4927e-72
				Zfp451	1.01381	1.70098e-74
				Nfat5	1.01367	2.91586e-71
				Mdm2	1.01239	6.57855e-87
				Hdlbp	1.01198	1.6281e-83
				Nsa2	1.0118	2.54912e-125
				Ilf3	1.01037	1.94934e-74
				Pkn2	1.00993	5.77289e-91
				Ythdf1	1.00948	9.74523e-78
				Zbtb1	1.00909	2.68561e-75
				Ap2m1	1.00875	8.94258e-91
				Cep350	1.00797	4.15629e-72
				Hnrnpa0	1.00793	1.59718e-189
				Rcc2	1.00727	1.28827e-93
				Zmynd11	1.0065	3.64054e-81
				Smad4	1.00611	2.78925e-74
				Thoc2	1.00445	7.93075e-97
				Erbb2ip	1.00398	9.08545e-75
				Stt3b	1.0039	1.04448e-84
				Uhrf2	1.00227	6.45213e-82
				Dock10	1.00222	9.93477e-72
				Psmc1	1.00207	4.20481e-75
				Tsc22d2	1.00204	2.51515e-72
				Spop	1.00196	1.23525e-80
				Rbm27	1.00136	2.12369e-74
				Picalm	1.00127	1.4986e-78
				Znrf1	1.00121	7.72824e-143
				Tmf1	1.00074	1.27413e-73
				Ubr5	1.00039	6.74558e-73
				Actn1	1.00036	1.05981e-70
				Pias1	1.00018	7.18099e-73
				Znrf2	1.00013	2.04162e-73
				Polr2l	-1.00947	6.95327e-86
				Shfm1	-1.01962	0
				Snrpf	-1.02108	0
				Tmem258	-1.02373	3.65522e-270
				Atp5k	-1.02572	3.31101e-193
				Ifi27l2a	-1.02717	1.59268e-57
				Ndufa5	-1.03784	1.05581e-184
				Dpm3	-1.04732	5.85989e-130
				Rps8	-1.05189	0
				Sec61b	-1.05434	0
				Rpl30	-1.0603	0
				Gm10709	-1.06917	6.16067e-135
				Hist1h4c	-1.08656	6.66521e-117
				Ubb	-1.08989	0
				Gm10076	-1.0912	1.75358e-99
				Rpl13	-1.09382	0
				Gm8186	-1.09667	2.301e-104
				Atp5e	-1.10556	0
				Ndufa1	-1.10815	2.35868e-281
				Rpl24	-1.13436	0
				Cox7c	-1.14055	0
				Rpl34	-1.14771	0
				Chchd2	-1.15702	0
				Hist1h2al	-1.15799	6.69628e-107
				Rps23	-1.16502	0
				mt-Atp8	-1.1653	8.01247e-138
				1810022K09Rik	-1.1709	4.13535e-152
				Rpl31	-1.17755	0
				Ndufb2	-1.1785	2.0682e-170
				Ndufb8	-1.20372	0
				Gm11808	-1.20881	5.78623e-157
				Hist1h2bh	-1.21454	3.14011e-129
				Rpl6l	-1.21881	3.33903e-125
				Hist1h2bb	-1.22504	1.40201e-137
				Hist1h2bm	-1.23019	1.12235e-123
				Rps17	-1.23395	0
				Hist1h1d	-1.2356	1.33711e-128
				Hist2h2ac	-1.2374	7.94228e-129
				Rpl9-ps6	-1.24604	3.65704e-142
				Hist1h2ap	-1.25213	1.79553e-230
				Gzma	-1.2529	3.6853e-102
				Rps7	-1.25569	0
				Tmsb10	-1.26109	0
				Gm10020	-1.27743	3.61538e-139
				Tomm7	-1.28674	0
				Rplp2	-1.29187	0
				Snrpg	-1.29521	4.50769e-253
				Rps27	-1.31754	1.61908e-161
				Rpl7a	-1.37079	0
				Rpl35a	-1.37456	0
				Rps18-ps3	-1.38295	8.9769e-235
				Gm8730	-1.38301	0
				Hist1h2ai	-1.40865	6.13742e-171
				Rpl37	-1.41478	0
				Rpl38	-1.42194	0
				Rpl37a	-1.44078	0
				Gm10263	-1.44179	1.27586e-241
				Rpl35	-1.48244	0
				Hist1h2ae	-1.52483	0
				Hist1h2bn	-1.5314	9.74754e-210
				Hist1h3c	-1.541	5.18272e-190
				Rpl41	-1.55924	0
				Hist1h4k	-1.58543	8.52317e-232
				Rps28	-1.60305	0
				Rpl11	-1.62175	0
				Rplp0	-1.65084	0
				Rpl36	-1.65265	0
				Rpl9	-1.65436	0
				Gm10260	-1.65535	0
				Rps29	-1.70516	0
				Gm9843	-1.76691	0
				Hist1h4a	-1.82405	6.75523e-283
				Gm20594	-1.92156	0
				Hist1h1e	-2.03865	0
				Hist1h2ab	-2.09659	0
				Hist1h2bj	-2.09989	0
				Hist1h1b	-2.19177	0
				Hist1h3f	-2.26011	0
				Hist1h1a	-2.65096	0
				Hist1h3e	-2.74142	0
				Hist2h2bb.1	-2.96197	0
				Lars2	-2.99783	0
				Hist1h4d	-3.87071	0
				Hist1h4h	-4.12828	0
				AY036118	-4.15981	0
				Gm42418	-4.80903	0

## Sheet: S3C-DE_PN7_Thymocytes_Cluster 2
Supplementary Table S3C: DE for all comparisons for Cluster 2. Log2(FC)>1 and <-1 and FDR<0.05 are considered statistically significant
	HYRX+MEx vs HYRX				HYRX vs NRMX
Genes	logFC	FDR		Genes	logFC	FDR
Prps2	1.14058	4.77333e-176		Ankrd11	2.82433	0
Gm10709	1.13633	1.33732e-207		Eif3a	2.59635	0
Rplp0	1.11849	0		Sfpq	2.57573	0
Hmga1-rs1	1.09288	8.52355e-91		Kcnq1ot1	2.55893	0
Rpl9	1.06056	1.29767e-187		Eef2	2.52906	0
Gstp1	1.01014	4.83913e-62		Sox4	2.50519	0
Hbb-bs	-1.62445	7.45634e-31		Satb1	2.3885	0
				Ptp4a2	2.33026	0
				Gnai2	2.31858	0
				Ddx3x	2.30897	1.6016e-280
				Pabpc1	2.30747	0
				Atrx	2.28454	0
				Tcf12	2.2805	0
				Baz1b	2.27511	0
				Hnrnpu	2.26253	0
				Tcerg1	2.25263	1.93555e-248
				Bclaf1	2.2421	0
				Lmnb1	2.23235	0
				Zfp36l2	2.22184	0
				Tcf3	2.21804	2.35282e-277
				Brd2	2.20845	0
				Bptf	2.19674	6.19808e-299
				Nrip1	2.17208	1.9527e-247
				Hsp90aa1	2.14926	0
				Ubc	2.14751	0
				Rrm2	2.12202	0
				Rnf125	2.09196	5.67037e-203
				Klf3	2.085	2.44909e-226
				Nolc1	2.07743	0
				Myb	2.07684	0
				Ncor1	2.06205	0
				Maz	2.03748	0
				Lef1	2.03632	5.20905e-265
				Mcm3	2.03207	0
				Hdgf	2.02234	0
				Rbbp6	2.01922	5.48222e-258
				Eif4g1	2.01672	1.53477e-216
				Tcf7	2.00746	0
				Parp1	2.0009	2.39345e-264
				Ssrp1	1.99666	0
				mt-Co3	1.97327	0
				Phip	1.96554	2.70558e-238
				Rock1	1.96335	1.98935e-280
				Pbrm1	1.94998	0
				Acin1	1.9497	0
				Chd4	1.94944	2.10211e-301
				Zfp292	1.93945	4.36861e-202
				Ash1l	1.93553	1.00186e-173
				Neat1	1.93109	2.37446e-143
				Bod1l	1.92935	2.1452e-209
				Prpf38b	1.92302	1.1953e-264
				Mat2a	1.91275	4.27469e-303
				Marcks	1.90894	5.08259e-245
				Celf2	1.90604	2.53827e-196
				Uhrf1	1.90564	0
				Mcm5	1.90224	1.60806e-283
				Zc3h13	1.89898	3.15975e-169
				Klf13	1.89615	3.86933e-221
				Fyb	1.88797	1.40192e-305
				Hsp90ab1	1.88695	0
				Prpf19	1.88581	2.13324e-196
				Tbl1x	1.88152	2.6743e-156
				Kmt2e	1.88076	5.44891e-188
				Larp4b	1.87835	2.95031e-172
				Thrap3	1.87706	0
				Rpa1	1.87152	1.19863e-176
				Foxp1	1.86687	1.37645e-193
				Psip1	1.86446	0
				Ccdc88a	1.86377	2.89739e-151
				Lmo4	1.85923	3.54869e-192
				Rif1	1.83695	3.47414e-192
				Dusp5	1.83547	2.17218e-264
				Ets1	1.8329	0
				Slk	1.83105	2.88183e-158
				Tax1bp1	1.82286	0
				Ptpn7	1.82125	1.14806e-154
				Pkm	1.81867	0
				Prpf40a	1.81292	0
				Sf3b2	1.80813	0
				Pnisr	1.80588	4.32138e-174
				Scaf11	1.79916	2.5831e-271
				Brd4	1.79875	2.56649e-187
				Smarcc1	1.79773	2.79824e-259
				Srsf2	1.79594	0
				Mki67	1.79465	7.32e-190
				Golga4	1.79447	3.38767e-132
				Mier1	1.79381	0
				Arhgap30	1.79193	2.78834e-153
				Taf3	1.79068	3.42496e-141
				Ttc3	1.7888	7.38826e-189
				Rcsd1	1.78685	1.02191e-196
				Nipbl	1.78519	1.15065e-204
				Taf1	1.78231	1.4019e-142
				Wdr26	1.77785	6.30589e-150
				Peli1	1.77361	5.69583e-148
				Smarca5	1.7728	0
				Map4k4	1.77192	2.69129e-145
				Ubtf	1.77026	2.01358e-198
				G3bp2	1.76564	1.07273e-291
				Cdk12	1.76347	3.79302e-152
				Prkcb	1.75582	1.2699e-147
				Smc1a	1.75316	0
				Srrm2	1.75262	0
				Ctbp1	1.75042	2.86847e-229
				Brd3	1.75019	1.32345e-187
				Rbm25	1.74995	0
				Tcof1	1.74775	1.53868e-200
				Wnk1	1.74692	4.19815e-165
				Ppp4r2	1.74291	6.40829e-173
				Tubb2b	1.74286	2.89082e-162
				Cpsf2	1.73891	8.39705e-146
				Wasf2	1.73825	1.74159e-189
				Notch1	1.73574	5.29739e-153
				Ptprc	1.73133	3.02769e-262
				Msi2	1.73125	6.88246e-155
				Anapc5	1.72884	0
				Cnot6	1.725	5.3015e-195
				Hectd1	1.72395	4.07404e-147
				Pum1	1.72115	3.2151e-140
				Nrp1	1.71951	3.29233e-122
				Iqgap1	1.71782	3.46105e-226
				Usp1	1.71273	5.95791e-306
				Tln1	1.71256	4.34042e-189
				Nsun2	1.70956	1.3937e-167
				Smarca4	1.70866	7.45365e-186
				Hnrnpk	1.70777	0
				Cdk6	1.70723	4.87374e-129
				Akt1	1.70543	6.37666e-150
				Hnrnpul2	1.7003	2.87434e-163
				Ralbp1	1.69701	4.12569e-188
				Vcp	1.69228	1.57996e-275
				Safb	1.69214	7.99737e-152
				Zfp36l1	1.6914	1.08729e-120
				Actr3	1.6882	0
				Tmpo	1.68332	0
				Rock2	1.68301	9.93927e-134
				Mcm2	1.68297	5.51032e-209
				Fbxw7	1.6724	1.54422e-117
				Itpkb	1.67177	4.21874e-143
				Zeb1	1.66737	1.32131e-127
				Ppig	1.66483	1.38526e-270
				Qk	1.66405	2.11442e-146
				Prrc2c	1.66174	0
				Ikzf1	1.66091	4.34658e-157
				Pnn	1.66048	0
				Ccni	1.65628	9.00318e-155
				Eif4ebp2	1.65374	6.11883e-121
				Kif5b	1.65244	5.03383e-239
				Smc3	1.6506	0
				Mllt10	1.64974	3.55764e-130
				Hnrnph2	1.64907	2.98213e-137
				Arih1	1.63938	2.29108e-124
				Psmd1	1.63929	7.80968e-167
				Rbm5	1.63892	4.64472e-155
				Trim28	1.63628	2.33205e-190
				Kdm6b	1.63329	1.77372e-119
				Dhx15	1.63223	5.81973e-181
				Slc16a1	1.62505	2.54739e-143
				Kmt2a	1.62065	5.28705e-120
				Snx18	1.61932	2.26323e-141
				Ddx27	1.61808	2.18328e-154
				Smek2	1.61695	2.57819e-166
				Mtdh	1.61539	6.59463e-262
				Ucp2	1.6151	2.46964e-280
				Rad23b	1.61331	4.27836e-136
				Dusp10	1.60966	9.59847e-145
				Arid1a	1.60911	4.78812e-147
				Cmip	1.60436	4.31682e-118
				Bdp1	1.60293	3.60752e-111
				Rtf1	1.60173	6.29565e-181
				Ftsj3	1.59946	2.99773e-119
				Hnrnpl	1.5986	8.57893e-222
				Mxd4	1.59781	1.58651e-101
				Alkbh5	1.5964	1.301e-122
				Tpr	1.59477	0
				Kdm5a	1.58757	1.94174e-125
				Cdc25a	1.58725	7.46076e-118
				Hspa4	1.58667	1.9153e-215
				Ago2	1.58661	6.97631e-138
				Ctnnb1	1.58638	6.20227e-167
				Ddb1	1.58592	6.54268e-142
				Vps37b	1.58574	2.7464e-137
				Nono	1.5837	0
				Sh3kbp1	1.58179	1.10003e-136
				Btg2	1.58028	4.67635e-179
				Celf1	1.57763	3.25287e-148
				Asxl2	1.57741	1.99988e-108
				Arid4a	1.57716	2.14771e-133
				Csnk1g2	1.5739	1.01063e-132
				Nt5dc2	1.57361	3.35996e-150
				2019-09-06	1.57171	9.23261e-185
				Ogt	1.57161	1.41736e-134
				Ezh2	1.57118	0
				Eif5b	1.56805	1.47815e-186
				Mef2d	1.56647	5.59448e-138
				Crebbp	1.56617	2.53633e-116
				Ikzf2	1.56464	3.22457e-96
				Ccr9	1.56392	7.8223e-100
				Safb2	1.56377	1.26954e-110
				Hspa9	1.56303	1.01089e-210
				Zfr	1.56154	4.13396e-115
				Incenp	1.56117	2.67872e-106
				Rbms1	1.55987	1.15931e-105
				R3hdm1	1.55889	9.18894e-153
				Ubn1	1.55797	2.07962e-171
				Klf4	1.55773	4.38715e-83
				Senp6	1.55556	1.01117e-144
				Sbno1	1.55468	3.45804e-142
				Casp8ap2	1.55345	5.02738e-194
				Kdm1a	1.55329	2.40282e-130
				Cd3e	1.55283	2.75916e-253
				Hnrnpr	1.5522	2.40092e-241
				BC005537	1.55103	1.03731e-131
				Larp1	1.54826	3.83116e-129
				Vgll4	1.54396	1.31765e-176
				Cd24a	1.54289	5.98568e-281
				Phf20l1	1.54124	8.75711e-118
				Cdk13	1.54103	8.64903e-104
				Nr3c1	1.5396	2.33862e-158
				Ets2	1.5391	1.93825e-127
				Camk4	1.53847	7.92048e-177
				Ctcf	1.53814	3.8297972207436e-310
				Bcl2l11	1.53806	7.17225e-157
				U2af2	1.53617	1.36796e-144
				Naa15	1.53547	6.19499e-127
				Ppp1r12a	1.53521	1.24841e-116
				Tab2	1.53419	1.71603e-101
				Ube3a	1.53281	1.33192e-150
				Gabpb2	1.53069	6.18754e-108
				E2f2	1.53045	3.3244e-115
				Grk6	1.52866	5.64511e-103
				Dazap2	1.52704	6.44088e-132
				Sf3a1	1.52691	1.46881e-120
				Zc3h18	1.52496	3.83808e-111
				Ncapg	1.52468	8.67872e-100
				Pds5a	1.52303	1.47171e-150
				Kpnb1	1.52216	6.14152e-145
				Ankrd17	1.52108	1.70386e-122
				Taok3	1.51939	2.57819e-102
				Cyfip2	1.5191	1.10732e-125
				Smc4	1.51888	7.14962e-286
				Rbm6	1.5185	1.19276e-111
				Eif4b	1.51473	3.94658e-167
				Ccng2	1.5111	6.31203e-113
				Bcl11b	1.50694	9.90982e-218
				Csde1	1.50641	7.03616e-200
				Rabl6	1.50584	3.85915e-97
				Top2a	1.50533	8.6307e-169
				Rangap1	1.50492	6.74019e-108
				Zbtb7a	1.5031	4.80431e-95
				Clip1	1.501	2.90849e-95
				Srrt	1.49987	1.84101e-153
				Cenpb	1.49972	1.67168e-96
				Bach1	1.49953	5.64337e-110
				Luc7l2	1.49668	6.01265e-298
				Tsc22d3	1.49579	4.84525e-110
				Ablim1	1.4953	2.90359e-103
				Pmepa1	1.49433	5.60089e-148
				Rnf187	1.49281	2.02712e-186
				Nktr	1.49244	4.14564e-149
				Rnf157	1.49172	5.69209e-128
				Mkln1	1.49081	1.46973e-112
				Arid4b	1.48805	1.10819e-128
				N4bp2	1.48757	2.26035e-99
				Eif4h	1.4874	4.53886e-208
				Strn3	1.48402	1.03299e-102
				Suz12	1.48317	1.02445e-184
				Prrc2b	1.48186	1.77954e-98
				Srrm1	1.48177	6.15853e-259
				Cnot6l	1.47994	6.92119e-128
				Cbfb	1.47799	6.6541e-103
				Smchd1	1.47779	5.35446e-185
				Csnk1a1	1.47726	6.74731e-266
				Chaf1a	1.476	2.8841e-107
				Eif4g3	1.47504	2.70284e-91
				Timeless	1.46991	6.95248e-100
				2810474O19Rik	1.46978	3.79802e-102
				Laptm5	1.46921	1.16119e-154
				Jade1	1.46921	1.08969e-89
				Mgea5	1.46889	5.09939e-101
				Rnf10	1.46841	2.96866e-129
				Matr3	1.46716	4.96202e-239
				Lrrc59	1.4662	3.36652e-118
				Mcm6	1.46452	2.60615e-257
				Pten	1.46257	5.21448e-141
				Mcm4	1.45982	8.31034e-212
				Pdia3	1.45686	2.44985e-193
				Agfg1	1.4567	6.81824e-85
				Zfp800	1.45665	3.67924e-92
				Ythdc1	1.45659	1.10918e-144
				Pak2	1.45655	4.95214e-146
				Eml4	1.45347	2.59699e-99
				Tnrc6b	1.45115	7.98431e-106
				Rrm1	1.44969	1.06464e-196
				Aebp2	1.44904	2.19879e-99
				Akap13	1.4489	1.16956e-100
				Rrbp1	1.44848	5.11914e-113
				Usp34	1.44847	5.57041e-125
				Mybbp1a	1.44749	1.30468e-102
				Atp13a3	1.44584	4.69816e-123
				Sptbn1	1.44354	2.66418e-97
				Arhgdia	1.44348	1.43691e-186
				Def6	1.44315	3.0191e-97
				Actn4	1.44313	3.37388e-116
				Hnrnpll	1.44306	1.85772e-104
				2019-09-01	1.44168	1.19638e-262
				Helz	1.44089	2.0588e-103
				Fmr1	1.43833	1.17079e-109
				Purb	1.43792	1.51066e-126
				Ube2q1	1.4328	8.60195e-97
				Anp32e	1.43271	0
				Fbxl14	1.43257	2.90024e-98
				Clspn	1.43202	1.76148e-142
				Yy1	1.43111	4.1038e-155
				Fos	1.43053	4.26303e-90
				Tob2	1.43007	1.25551e-82
				Atad5	1.42964	1.36931e-110
				Gsk3a	1.42935	3.24832e-95
				Cfl1	1.42825	0
				Git2	1.42823	2.76509e-102
				Ptp4a3	1.42697	1.85755e-119
				Rsf1	1.42628	5.64569e-108
				Ubn2	1.42608	1.23324e-87
				Htatsf1	1.42591	2.93686e-121
				Ssbp3	1.42564	3.08897e-124
				Pcm1	1.42452	3.1009e-138
				Ddx46	1.42429	9.60611e-179
				Ptp4a1	1.42331	6.86112e-125
				Cbl	1.42238	5.05846e-122
				Mycbp2	1.42201	2.52473e-101
				Ilf3	1.4203	1.38545e-96
				Kdm2a	1.41887	5.8887e-100
				Ppp3cb	1.41798	7.55179e-103
				2019-09-11	1.41796	1.79178e-101
				Csrnp1	1.41745	4.21292e-83
				Nr4a1	1.41456	5.91217e-127
				Atad2	1.41429	3.81679e-162
				Rgs2	1.41414	4.22606e-101
				Bub1b	1.41303	1.2793e-84
				Ctla4	1.41211	4.79926e-67
				Tnrc6c	1.40921	9.67285e-112
				Zfp91	1.40898	6.79684e-154
				Iws1	1.40831	2.38562e-109
				Snrnp70	1.40703	5.87366e-158
				Rev3l	1.40476	1.64937e-88
				Lsm14a	1.40388	1.96787e-115
				Ppp1r16b	1.40306	4.02134e-91
				Eif2b5	1.40284	2.74262e-90
				Vezf1	1.40225	1.96621e-90
				Polr2a	1.40219	7.00721e-122
				Letm1	1.40131	1.29851e-90
				Ppp2r5e	1.39763	9.0825e-83
				Cars	1.39702	2.18309e-84
				Atp6v1a	1.39681	2.64812e-84
				Tra2a	1.39554	2.37553e-227
				Hdac7	1.3941	2.00004e-90
				Smc6	1.39337	1.95459e-171
				Tkt	1.39196	2.04449e-244
				Zranb1	1.39188	1.58464e-88
				Pum2	1.39096	1.06891e-107
				Hnrnpa2b1	1.39074	0
				Kdm2b	1.39063	3.32275e-98
				Eprs	1.39032	4.49721e-164
				Mau2	1.38959	6.6196e-84
				Zmiz1	1.38951	4.17166e-83
				Isg20l2	1.38786	3.65896e-88
				Glud1	1.38636	6.88988e-91
				Rb1cc1	1.38426	8.64741e-101
				Slc35d1	1.38422	8.80359e-100
				Zfp148	1.38274	2.98688e-98
				Flii	1.38223	1.02605e-82
				Ptbp1	1.37938	2.43222e-172
				Dgkz	1.3791	1.19839e-82
				Eif4g2	1.3784	0
				Cdv3	1.37795	7.91662e-276
				mt-Nd4	1.37701	0
				Trp53	1.37661	1.9898e-174
				Gls	1.37618	7.59608e-119
				Psap	1.37568	2.88544e-126
				Eif3b	1.37519	2.76439e-133
				Gars	1.37517	3.73943e-123
				Itk	1.37476	1.01315e-114
				Cdk2	1.37438	4.81674e-92
				Thy1	1.37415	1.99551e-116
				Ppp2r5a	1.37345	1.44061e-147
				Srsf4	1.37312	3.20775e-100
				Dazap1	1.37169	1.43928e-171
				Endou	1.37132	2.18457e-116
				G3bp1	1.37125	1.9689e-203
				Mtf2	1.37061	7.69993e-128
				Gsk3b	1.37053	1.32381e-144
				Runx1	1.36956	1.28854e-104
				Pcnt	1.36939	2.88484e-84
				Prmt5	1.36899	3.90239e-83
				Jmy	1.36887	1.02869e-79
				Ezr	1.3686	3.67459e-284
				Atp1a1	1.36853	1.57645e-119
				Usp25	1.36799	2.38296e-82
				Adrbk1	1.36588	5.1414e-96
				Serinc3	1.36558	4.92568e-88
				Fosb	1.36556	1.21772e-72
				Rtn3	1.36337	5.96922e-168
				Ik	1.36312	3.43285e-95
				Arpp21	1.36202	2.19071e-145
				Chd3	1.3608	1.42679e-76
				Hp1bp3	1.36042	9.6245e-117
				Khdrbs1	1.3595	1.83285e-225
				Mark2	1.35882	1.69489e-82
				Baz2a	1.35825	2.49759e-78
				Trim33	1.35798	1.2877e-80
				Btg1	1.35793	1.31449e-138
				Ankrd12	1.35752	2.23657e-78
				Diaph1	1.3562	1.04566e-95
				Rnf20	1.35562	3.11732e-83
				Pan3	1.35536	7.17593e-107
				Mbtd1	1.3549	2.19023e-90
				Ppp2r2a	1.35435	2.68483e-103
				Plaa	1.35237	1.54735e-89
				Skp2	1.35201	4.17018e-77
				Usp16	1.34987	2.38613e-86
				Akap9	1.34958	2.97154e-86
				Dcaf8	1.34902	5.47067e-87
				Ggnbp2	1.34718	7.33047e-134
				Cap1	1.34636	6.1215e-101
				Ap1ar	1.34446	7.75403e-81
				Pde4d	1.34423	1.01597e-110
				Spen	1.34399	6.23726e-79
				Zfp106	1.34385	2.5231e-95
				Topors	1.34235	2.44662e-111
				Chd1	1.34181	1.09039e-161
				Usp7	1.34129	2.69969e-89
				Msl2	1.34119	5.86115e-80
				Ppm1a	1.34059	5.5666e-80
				Cited2	1.34014	5.5203e-91
				Spop	1.33928	1.83402e-103
				Srsf1	1.33862	1.56071e-166
				Rprd1b	1.33836	1.64585e-79
				Mex3a	1.33802	2.3233e-74
				Wapl	1.33744	1.14954e-153
				Copb1	1.33708	1.69911e-108
				Ep300	1.33701	9.20684e-84
				Polr2m	1.33449	4.17531e-133
				Ipo7	1.33417	2.48134e-89
				Acly	1.33253	7.71712e-91
				Syncrip	1.33208	6.03481e-158
				Azin1	1.33148	1.63858e-104
				Ep400	1.33142	3.63975e-88
				Xrcc6	1.33089	8.44554e-158
				Nin	1.33076	2.1808e-72
				Elf1	1.33038	6.54332e-99
				Gatad2b	1.33006	2.12907e-89
				H2afy	1.32872	6.97241e-307
				Txlna	1.32828	4.60925e-93
				Mcm7	1.32589	7.24903e-210
				Rad21	1.32509	1.3087e-124
				Limd1	1.32454	9.54028e-75
				Ybx3	1.32427	1.39528e-105
				Clk1	1.32394	3.71552e-128
				Tnpo3	1.32262	2.8342e-84
				Pag1	1.32026	5.32377e-80
				Nrd1	1.32012	6.45298e-86
				Cntrl	1.3198	1.61404e-86
				Ppp2r1a	1.31893	7.25625e-90
				Pdpk1	1.31624	5.44874e-79
				Usp9x	1.31617	6.40443e-83
				Hivep3	1.31592	4.88843e-72
				Epc2	1.31451	2.38494e-76
				Ddx54	1.3137	2.309e-89
				Hcfc1	1.31174	2.13852e-81
				Tox	1.31012	6.24728e-65
				Ctsd	1.31002	3.35823e-97
				Lck	1.30972	1.34523e-298
				Pdcd6ip	1.3096	7.06953e-98
				Ylpm1	1.30655	2.77431e-75
				Ilf2	1.30631	1.63996e-156
				Tpp2	1.30606	3.04588e-92
				Gspt1	1.30603	1.41052e-161
				9930021J03Rik	1.30538	2.3536e-73
				Pgd	1.30509	3.13803e-81
				Nfatc3	1.30478	3.57741e-88
				Trip11	1.30471	9.41542e-72
				Pds5b	1.30459	7.43878e-82
				Mlf2	1.30394	1.08668e-115
				Psmd2	1.30364	8.79937e-107
				Itga6	1.30277	1.22955e-71
				Apbb1ip	1.30056	3.71892e-90
				Clk3	1.30056	1.52342e-100
				Utp14b	1.29933	3.63524e-67
				Hdgfrp2	1.29808	1.06969e-76
				Ptms	1.29677	2.66636e-65
				Csk	1.29635	1.34596e-94
				Qrich1	1.2962	6.24104e-76
				Gdi2	1.2957	8.29517e-226
				Lrmp	1.29441	3.26842e-123
				Mbd2	1.29395	5.47754e-130
				Kat6a	1.29094	1.54365e-70
				Reps1	1.29034	1.92583e-72
				Rcc2	1.28965	3.65282e-157
				Psmc1	1.28937	8.66478e-104
				Rag1	1.28881	1.70351e-83
				Mprip	1.28878	2.28178e-76
				Racgap1	1.28822	5.79271e-73
				Rest	1.28657	1.39304e-81
				Stat3	1.28547	7.35756e-68
				Dnajc2	1.28528	4.98798e-161
				Lcp1	1.28505	5.00102e-85
				Myh9	1.28468	2.68214e-91
				Npepps	1.28455	3.03852e-71
				Tet3	1.28424	4.41062e-71
				Sf1	1.28422	1.7403e-131
				Las1l	1.28396	8.22084e-84
				Prps1	1.28358	2.13356e-87
				Angel2	1.283	1.95402e-75
				Stag1	1.28269	1.37559e-104
				Tra2b	1.28248	6.92267e-247
				Setd5	1.28194	8.74548e-80
				Gtpbp4	1.28125	2.92688e-123
				Rasa1	1.28028	4.50195e-70
				Psmd3	1.2775	6.89811e-111
				Ccar1	1.2764	9.68593e-121
				Rbm10	1.27632	6.87479e-74
				Cdca7	1.27615	7.71048e-191
				Jak1	1.27584	2.2105e-92
				Blm	1.27541	1.33354e-71
				Med1	1.27378	5.36387e-75
				Phf14	1.2736	2.43093e-103
				Rrp1b	1.27345	6.97999e-69
				Arhgef1	1.27308	3.62725e-93
				Fam120a	1.27295	2.22581e-82
				Mta2	1.26968	1.37286e-91
				Map3k1	1.26882	9.30101e-79
				Pim1	1.26792	3.48263e-75
				Ubr5	1.26763	3.79302e-69
				Mgat2	1.26703	5.59417e-75
				Appl1	1.26695	2.48283e-84
				Jmjd1c	1.26615	9.89809e-82
				Paf1	1.26508	2.29782e-70
				2019-03-07	1.26397	3.73474e-97
				Fam193a	1.26386	1.44332e-67
				Pik3ca	1.26317	3.13395e-69
				Coro1b	1.26247	1.29708e-69
				Foxn3	1.26148	1.35217e-68
				Eftud2	1.26047	2.69779e-82
				Gsr	1.25988	1.69746e-100
				Ppfia1	1.2571	1.89794e-72
				Fkbp8	1.25607	3.31852e-119
				Hnrnpm	1.25606	2.53377e-228
				Rbm39	1.25568	0
				Srek1	1.2548	7.62829e-76
				Stard7	1.25391	1.6755e-70
				Prpf8	1.25344	1.94766e-85
				Aco2	1.25174	5.28942e-98
				Hsp90b1	1.25075	1.47743e-176
				Tlk1	1.25016	6.06361e-77
				Akap8	1.24932	1.50966e-83
				Elavl1	1.24777	7.00799e-146
				Parvg	1.24664	1.42374e-68
				Patz1	1.24624	2.39097e-83
				Trp53i11	1.24591	1.28477e-73
				Gltp	1.24564	2.99652e-97
				Setd8	1.24538	4.22457e-132
				Reep3	1.24525	5.20658e-70
				Ankhd1	1.24434	9.68418e-68
				Phf3	1.24431	1.82176e-114
				Wbp11	1.24216	3.72502e-109
				Sppl3	1.2416	4.81799e-69
				mt-Nd1	1.24155	0
				Chd8	1.24058	9.49053e-69
				Rfwd2	1.24006	4.06487e-71
				Hdac2	1.23718	1.825e-135
				Msn	1.23694	1.33258e-117
				Atp2b1	1.23691	1.45365e-76
				Abcf1	1.23587	1.0442e-105
				Ehd4	1.23542	3.17024e-66
				Nr4a2	1.23465	4.49384e-59
				Bbx	1.23373	6.3326e-65
				Blmh	1.23056	1.59554e-109
				Ddx21	1.23024	1.59953e-99
				Dusp1	1.2301	2.25311e-97
				Smo	1.22956	3.455e-65
				Dgcr8	1.22815	1.33486e-64
				Oxct1	1.22806	5.12233e-82
				Rfx7	1.2278	3.08907e-67
				Rnf149	1.22758	3.71658e-67
				Midn	1.22524	1.48215e-65
				Tnpo1	1.22445	5.69798e-69
				Slc38a1	1.22443	3.50763e-101
				Srsf11	1.22189	7.41639e-232
				Huwe1	1.22157	3.17654e-95
				Glyr1	1.22102	2.6924e-73
				Kif15	1.22083	4.56063e-72
				Bcl7a	1.22006	8.39808e-66
				Atp1b3	1.21981	1.06569e-111
				Map2k2	1.21866	2.07684e-115
				Eif4a2	1.21602	6.56181e-91
				Appbp2	1.2146	4.89726e-72
				Ddx42	1.21446	1.91926e-89
				Kdm5b	1.21421	9.96896e-61
				Dock2	1.21421	1.26683e-63
				Kif11	1.21384	7.0975e-69
				Smarcc2	1.21377	1.13118e-65
				Mapk1	1.21321	7.96927e-108
				Zfpm1	1.21294	2.87492e-62
				Ap3b1	1.21259	1.41717e-64
				Pdzd8	1.21253	6.68614e-67
				Slain1	1.21244	1.79378e-63
				Man1a2	1.21226	1.57912e-88
				Stt3a	1.21197	5.79936e-73
				Lrrfip1	1.21163	9.7409e-69
				Lgals9	1.21138	1.03607e-89
				Smndc1	1.21097	5.34705e-85
				Pdcd7	1.21079	2.5896e-66
				Zfp704	1.21037	1.17873e-61
				Ndrg1	1.20804	4.18993e-59
				Aggf1	1.20698	9.23238e-66
				Zfp644	1.20683	7.63246e-120
				Wdr1	1.20646	2.4567e-80
				Cd28	1.20549	3.48776e-113
				Ddx5	1.2054	0
				Sin3a	1.20448	6.18221e-63
				Actn1	1.20444	4.23808e-64
				Rexo1	1.20431	5.43527e-71
				Sf3b1	1.2032	1.5492e-225
				Trib1	1.20312	8.41807e-63
				Gapvd1	1.20301	4.93379e-71
				Kif4	1.20298	2.07281e-57
				Ly6e	1.20292	0
				Ncbp3	1.20259	8.40207e-66
				Macf1	1.20213	5.11609e-61
				Sec63	1.20207	1.89966e-75
				Srsf5	1.20203	7.96184e-213
				Ncapg2	1.19897	5.82543e-69
				Tpm3	1.19855	2.71301e-156
				Numa1	1.19721	8.54317e-68
				Ddx10	1.19645	1.6204e-75
				Cdc5l	1.19628	1.70715e-99
				Atp5a1	1.19574	0
				Ssbp2	1.19529	2.92643e-96
				Ankrd44	1.19529	1.47364e-61
				Cspp1	1.19526	2.14029e-72
				Sart3	1.19499	1.01378e-61
				Dhx40	1.19202	1.50994e-65
				2810403A07Rik	1.19116	5.19683e-62
				Kmt2c	1.19101	8.10589e-62
				Tmf1	1.19051	2.65653e-63
				Sla	1.19048	1.30098e-74
				Sptan1	1.19032	3.16094e-63
				Csnk1e	1.18962	1.79876e-63
				Rad50	1.18885	2.00503e-84
				Ogfr	1.18838	6.68614e-67
				Ppm1g	1.18827	8.35267e-124
				Sqstm1	1.18803	2.22434e-62
				Msh6	1.18781	6.45654e-67
				Nab1	1.18772	6.76191e-60
				Smc2	1.18633	1.74591e-145
				Psme3	1.18536	3.57251e-67
				Vprbp	1.1843	5.22835e-61
				Supt16	1.18411	1.51613e-167
				Rnf115	1.18291	1.44641e-68
				Cotl1	1.18264	2.74155e-72
				Pcf11	1.18194	8.68697e-65
				Caprin1	1.18174	2.53982e-119
				H2-Q1	1.18083	6.4801e-138
				Axin1	1.17917	8.07832e-62
				Mdm2	1.17888	2.08423e-73
				Mybl2	1.1787	1.03104e-60
				Fyn	1.17854	1.43264e-59
				Ythdf1	1.17846	3.97223e-72
				Chd1l	1.17576	1.65698e-60
				Keap1	1.17563	2.39913e-60
				Trim59	1.17426	4.92284e-67
				Magt1	1.17403	2.63399e-65
				Edem1	1.17368	2.79521e-154
				Tacc1	1.17348	1.6671e-69
				Sart1	1.17255	3.90316e-62
				Ncl	1.17205	7.07309e-256
				Fam107b	1.17186	4.38575e-68
				Rbm27	1.17125	2.28429e-70
				Hsph1	1.17115	2.29286e-62
				Prrc2a	1.16972	3.51881e-65
				Tcf20	1.1693	5.39004e-58
				Klf7	1.16912	9.56287e-56
				Pura	1.1691	1.32993e-63
				Rab6a	1.16801	9.84513e-66
				Strbp	1.16786	2.91892e-88
				Rab14	1.16777	1.79112e-105
				Med13	1.1673	3.08772e-60
				Cry1	1.16557	1.0517e-59
				Smg1	1.16537	7.34119e-65
				Clcn3	1.16529	1.36791e-62
				Snw1	1.16518	3.08088e-103
				Kdm6a	1.16496	2.3149e-60
				Frat2	1.16452	2.81121e-77
				Ppp2ca	1.16447	1.95614e-218
				Agfg2	1.16403	1.53609e-61
				Gpr132	1.16287	1.08888e-92
				Crlf3	1.16226	1.48974e-79
				Aff1	1.16205	8.9231e-62
				Coro1c	1.16114	8.42149e-59
				Gtf2i	1.16075	1.60171e-81
				Pwwp2a	1.16017	5.34404e-60
				Senp1	1.16	7.28622e-62
				Itpr2	1.15886	2.11054e-64
				Atxn7l3b	1.15876	2.66418e-97
				Dnmt3a	1.15856	5.03802e-58
				Naa10	1.15796	1.35178e-91
				Zmynd8	1.15792	8.72416e-58
				Fryl	1.15779	1.07701e-60
				Rrp1	1.15776	2.90369e-163
				Raly	1.15742	1.49474e-226
				Calr	1.15725	9.24017e-137
				Cep83	1.15686	1.78714e-72
				Gnai3	1.1559	1.6748e-93
				Znrf2	1.15483	2.82093e-60
				Srpk2	1.15475	6.52981e-73
				Nap1l4	1.15401	2.56981e-120
				Zcchc6	1.15379	2.39809e-57
				Brca2	1.15239	5.13397e-58
				Grsf1	1.15217	1.01872e-62
				Fubp1	1.15114	4.80137e-160
				Mef2a	1.15008	1.01907e-60
				Arap2	1.14938	4.31419e-51
				Farsa	1.14926	6.14196e-67
				Hs2st1	1.14914	4.60386e-58
				Slmap	1.14896	1.67721e-58
				Gnb1	1.14839	2.62769e-148
				Hirip3	1.14778	1.20793e-69
				Top2b	1.1476	1.87377e-115
				Ptpn1	1.14755	4.08458e-71
				Tnfaip3	1.14636	1.12362e-59
				Cdt1	1.14526	8.31701e-87
				Tmem30a	1.14476	2.00373e-59
				Nom1	1.14475	3.95234e-58
				Abhd17c	1.14374	7.79832e-59
				Bnip3l	1.14355	9.65093e-98
				Sltm	1.14333	4.54153e-93
				Fip1l1	1.14313	9.65414e-91
				Dnajc5	1.14276	8.35099e-64
				Hexim1	1.14269	1.08197e-61
				Nemf	1.14248	3.61847e-62
				Chka	1.14204	1.07927e-57
				Tlk2	1.14151	3.62936e-57
				Got2	1.14059	5.40697e-74
				Top1	1.1387	2.70274e-185
				Evl	1.13716	1.50981e-56
				Lig4	1.13713	4.0039e-56
				Tapt1	1.13707	1.10782e-63
				Rcc1	1.13554	1.10823e-65
				Arfgef1	1.13548	5.85181e-57
				Shisa5	1.13502	2.12025e-51
				Eif5	1.13439	1.78055e-168
				Stk4	1.13424	2.49158e-72
				Tnrc6a	1.13416	1.4836e-59
				Dock10	1.13332	5.81687e-57
				Whsc1	1.13281	8.38755e-110
				Phc2	1.13259	3.65306e-62
				Ddx6	1.13162	2.13613e-84
				Dntt	1.13096	5.62427e-132
				Lonp1	1.1309	1.40978e-60
				Emsy	1.13083	3.14077e-58
				Hiat1	1.13045	9.1956e-58
				Slc20a1	1.13042	1.21775e-54
				Tmem57	1.12996	1.25451e-58
				Smg6	1.12972	6.51087e-64
				Rspry1	1.12951	4.23473e-56
				Ankrd26	1.12944	5.04972e-55
				Galnt1	1.1271	3.29394e-70
				2610037D02Rik	1.12686	2.33672e-57
				Mthfd2	1.12653	6.96677e-95
				Apc	1.12645	9.19851e-54
				Tsc22d2	1.12626	3.07948e-55
				Ppp1r15a	1.12477	1.13863e-76
				mt-Nd2	1.12442	0
				Nelfb	1.12328	9.41983e-57
				Selplg	1.1232	3.3378e-140
				Ipo5	1.12211	2.83967e-75
				Sae1	1.12182	5.65448e-112
				Wsb1	1.12139	3.53953e-78
				Rbm26	1.1202	1.56641e-62
				Setd1b	1.12008	2.901e-53
				Ranbp2	1.1193	3.11866e-72
				Xpo1	1.11907	1.42472e-66
				Clptm1l	1.11823	2.8644e-61
				Gatad2a	1.11797	2.35815e-64
				Bcl2l1	1.11766	1.05283e-52
				Mpzl2	1.11707	1.63346e-55
				Vav1	1.11614	2.77855e-55
				Itsn2	1.11593	1.37169e-54
				Ap2m1	1.11568	1.08342e-84
				Spag9	1.11448	2.26286e-61
				Smc5	1.11397	1.12274e-56
				Add3	1.11378	3.03384e-53
				Plekha2	1.11324	2.26322e-55
				Traf7	1.11266	2.8165e-54
				Ankrd13a	1.11227	2.56969e-57
				Trpm7	1.11178	1.07329e-62
				Gon4l	1.11134	9.85468e-58
				Mxi1	1.11117	1.83867e-59
				Otud5	1.11096	4.10827e-55
				Aldh9a1	1.1108	7.06544e-59
				AI504432	1.11069	1.60143e-54
				A430106G13Rik	1.11055	1.84031e-46
				Mark3	1.11042	2.68641e-56
				Tcf4	1.10995	1.89716e-51
				Noc2l	1.10979	7.41534e-61
				Uri1	1.10963	6.07423e-65
				Zbtb1	1.10916	2.41254e-65
				Wdr3	1.10913	3.21651e-54
				Stk17b	1.10904	3.01734e-50
				Slc6a6	1.10902	3.13254e-53
				Rab11b	1.10823	1.71731e-75
				Ptpn11	1.1081	1.47661e-54
				Impa1	1.10711	3.71069e-65
				Cenpe	1.10668	8.11931e-54
				Ppp5c	1.10631	1.89235e-64
				Rbbp8	1.10481	9.19092e-61
				Adipor2	1.10373	2.16826e-54
				Map2k3	1.10371	6.65338e-55
				Sfxn1	1.10268	1.6118e-67
				Capns1	1.10249	2.79486e-61
				Lipa	1.1003	5.49224e-56
				Rras2	1.09963	2.65029e-60
				Dtl	1.09962	1.21563e-103
				Cnot2	1.09934	1.16064e-81
				Dpp9	1.09745	1.94414e-53
				Usp48	1.09658	1.51716e-53
				Cdc73	1.09588	2.23824e-55
				Efr3a	1.09521	1.84432e-53
				Golgb1	1.09479	7.01527e-56
				Zfp638	1.09463	2.95395e-62
				Creb1	1.09401	3.24548e-52
				Kif2a	1.09203	2.02449e-69
				Supt5	1.09165	5.32932e-60
				Cbfa2t3	1.09144	6.46785e-50
				Set	1.09099	4.21163e-231
				Txnrd1	1.09008	2.02108e-69
				Hnrnph1	1.08975	1.3258e-109
				Wdr43	1.0894	4.06283e-72
				Nsd1	1.08939	1.24411e-64
				Hsdl1	1.08916	3.99838e-51
				Ctdnep1	1.08865	5.59317e-59
				Tbl1xr1	1.08811	8.66417e-53
				Sypl	1.08774	6.67942e-52
				Pdha1	1.08738	4.42277e-87
				Ddx47	1.08721	1.65873e-57
				Pde3b	1.08678	2.57883e-50
				Pip4k2a	1.08657	4.64631e-57
				Mapkap1	1.086	3.2563e-56
				Cramp1l	1.08575	2.02603e-52
				Copa	1.08547	3.95799e-55
				Terf2	1.0852	1.25464e-52
				Slc4a1ap	1.08518	9.02857e-53
				Hdac1	1.08481	2.22515e-57
				Ppp6r1	1.08437	8.74107e-56
				Plk4	1.08191	2.51018e-57
				Usp10	1.08167	1.97842e-54
				Smad4	1.08159	6.28207e-53
				Pold3	1.08134	5.26096e-68
				Zc3h14	1.08092	5.60294e-68
				Dot1l	1.07993	3.49245e-51
				Fnbp1	1.07972	1.47424e-53
				Isoc1	1.07912	3.80626e-61
				Hcls1	1.07897	8.33409e-62
				Bmi1	1.07836	1.67162e-51
				Mpp6	1.07762	9.9978e-87
				Luc7l3	1.07751	4.79776e-130
				Tpx2	1.07708	2.29186e-51
				Nop56	1.07642	6.5509e-108
				Hnrnpab	1.07613	0
				Hdlbp	1.07585	6.77943e-92
				Cndp2	1.07508	1.842e-50
				Ubl3	1.07449	8.32174e-51
				Poldip3	1.07339	3.47249e-54
				Thoc2	1.07292	7.13409e-80
				Rad51	1.07263	5.10931e-64
				Tgoln1	1.07189	3.1582e-50
				Lig1	1.07069	5.23014e-116
				Hdac3	1.07025	7.02927e-56
				Med13l	1.07021	2.73453e-50
				Faf2	1.07009	1.06185e-50
				Maea	1.07002	2.67066e-53
				Gtf2f1	1.06888	5.76854e-66
				B230219D22Rik	1.0687	1.28086e-62
				Zfp422	1.06826	1.49157e-85
				Mbnl1	1.06772	1.21453e-137
				Ube2r2	1.06679	2.35546e-78
				1190002N15Rik	1.06616	6.43352e-47
				Ccm2	1.06593	1.02592e-52
				Nfat5	1.0658	1.09138e-49
				Cul3	1.06498	1.00593e-72
				Gmcl1	1.06399	2.68341e-51
				Gata3	1.06295	2.72251e-42
				Impdh1	1.06279	5.31513e-58
				Cdk8	1.06264	1.30147e-52
				Usp36	1.0625	4.51998e-51
				Dicer1	1.06249	5.876e-50
				Epb41l2	1.06195	2.07457e-49
				Dhx38	1.06139	1.52707e-50
				Tle3	1.06114	5.99307e-49
				Crebrf	1.06112	4.51709e-49
				Heatr3	1.06098	2.4051e-48
				Slc15a2	1.06086	1.5482e-47
				Smarcd2	1.06064	1.61513e-64
				Zbtb38	1.06049	5.00327e-47
				Stip1	1.06017	8.44229e-90
				Aldoa	1.06014	2.26829e-81
				Sec13	1.05957	3.41308e-71
				Man1a	1.05927	3.24961e-49
				Abcf2	1.05926	6.26236e-66
				Sdhc	1.05858	3.11081e-67
				Ubald1	1.05827	5.56964e-49
				Tm9sf3	1.05784	1.60549e-75
				Mknk2	1.05777	5.09376e-60
				Itgb1	1.05708	1.56285e-66
				Arl2bp	1.05691	2.02936e-59
				Max	1.05687	2.11589e-53
				Gse1	1.05627	7.979e-50
				Gclc	1.05584	1.49198e-49
				Phf12	1.055	1.58735e-49
				Ikzf3	1.05441	2.38882e-48
				Mtpn	1.05401	2.20265e-77
				Sp1	1.05355	1.41075e-48
				Cpsf6	1.0534	8.18105e-92
				Fam63b	1.05301	1.96763e-47
				Brwd3	1.05154	8.44172e-47
				Slc29a1	1.0512	1.06809e-71
				Brd7	1.05112	6.93256e-70
				Stt3b	1.05042	2.98402e-61
				Rcor1	1.05038	2.35764e-49
				Ppp2r4	1.05015	7.33942e-53
				Ehmt1	1.04978	1.81909e-57
				Nsg2	1.04896	1.94018e-62
				Vars	1.04792	1.99501e-49
				2019-09-09	1.04745	2.68326e-50
				Uba1	1.04705	5.39088e-57
				Whsc1l1	1.04658	4.75525e-66
				Pik3r1	1.04621	7.24834e-49
				Stk38	1.04612	6.88316e-58
				Ing1	1.04605	1.46035e-65
				Telo2	1.04587	4.64368e-48
				Sik1	1.04559	6.5103e-70
				Cbx4	1.04548	5.4264e-61
				Ubqln1	1.04422	1.0193e-51
				Setd3	1.04361	5.84866e-52
				Nup62	1.04358	2.35522e-58
				Minpp1	1.04317	1.22536e-53
				Ptpn6	1.04306	9.97153e-50
				Hipk1	1.04268	2.58734e-53
				Elf2	1.04233	6.28967e-64
				Tbc1d10b	1.04096	1.87101e-48
				Rtn4	1.04089	5.47369e-74
				Ept1	1.04081	7.48297e-48
				Akap11	1.04074	2.46421e-47
				Ptbp3	1.04055	1.11922e-76
				Btbd9	1.04013	1.14524e-49
				Phrf1	1.03995	1.47857e-48
				Zfp280d	1.03933	9.42013e-60
				Ctps	1.03919	7.46558e-57
				Sfswap	1.03872	5.05359e-50
				Arpc2	1.03839	2.18734e-205
				Usp4	1.03839	2.74545e-47
				Fbxo33	1.03628	3.93152e-48
				Ssh2	1.03624	6.3884e-49
				Pgm2l1	1.0358	7.91502e-44
				Dlst	1.03571	1.92581e-47
				Naf1	1.03527	3.25054e-47
				Tuba4a	1.03511	4.12525e-48
				Polr2b	1.03403	1.23403e-60
				Ankrd40	1.03323	1.21908e-47
				Baz1a	1.03272	9.98198e-63
				Prpf4	1.03239	3.50949e-52
				Fam168a	1.03189	1.98978e-48
				Cdc6	1.03179	6.85021e-69
				Nelfa	1.03061	3.23851e-50
				Pdia4	1.03059	1.41643e-46
				Mapkapk2	1.03049	3.79585e-46
				Pde7a	1.02963	1.39635e-48
				Qars	1.02948	3.95858e-55
				Trim37	1.02873	9.48652e-48
				Zbtb20	1.02866	1.32008e-43
				Nup50	1.02843	3.95759e-56
				Ccnt2	1.02831	2.56353e-47
				Fam49b	1.02824	1.56377e-96
				Ndc80	1.02817	1.90988e-50
				Hspa4l	1.028	1.54629e-45
				Usf2	1.02727	3.8926e-56
				Picalm	1.02726	2.52277e-54
				Cenpf	1.02702	1.6756e-41
				Hspa5	1.02682	7.03063e-135
				Chp1	1.0268	2.01975e-47
				Tmbim6	1.02643	8.32792e-85
				Ccnl2	1.02641	3.01563e-69
				Gtf3c1	1.02597	2.31395e-47
				Lypla1	1.02535	4.52277e-50
				Cd2ap	1.02496	1.84945e-53
				Fbxo45	1.02428	6.97516e-46
				B4galt1	1.02243	1.20104e-48
				Trim44	1.02201	1.27419e-47
				Zbed4	1.02198	3.83659e-47
				Ppp1cc	1.02195	3.27654e-176
				Mogs	1.02181	1.32235e-45
				Naa16	1.02089	3.53103e-46
				Sdha	1.02067	2.3484e-69
				Kif21b	1.01994	1.16243e-45
				Zfp451	1.01889	6.6888e-49
				Mapk14	1.01883	1.49552e-46
				Rps6ka3	1.01872	2.86096e-45
				Lin54	1.01863	2.89149e-47
				Mex3b	1.01842	5.22012e-43
				Tsnax	1.01831	5.14963e-56
				Crebzf	1.01781	2.58967e-49
				Ccna2	1.01772	1.06875e-72
				Elk4	1.01756	3.82286e-47
				Zfp207	1.01697	3.84424e-88
				Gan	1.01643	6.8827e-47
				Elmo1	1.0159	1.84505e-46
				Rbm17	1.01497	4.00099e-91
				Ccnt1	1.01433	1.31806e-56
				Asun	1.01432	8.08195e-49
				Mllt3	1.01321	3.08355e-45
				Rnf145	1.013	1.94696e-50
				Nabp1	1.01289	1.40992e-58
				Atp2a2	1.01248	2.48685e-61
				Taok1	1.01193	5.19883e-45
				Actr1b	1.01134	7.40565e-47
				Rtcb	1.01092	5.81192e-64
				Zfand5	1.01069	3.24247e-85
				Erbb2ip	1.01042	1.92356e-49
				Nudcd3	1.0102	4.52277e-50
				Raf1	1.01001	1.46435e-51
				Ap3d1	1.00986	1.59492e-51
				Pkn2	1.00975	3.02135e-67
				Gfi1	1.00834	8.49222e-44
				Irf2bp2	1.0079	1.17674e-48
				Luc7l	1.00721	1.45007e-74
				Herc2	1.00653	2.95661e-44
				Dnajc1	1.00645	3.71588e-49
				Msl1	1.00628	1.4535e-44
				Nufip2	1.00606	3.56551e-62
				Map4	1.00575	4.61793e-45
				Utrn	1.00564	5.59261e-44
				Larp1b	1.00537	3.97192e-44
				Kif20b	1.00522	4.33975e-43
				Herc1	1.00486	6.868e-50
				Zdhhc3	1.00478	1.63048e-48
				Ncapd2	1.00427	4.81237e-45
				Pard6g	1.00372	5.41027e-45
				Tmem64	1.0036	2.4523e-41
				Rabep1	1.0029	1.79112e-44
				Nol8	1.00271	1.08009e-43
				N4bp2l2	1.00251	2.05786e-62
				Cab39	1.00233	1.89418e-65
				Ivns1abp	1.00228	9.78279e-60
				Mthfd1	1.00185	1.47224e-47
				4932438A13Rik	1.0009	6.27135e-47
				Dpp3	1.00069	4.37629e-45
				Actr1a	1.00052	4.01096e-45
				Csnk2a1	1.00047	1.98535e-44
				Dnajc21	1.00021	8.7426e-62
				Uqcrq	-1.00085	0
				Ddt	-1.00564	4.54169e-99
				Rpp21	-1.00981	5.01139e-128
				Rps27a	-1.01053	0
				Ndufb4	-1.01085	3.39223e-221
				1190007I07Rik	-1.01412	3.7905e-65
				Gm10073	-1.01441	1.81005e-163
				Minos1	-1.01573	0
				Lsm4	-1.01903	0
				Hist1h2bc	-1.02625	6.62876e-40
				Rpl32	-1.02699	0
				Gm6576	-1.02793	1.74376e-62
				Rpl17	-1.03662	0
				Bola1	-1.03703	2.23155e-85
				Smdt1	-1.03912	0
				Lockd	-1.0412	6.3912e-80
				2700094K13Rik	-1.04864	1.1381e-305
				Ndufa4	-1.05209	0
				Hint1	-1.05517	0
				Erdr1	-1.05727	1.28108e-174
				Uqcr11	-1.05848	0
				Uqcrh	-1.05889	0
				Ptpn18	-1.05915	3.17466e-205
				Rpl36a	-1.05972	0
				Ndufa13	-1.06903	0
				Rpl6	-1.07054	0
				Uqcrb	-1.07216	0
				Rps24	-1.07294	0
				Mpc2	-1.0735	4.8288e-206
				2610524H06Rik	-1.07479	3.41885e-75
				2310009B15Rik	-1.07738	7.01179e-92
				H2afj	-1.07804	6.62453e-250
				Rpl8	-1.08171	0
				Ssr4	-1.08407	3.18222e-213
				Pet100	-1.08596	9.75132e-84
				Hist1h2bb	-1.09443	6.86836e-73
				Scand1	-1.09507	1.47813e-284
				Ndufa2	-1.09875	0
				Hist1h2al	-1.10238	3.62235e-60
				Gm11508	-1.10382	6.28828e-70
				Rps21	-1.10536	0
				Hist1h4c	-1.1063	6.91319e-76
				Rpl21	-1.11248	0
				Bex1	-1.1158	7.53851e-69
				Ifi27l2a	-1.11727	6.72919e-32
				Pin4	-1.12463	6.21287e-152
				Cenpw	-1.12601	2.49081e-185
				Cox6c	-1.12855	0
				Cox17	-1.13064	4.46451e-99
				Rps15a	-1.13387	0
				Chchd1	-1.13557	1.60142e-281
				Mrpl33	-1.14743	9.61984e-298
				Rpl15	-1.16498	9.23753e-245
				Snrpf	-1.16872	0
				Romo1	-1.16902	2.42744e-244
				Rps8	-1.17317	0
				Rps2	-1.19107	2.23746e-77
				Arpp19	-1.19403	0
				Hist1h4k	-1.19928	8.40974e-95
				Sec61g	-1.19971	0
				Gm5093	-1.20238	9.18965e-79
				Rpl13	-1.21633	0
				Ubb	-1.2221	0
				Fkbp2	-1.22231	4.12834e-159
				Rpl30	-1.22669	0
				Rps18	-1.2284	1.08187e-256
				Ndufa3	-1.23482	3.67194e-204
				Tmem256	-1.23625	8.58357e-256
				Hist1h2ai	-1.24037	1.58894e-86
				Tmsb10	-1.24811	3.21513e-226
				Rpl31	-1.25548	0
				Shfm1	-1.25578	0
				Hist1h1d	-1.25721	9.27914e-80
				Etfb	-1.25814	1.02093e-149
				Mrpl52	-1.28002	0
				Hist1h2bh	-1.28171	2.79973e-88
				Rpl34	-1.29172	0
				Smim4	-1.29314	9.26881e-179
				Sec61b	-1.29639	0
				Gzma	-1.2969	4.99057e-143
				Rps23	-1.2979	0
				Atp5e	-1.29963	0
				Gm10094	-1.30526	6.52661e-93
				Hypk	-1.3248	7.25183e-133
				Bola2	-1.32672	1.37066e-228
				Uba52	-1.33016	7.14933e-140
				Ly6d	-1.33204	4.31499e-62
				Hist1h2bm	-1.33569	6.72038e-94
				Cox7c	-1.33848	0
				Ndufa5	-1.35534	0
				Slirp	-1.35541	3.64266e-227
				Dpm3	-1.3602	3.43911e-242
				Rpl24	-1.36053	0
				Rps17	-1.36354	0
				Rps27rt	-1.36381	2.73384e-193
				Tmem258	-1.36615	0
				Gm10709	-1.36672	3.52795e-281
				Ndufa1	-1.39057	0
				Hist1h2ap	-1.39074	1.30045e-118
				Chchd2	-1.40363	0
				Gm8730	-1.40394	0
				Atp5k	-1.40547	0
				Rps7	-1.41501	0
				Gm9493	-1.42394	1.37706e-190
				Rplp2	-1.43171	0
				Wdr89	-1.43761	2.63938e-173
				Ndufb8	-1.45394	0
				Hist2h2ac	-1.46201	8.01479e-110
				Rpl27-ps3	-1.48672	4.4085e-142
				Hist1h3c	-1.49112	6.73677e-114
				Hist1h2bn	-1.49123	1.42416e-133
				mt-Atp8	-1.50316	1.00667e-239
				Gm10126	-1.51143	2.43549e-180
				Gm10036	-1.51289	1.58488e-135
				1810022K09Rik	-1.52342	0
				Rpl35a	-1.54883	0
				Rpl37	-1.55628	0
				Tomm7	-1.5712	0
				Gm8186	-1.5864	4.4264e-204
				Rpl10-ps3	-1.58776	3.6966e-171
				Rpl37a	-1.59211	0
				Rpl35	-1.59733	0
				Gm11808	-1.60283	2.92658e-283
				Polr2l	-1.60571	3.39361e-186
				Rpl38	-1.60646	0
				Ndufb2	-1.61009	0
				Gstp1	-1.6248	9.81511e-153
				Rpl41	-1.62914	0
				Rpl7a	-1.65542	0
				Hist1h2ae	-1.65678	1.72758e-169
				Snrpg	-1.66455	0
				Rplp0	-1.69882	0
				Rps18-ps3	-1.71133	0
				Rpl36	-1.72373	0
				Rpl36-ps3	-1.77894	1.02039e-218
				Hist1h4a	-1.79026	1.4723e-169
				Gm10263	-1.81147	0
				Rpl11	-1.82581	0
				Rps27	-1.84735	1.27889e-303
				Rps28	-1.85604	0
				Gm10076	-1.87572	8.61415e-268
				Rps29	-1.87847	0
				Rpl9-ps6	-1.8917	0
				Gm10020	-1.89684	2.06407e-284
				Rpl6l	-1.92693	3.35371e-288
				Gm10260	-1.95174	0
				Hist1h1e	-1.96287	1.28171e-214
				Gm9843	-1.96787	0
				Hist1h2ab	-2.02053	3.85829e-205
				Hist1h1b	-2.08521	2.56984e-213
				Rpl9	-2.09631	0
				Hist1h3f	-2.20065	1.00712e-245
				Hist1h2bj	-2.23474	1.67682e-294
				Gm20594	-2.34204	0
				Hist1h1a	-2.54311	0
				Hist2h2bb.1	-2.72273	0
				Hist1h3e	-2.79134	0
				Lars2	-3.06205	0
				Hist1h4d	-3.79233	0
				Hist1h4h	-3.81494	0
				AY036118	-4.62632	0
				Gm42418	-5.01033	0

## Sheet: S3D-DE_PN7_Thymocytes_Cluster 3
Supplementary Table S3D: DE for all comparisons for Cluster 3. Log2(FC)>1 and FDR<0.05 are considered statistically significant
	HYRX+MEx vs HYRX				HYRX vs NRMX
Genes	logFC	FDR		Genes	logFC	FDR
				Ankrd11	3.00436	1.53866e-273
				Sfpq	2.7461	0
Rplp0	1.28668	0		Kcnq1ot1	2.57522	5.29747e-140
Hist1h2ap	1.23361	7.97226e-60		Satb1	2.55225	0
Gm10260	1.20157	1.74396e-152		Eef2	2.53493	0
Eno1	1.16109	1.63905e-64		Sox4	2.43139	5.77163e-140
Gm10709	1.14489	2.3232e-56		Gnai2	2.41407	0
Rpl9	1.13894	2.45079e-60		Ubc	2.39649	0
H2-D1	1.10919	7.03646e-116		Pabpc1	2.38191	0
Rrad	1.08693	6.16136e-25		Atrx	2.35056	2.80077e-222
Akr1c18	1.08636	0.00732017		Rbbp6	2.34921	5.03867e-136
Ubb	1.08578	6.88468e-234		Eif3a	2.33441	5.47738e-202
Hbb-bs	-1.11156	1.78827e-12		Bptf	2.32588	8.96395e-158
Rag1	-1.11898	1.30264e-15		Mier1	2.31271	1.50177e-175
				Neat1	2.28547	1.13585e-103
				Ptp4a2	2.26553	2.40613e-231
				Brd2	2.25662	4.05297e-174
				Myb	2.22154	1.47487e-100
				Rnf125	2.2118	2.01269e-110
				Lmnb1	2.20394	1.52714e-230
				Tcf7	2.20044	5.16437e-267
				Zfp36l2	2.19787	2.34667e-238
				Klf13	2.18575	3.32996e-152
				Celf2	2.16709	3.46238e-142
				Hnrnpu	2.16546	6.89125e-137
				Ncor1	2.16323	5.87632e-174
				Hsp90aa1	2.16066	0
				Bclaf1	2.15646	1.07055e-153
				Ccr9	2.15001	5.54655e-117
				Baz1b	2.13094	1.60913e-108
				Zfp292	2.1298	3.11365e-113
				Nrip1	2.09929	1.64416e-109
				Tcf12	2.09059	2.12234e-97
				Mat2a	2.08075	2.94112e-128
				Rock1	2.07684	4.49699e-149
				Prpf38b	2.06229	6.04211e-122
				Zfp36l1	2.05919	1.19178e-103
				Kmt2e	2.05818	2.35972e-114
				Nipbl	2.0566	2.7129e-112
				Rag1	2.0415	3.88287e-57
				Wnk1	2.04129	1.84471e-111
				Klf3	2.03129	6.12105e-77
				Fyb	2.02781	1.59808e-190
				mt-Co3	2.02107	0
				Map4k4	2.0143	3.46775e-98
				Foxp1	2.01071	8.22052e-112
				Pbrm1	2.00862	3.10711e-149
				Chd4	2.00654	3.40443e-125
				Bod1l	2.00571	5.06814e-94
				Psip1	2.0013	4.03835e-161
				Srrm2	1.99894	3.19001e-229
				Ddx3x	1.99064	2.21133e-86
				Wdr26	1.98679	7.33265e-96
				Ash1l	1.98185	1.60638e-87
				Larp4b	1.97935	2.15377e-82
				Shisa5	1.97466	5.14146e-149
				Ptprc	1.97444	6.76337e-248
				Phip	1.95945	3.31975e-95
				Hdgf	1.93634	8.76428e-164
				Lef1	1.92993	8.06505e-189
				Brd4	1.92803	1.61376e-96
				Pnisr	1.92377	8.08763e-80
				Arid1a	1.92094	2.73753e-98
				Lmo4	1.91925	1.62878e-73
				Acin1	1.91761	8.71594e-123
				Maz	1.91593	2.05257e-107
				Peli1	1.91567	4.55648e-97
				Sf3b2	1.91217	3.09192e-179
				Dusp5	1.90622	5.40081e-122
				Ogt	1.90596	3.88511e-78
				Bcl11b	1.89866	4.63011e-126
				Arhgap30	1.89219	9.18489e-81
				Ccnd2	1.88943	1.16393e-100
				Mki67	1.88546	6.17858e-164
				Pnn	1.86821	1.48032e-123
				Scaf11	1.8653	1.86562e-111
				Tln1	1.86485	2.83644e-100
				Mxd4	1.86181	3.69003e-77
				Laptm5	1.85754	1.83362e-166
				Vps37b	1.85418	4.97355e-175
				Hsp90ab1	1.85126	0
				Snx18	1.84021	4.81196e-59
				Cdk12	1.84014	2.47887e-73
				Thrap3	1.83974	1.09779e-132
				Zc3h13	1.83956	6.19436e-73
				Ets2	1.83465	4.50913e-90
				Itpkb	1.83335	1.96863e-90
				Rbm25	1.83331	4.09358e-161
				Purb	1.83122	1.17212e-89
				Hnrnpul2	1.82278	1.71554e-80
				Rrm2	1.81685	3.1814e-118
				Smarca4	1.81166	2.57497e-74
				Tcerg1	1.81131	2.4592e-68
				Tax1bp1	1.81005	7.62027e-124
				Ctbp1	1.81003	6.04355e-98
				Tcf3	1.80853	4.95442e-71
				Mcm3	1.80156	4.62649e-80
				Pkm	1.80123	6.74992e-177
				Arid4a	1.789	9.58869e-79
				Ppig	1.78772	3.22118e-123
				Wasf2	1.78133	9.34059e-94
				Arid4b	1.78112	2.37195e-77
				Tubb2b	1.77835	7.20678e-53
				Ets1	1.77465	2.09471e-200
				H2-Q1	1.77205	3.25637e-46
				Tbl1x	1.77024	1.67215e-65
				Rcsd1	1.7671	1.64389e-79
				Ubn1	1.76324	1.36804e-91
				Mllt10	1.76293	5.53602e-66
				Grk6	1.76107	5.77156e-78
				Cd3e	1.75888	1.37151e-167
				Ablim1	1.74565	1.12867e-109
				Prpf40a	1.74036	1.10233e-122
				Phf20l1	1.73585	9.25154e-69
				Srsf2	1.73289	1.09754e-264
				Git2	1.73263	1.69824e-71
				Akap13	1.72764	2.95376e-78
				Clk1	1.72645	1.41385e-102
				Edem1	1.72431	1.4238e-66
				Senp6	1.71887	6.90433e-71
				Pmepa1	1.71809	5.07712e-105
				Ccng2	1.71779	6.4628e-73
				Fyn	1.71663	1.67353e-84
				Taf3	1.71291	1.77059e-59
				Igfbp4	1.71283	3.67218e-58
				Ssrp1	1.7128	3.83371e-97
				2810474O19Rik	1.71274	5.07488e-62
				Ccni	1.71225	1.79219e-75
				Nolc1	1.71177	4.35018e-71
				2019-09-06	1.71101	1.66709e-110
				Eif4g1	1.70622	1.10327e-60
				Sh3kbp1	1.70321	3.84864e-77
				E2f2	1.70292	1.75047e-58
				Smc3	1.70244	3.53515e-132
				Dusp10	1.70199	3.69632e-133
				Btg2	1.69626	1.91257e-84
				Ctcf	1.69572	3.52879e-156
				Prrc2c	1.69517	5.22076e-161
				Golga4	1.69101	4.2481e-57
				Uhrf1	1.68942	3.53319e-69
				Mcm5	1.68801	3.91414e-65
				Rbm39	1.68776	1.2885e-253
				Kdm5a	1.68748	6.95991e-60
				Ago2	1.68652	2.38173e-71
				Anapc5	1.68549	2.19205e-106
				Smc4	1.68468	1.0226e-184
				Ppp1r16b	1.6832	2.31085e-67
				Cnot6	1.68156	4.93873e-74
				Hnrnpk	1.68007	1.01314e-263
				Ezh2	1.67898	1.48671e-139
				Cmip	1.67847	3.77166e-60
				Ly6e	1.67621	1.66921e-100
				Cfl1	1.67537	0
				Prpf19	1.67516	8.73786e-57
				Crebbp	1.67451	1.16259e-63
				Csrnp1	1.67422	1.39854e-52
				Tab2	1.67347	2.96529e-57
				Bdp1	1.67175	2.34098e-56
				Gabpb2	1.67082	1.75524e-57
				Arih1	1.66807	1.36291e-58
				Cotl1	1.66789	4.34281e-119
				Rbm5	1.66664	1.86894e-75
				Cnot6l	1.6665	4.85755e-87
				Smc1a	1.66621	1.38012e-124
				Tmpo	1.6662	3.50611e-167
				Wapl	1.66493	1.93351e-93
				Rnf157	1.66113	5.98792e-48
				Rgs2	1.66012	2.84824e-83
				Iqgap1	1.65811	4.54476e-97
				Ttc3	1.65711	9.60983e-59
				Ikzf1	1.65367	5.82836e-93
				Smek2	1.65303	4.26922e-68
				Smarcc1	1.65137	1.54583e-72
				Zfp91	1.6509	5.66272e-80
				Smarca5	1.64965	9.65424e-130
				Pan3	1.64896	5.90609e-61
				Celf1	1.64701	2.57249e-66
				Tpr	1.64602	8.3258e-143
				Nktr	1.64597	7.02108e-71
				Dntt	1.64538	3.76077e-37
				Samhd1	1.64365	1.55805e-53
				Lck	1.64133	1.5425e-178
				Mef2d	1.64052	4.06685e-68
				Prkcb	1.63833	3.34092e-54
				Kif5b	1.63779	9.89502e-113
				Mkln1	1.63682	5.78192e-58
				Slk	1.63633	1.49593e-53
				Csnk1g2	1.6363	5.64313e-64
				Ucp2	1.63348	1.07052e-135
				Luc7l2	1.63248	5.81245e-134
				Smchd1	1.63197	9.36947e-119
				Hnrnpl	1.63125	6.21036e-95
				Zeb1	1.63004	1.32499e-53
				Usp1	1.6272	1.05752e-94
				Camk4	1.62665	5.66955e-88
				Casp8ap2	1.62661	2.16803e-74
				Tnrc6b	1.62275	5.295e-65
				Cyfip2	1.62041	3.0327e-62
				Ppp4r2	1.61964	4.35773e-71
				Ppp1r12a	1.61801	2.07483e-59
				Ube3a	1.61757	1.17958e-64
				Mgea5	1.61725	4.43195e-60
				Pde4d	1.61637	3.88275e-86
				2019-09-01	1.61622	3.20778e-150
				Dgkz	1.61567	4.56522e-57
				Prkcq	1.61427	1.46597e-59
				Rhoh	1.60822	2.5588e-101
				Kmt2a	1.60808	2.1717e-54
				Safb	1.60775	9.74399e-59
				G3bp2	1.60623	3.18348e-86
				Gltp	1.60551	3.86014e-75
				Bcl2l11	1.60302	2.95809e-55
				Sbno1	1.60246	7.38106e-66
				Csde1	1.59978	1.77306e-92
				Srrm1	1.59839	5.0953e-107
				Tra2a	1.59679	1.5823e-111
				Cdk13	1.59581	1.7852e-51
				Serinc3	1.59514	9.21195e-58
				Csk	1.59476	1.46003e-80
				BC005537	1.59087	2.56311e-62
				Ptpn7	1.58761	1.08854e-50
				Rb1cc1	1.58504	7.09085e-56
				Def6	1.58491	1.23588e-62
				Ssbp2	1.58413	7.42519e-60
				Add3	1.58399	7.44378e-69
				Tsc22d3	1.58225	4.11199e-71
				Ankrd44	1.5819	6.9555e-63
				Mtdh	1.58079	1.19535e-79
				Zmiz1	1.57888	8.68562e-53
				Pak2	1.57881	8.54866e-84
				Rif1	1.57842	8.82851e-54
				Arhgef1	1.57771	5.18862e-106
				Rad21	1.57667	7.2598e-83
				Ankrd17	1.57429	7.30013e-57
				Msi2	1.5722	4.04154e-51
				Dhx15	1.5717	3.91794e-68
				Fbxl14	1.57092	2.22401e-52
				Nab1	1.57074	2.3201e-52
				Hspa4	1.56631	1.53665e-80
				Ptbp1	1.56358	1.72698e-82
				Cbfb	1.56092	8.35863e-63
				Incenp	1.56055	4.16e-69
				Ptms	1.55664	6.68688e-55
				Msl2	1.55482	9.15566e-50
				Atp1a1	1.55454	4.77045e-68
				Anp32e	1.55275	1.01866e-163
				Jak1	1.55219	2.60705e-108
				Hp1bp3	1.55161	8.70079e-72
				Actn4	1.55074	2.13434e-61
				Matr3	1.55023	4.4e-97
				Psmd1	1.54836	6.02922e-58
				Tcof1	1.54801	1.57304e-66
				Plaa	1.54663	1.09307e-51
				Polr2a	1.54639	9.1631e-65
				Ssh2	1.54558	6.27661e-60
				Mycbp2	1.54378	9.44995e-56
				Mau2	1.54334	2.24514e-48
				Ralbp1	1.54142	1.54701e-56
				Stk17b	1.54097	1.17819e-106
				R3hdm1	1.54066	2.13596e-61
				Taok3	1.54055	2.28237e-49
				Hectd1	1.53841	1.14848e-58
				Kdm6b	1.53735	3.32014e-47
				U2af2	1.53716	1.64397e-56
				Srrt	1.53672	5.88897e-66
				Cd24a	1.53648	6.76117e-51
				H2-Q2	1.5364	7.26659e-38
				Chd3	1.5361	1.36383e-47
				Eif4ebp2	1.53597	1.46754e-49
				Hnrnpr	1.53506	4.57465e-91
				Tox	1.53446	8.01291e-48
				Ncapg	1.53184	1.56586e-56
				Lcp1	1.52888	1.61746e-90
				Clk3	1.5285	1.97936e-54
				Pten	1.52811	4.37941e-59
				Marcks	1.52743	5.19142e-46
				Rangap1	1.52656	2.54192e-57
				Itk	1.52454	1.63598e-91
				Eif4g2	1.52302	1.2428e-144
				Npepps	1.52299	1.93901e-47
				Btg1	1.52245	5.01543e-111
				Vasp	1.51831	8.18821e-62
				Pds5a	1.51601	4.41989e-58
				Gatad2b	1.51419	5.99983e-54
				Nr3c1	1.5138	7.89992e-53
				Naa15	1.51359	2.18286e-50
				Tmem64	1.51355	2.8175e-47
				Clspn	1.51021	3.08518e-62
				Cenpe	1.50908	1.44959e-59
				Foxn3	1.50868	2.66365e-46
				Nono	1.50773	7.87738e-106
				Parp1	1.50704	3.06044e-49
				Myh9	1.50372	7.66751e-74
				Ezr	1.50281	4.7274e-123
				Brd3	1.50219	1.05826e-46
				Aebp2	1.50204	4.53144e-50
				Actr3	1.50182	4.50623e-172
				Rsf1	1.49972	7.35882e-53
				Trip11	1.49831	1.30488e-43
				Rbm6	1.4979	4.11291e-48
				Nr4a1	1.49522	8.76261e-69
				Helz	1.49474	2.8791e-46
				Topors	1.49425	1.0069e-56
				mt-Nd4	1.49267	0
				Csnk1a1	1.49263	7.79267e-116
				Trim59	1.48715	5.95313e-51
				Map3k1	1.4847	2.2635e-52
				Ube2q1	1.48344	1.17797e-48
				Mark2	1.48273	7.32103e-49
				2810403A07Rik	1.48273	2.08948e-46
				Rock2	1.48194	2.68858e-45
				Ubtf	1.48149	4.845e-54
				Pag1	1.48012	2.0251e-50
				Ythdc1	1.47651	4.30549e-65
				Mcm6	1.47172	2.92488e-48
				Copb1	1.4701	2.3078e-61
				Rtf1	1.46977	9.07485e-78
				Smc6	1.46932	7.66671e-108
				Gsk3b	1.46907	2.44994e-65
				Asxl2	1.46712	6.94086e-44
				Mllt3	1.46684	7.5895e-46
				Dnajc2	1.46167	2.75055e-74
				Nrd1	1.46083	1.28996e-49
				Ccdc88a	1.45992	5.04721e-41
				Ankrd12	1.45813	1.73924e-39
				Pim1	1.45793	9.89521e-63
				Tnrc6c	1.45702	1.14897e-59
				Suz12	1.45628	5.34537e-69
				Itpr2	1.45626	3.59241e-42
				Ddx27	1.45565	1.9404e-48
				Snrnp70	1.4543	7.82068e-62
				Gls	1.45347	5.95457e-56
				Rrbp1	1.4531	6.22751e-45
				Taf1	1.45309	3.23503e-42
				Chd7	1.45219	1.59442e-41
				Cpsf2	1.45187	1.11922e-42
				Fosl2	1.45118	9.25685e-39
				Sptbn1	1.45012	1.72308e-68
				Zfp644	1.44978	4.09364e-62
				Ep300	1.44748	5.27711e-45
				Hirip3	1.44521	8.84565e-49
				Tkt	1.44494	4.2771e-76
				Ptp4a1	1.44363	3.40045e-53
				Fnbp1	1.44309	1.77891e-46
				Khdrbs1	1.44281	4.79274e-84
				Eif4a2	1.44177	1.82911e-55
				Rtn3	1.44158	1.4398e-65
				Vgll4	1.44146	4.31846e-65
				Diaph1	1.44118	1.34567e-47
				Fam193a	1.44093	6.84699e-41
				Kdm5b	1.44013	1.68527e-38
				Eif4b	1.44009	9.60983e-59
				Fam134b	1.43903	6.76606e-46
				Kdm2a	1.43833	4.32055e-48
				Whsc1l1	1.43793	8.36378e-62
				Pum1	1.43768	2.3965e-47
				Dazap2	1.43633	1.61045e-49
				Gspt1	1.43631	2.53531e-71
				Racgap1	1.43587	4.66073e-64
				Tnik	1.43413	1.9261e-41
				Cap1	1.42956	5.22341e-73
				Safb2	1.42865	7.43959e-42
				Ddx46	1.42754	2.4672e-58
				Elf1	1.42747	1.69186e-73
				Chd1	1.42697	2.38435e-64
				Pdia3	1.42687	1.72698e-82
				Qk	1.42659	2.01498e-43
				Stk24	1.42596	9.66974e-44
				Arpp21	1.42528	1.0731e-33
				Jmjd1c	1.42433	2.62884e-42
				Bach1	1.42394	1.86327e-39
				Arap2	1.42286	5.09689e-40
				Zranb1	1.42257	2.441e-41
				Elmo1	1.4222	1.07193e-43
				Alkbh5	1.42187	3.91708e-43
				Vcp	1.4216	1.09526e-69
				Cbl	1.42088	5.1437e-46
				Atad5	1.42071	1.03641e-40
				Midn	1.42027	1.00769e-41
				Itga6	1.42012	1.09443e-40
				Utp14b	1.41902	1.67627e-35
				Cspp1	1.41789	7.47373e-43
				Zc3h18	1.41773	5.24225e-42
				Phf14	1.41738	7.0207e-50
				Gpr132	1.41666	6.40706e-75
				Dazap1	1.41475	3.12444e-70
				Ppp2r2a	1.41448	8.72632e-49
				Tob2	1.41174	1.25641e-37
				Apbb1ip	1.40982	5.5189e-48
				Tcf25	1.40982	1.32374e-60
				Gnl1	1.40832	2.62188e-42
				Lipa	1.40832	6.09785e-41
				Ep400	1.40789	4.93472e-41
				Trim28	1.40612	1.33012e-46
				Akap9	1.40443	4.81425e-41
				Ctnnb1	1.40329	3.85461e-55
				Kdm1a	1.40139	7.95487e-43
				Rmnd5a	1.40062	8.56364e-45
				2019-03-07	1.4005	1.5354e-59
				Trim33	1.40036	8.52706e-40
				Hdac7	1.39974	4.1127e-41
				Ppp2r5a	1.39968	8.87134e-60
				Srsf4	1.39724	1.18204e-45
				Tlk1	1.39642	1.85859e-45
				Selplg	1.39575	1.92252e-69
				Smad4	1.39509	2.30487e-42
				Rpa1	1.39272	3.87701e-41
				Zfr	1.39229	4.74239e-41
				Ggnbp2	1.38949	1.49843e-62
				Slc35d1	1.38908	3.98772e-37
				Eif4h	1.38625	6.69851e-58
				Ctsd	1.38501	2.69416e-50
				Rnf20	1.38425	1.93853e-39
				Lsm14a	1.38243	3.26133e-50
				A430106G13Rik	1.38212	8.88383e-35
				Jade1	1.38195	1.86496e-35
				Cd6	1.38049	1.57116e-50
				Ccar1	1.37968	1.74318e-52
				Lrmp	1.37923	5.82191e-42
				Ppp3cb	1.37818	8.51156e-42
				Ccm2	1.37808	5.54364e-51
				Supt16	1.37765	2.23469e-79
				Ddx54	1.37686	3.88972e-42
				Pik3r1	1.37626	1.53397e-39
				Ap3b1	1.37562	1.27199e-39
				Nfatc3	1.37466	5.59485e-39
				Ddx6	1.37381	3.18622e-50
				Rbms1	1.37363	1.28078e-50
				Atad2	1.37219	5.65401e-62
				Endou	1.37141	5.54977e-28
				G3bp1	1.37078	1.5629e-81
				Vezf1	1.36792	1.02145e-42
				Arhgdia	1.36681	5.16844e-69
				Glud1	1.3666	3.46756e-40
				Rnf187	1.36581	7.57226e-54
				Med13	1.36494	1.19927e-37
				Mcm7	1.36339	2.83125e-57
				Strn3	1.36282	8.89892e-39
				Ubn2	1.36158	1.00463e-37
				Aak1	1.36032	1.37396e-38
				Mef2a	1.35938	1.24468e-37
				Themis	1.35708	7.00846e-40
				Atp13a3	1.35555	2.6068e-42
				Phf3	1.35548	9.99584e-59
				Mbd2	1.35537	2.02142e-63
				Srsf5	1.35532	7.01314e-99
				Cntrl	1.35506	2.65516e-40
				Psap	1.355	4.74217e-48
				Letm1	1.35461	1.49741e-38
				Trp53	1.35442	2.03179e-65
				Ppp1r15a	1.3541	1.28624e-44
				Hsdl1	1.3529	5.27804e-37
				Chd6	1.35249	2.39719e-37
				Bnip3l	1.35184	2.75133e-67
				Dock2	1.35113	2.38579e-45
				Mprip	1.35033	3.0136e-35
				Mta2	1.34921	4.55613e-41
				Usp25	1.34883	4.22373e-39
				Mex3b	1.34772	5.87215e-37
				Setd8	1.34715	3.48906e-54
				Hcfc1	1.34197	6.13127e-39
				Bub1b	1.34106	2.97593e-41
				Numa1	1.34079	5.29184e-39
				Yy1	1.33977	2.13746e-58
				2019-09-11	1.33976	5.09964e-41
				Fbxw7	1.3395	2.09694e-35
				Rrm1	1.33937	4.35264e-53
				Sla	1.33837	9.74806e-41
				Fkbp8	1.33818	6.75433e-55
				Macf1	1.33737	1.66481e-45
				Nab2	1.33661	4.02038e-39
				Frat2	1.33554	4.23599e-47
				Mxi1	1.33493	1.53777e-36
				Zcchc11	1.33427	2.07073e-56
				Pum2	1.33401	3.78087e-46
				Azin1	1.33375	1.18204e-45
				Rprd1b	1.33362	4.09271e-37
				Fos	1.33332	7.28026e-24
				Zbtb38	1.33279	5.57284e-42
				Apc	1.33121	5.77194e-35
				Naa10	1.33073	6.67755e-50
				Trip12	1.32992	2.23713e-38
				N4bp2	1.32868	5.62023e-35
				Pcnt	1.32714	2.60977e-36
				Lrrfip1	1.326	9.73659e-46
				Kdm2b	1.32537	5.60943e-41
				H2afy	1.32255	1.46682e-122
				Eif5b	1.32206	4.11259e-50
				Ilf2	1.322	3.11849e-57
				Iws1	1.32158	5.08107e-41
				Epc2	1.32108	2.44769e-35
				Angel2	1.32096	1.17035e-37
				Ubald1	1.32096	1.62922e-34
				Ppm1a	1.32044	1.10091e-36
				Galnt1	1.32003	1.85599e-43
				Tet3	1.31962	5.38284e-36
				Rasgrp1	1.3193	1.0244e-39
				Hnrnph2	1.31911	7.63022e-39
				Il16	1.31885	1.24171e-35
				Ccnd3	1.31829	9.75738e-66
				Rest	1.31827	3.40527e-38
				Hspa9	1.31794	4.16375e-40
				Zfp106	1.31758	3.12497e-38
				Ski	1.31496	5.15527e-38
				Rrp1	1.31245	2.03137e-72
				Ppp1r18	1.31236	5.96258e-40
				Sla2	1.31119	1.21009e-40
				Stag1	1.31033	1.3309e-46
				Hnrnpm	1.30953	3.3615e-80
				Foxo1	1.30924	7.1806e-38
				Herc1	1.30892	4.7786e-38
				Prrc2b	1.30827	1.16543e-35
				Pik3ca	1.30824	1.73719e-33
				Coro1b	1.30584	1.75577e-36
				Cited2	1.30538	7.48601e-50
				Kif4	1.30505	5.86743e-37
				Cdv3	1.30463	6.19106e-62
				Phlda1	1.30455	4.82041e-29
				Akt1	1.30408	2.02145e-36
				Prpf8	1.30372	1.37396e-38
				Mbtd1	1.30269	2.42153e-34
				Hnrnpa2b1	1.30242	6.63156e-217
				Cd5	1.30165	2.53586e-44
				Clip1	1.30027	1.24754e-33
				Atl2	1.30009	4.40236e-34
				Sf3a1	1.29937	1.28205e-37
				Elmsan1	1.29803	3.5199e-34
				Thy1	1.29665	1.69538e-32
				Atp1b3	1.29588	2.45806e-63
				Polr2m	1.29563	1.96701e-50
				Atp5b	1.29448	1.65063e-187
				Kif15	1.29224	3.60092e-47
				Ppm1g	1.29195	3.62609e-53
				Syncrip	1.29169	1.70919e-59
				Poldip3	1.29121	1.30859e-35
				Hexim1	1.29037	2.04693e-36
				Usp7	1.28996	1.75415e-35
				Ilf3	1.28919	1.64185e-35
				Ptpn6	1.28756	5.82651e-38
				Itsn2	1.28709	4.54177e-34
				Chd8	1.28705	3.71244e-33
				Fchsd2	1.28534	9.78192e-31
				Serinc1	1.28464	3.37326e-39
				Sf1	1.28441	5.76288e-55
				Rnf115	1.28433	4.91163e-38
				Raly	1.28413	5.00662e-111
				Arid5a	1.28375	3.65571e-37
				Gapvd1	1.28362	1.1031e-34
				Sec63	1.28321	1.76168e-37
				Nsun2	1.28272	2.32899e-34
				Rab6a	1.2825	8.32819e-35
				Rnf145	1.28169	6.43202e-33
				Rev3l	1.27978	4.38206e-34
				Whsc1	1.27879	3.70064e-45
				Gch1	1.27877	7.62926e-31
				Mbnl1	1.27832	2.11122e-116
				Eml4	1.27807	3.78276e-34
				Tra2b	1.27764	7.83368e-97
				Psmd2	1.27736	6.67132e-41
				Tm9sf3	1.27674	3.74251e-50
				Nsg2	1.27616	1.51732e-39
				Pcm1	1.27581	3.50563e-38
				Znrf2	1.27551	1.65158e-33
				Setd1b	1.27514	1.94691e-33
				Fmr1	1.27498	1.48943e-35
				Rab14	1.27409	1.68101e-50
				Zfp148	1.27251	9.02197e-40
				Psmd3	1.27111	1.81004e-38
				mt-Nd1	1.27105	0
				Ogfr	1.2709	5.48247e-34
				Arf6	1.26942	3.5197e-48
				Hnrnpa0	1.26865	1.61306e-89
				Tia1	1.26863	2.79044e-40
				Top2b	1.26767	1.8451e-59
				Eprs	1.26442	4.48573e-45
				Eif3b	1.26304	4.40016e-38
				Elk4	1.26256	1.45661e-37
				Timeless	1.26153	1.18546e-31
				Top1	1.26092	1.06182e-72
				Kif1b	1.26036	2.21035e-32
				Ssbp3	1.25899	1.10446e-41
				Tpp2	1.2574	1.17791e-42
				Rasa1	1.25733	2.11699e-32
				Dcaf8	1.25714	7.32598e-35
				Ptp4a3	1.25648	1.68116e-35
				Stk4	1.25642	1.20074e-47
				Tob1	1.25637	2.53488e-31
				Gtf2i	1.25597	1.87661e-43
				Patz1	1.25583	2.58064e-32
				Hspa4l	1.25528	1.2277e-31
				Kif21b	1.25409	3.2099e-31
				Sqstm1	1.25235	1.50246e-31
				Usp34	1.25225	6.53957e-42
				Zfp451	1.25169	4.60934e-32
				Tpm3	1.25049	8.58062e-99
				Zfp800	1.24894	2.04707e-31
				Fryl	1.24843	2.91382e-34
				Crebrf	1.24767	9.54924e-32
				Wdr1	1.24719	4.00366e-44
				Htatsf1	1.24677	2.67444e-37
				Ehd3	1.24647	1.1461e-30
				Runx1	1.24575	1.20918e-39
				Tgif1	1.24345	2.41169e-29
				Xrcc6	1.24316	4.53593e-31
				Atp5a1	1.24282	4.38859e-126
				Evl	1.24184	1.89592e-36
				Mtf2	1.24095	1.58259e-38
				Rspry1	1.23945	2.16038e-32
				Rbm26	1.23924	1.3065e-32
				Mcm4	1.23912	2.20845e-42
				Arhgap17	1.23867	2.69012e-30
				Arpc1a	1.23801	3.77282e-40
				Fam63b	1.23751	1.00762e-30
				Prkch	1.23719	2.82059e-32
				Srsf11	1.23625	1.86341e-76
				Trp53inp1	1.23485	3.91951e-28
				Zbtb7a	1.23422	4.98108e-31
				Gtf2f1	1.23418	6.92702e-36
				Blm	1.23404	7.40538e-32
				Pura	1.23389	4.52301e-32
				Ccnl2	1.23329	2.25355e-40
				Ppfia1	1.23303	2.06267e-31
				Qars	1.23265	1.51224e-33
				Akr1a1	1.23254	1.02789e-56
				Ptpn1	1.23252	1.10073e-38
				Prpf4b	1.23203	4.65601e-45
				Ppp2r5e	1.2308	3.9281e-30
				Ikzf2	1.23078	3.33302e-16
				Nr4a2	1.23044	1.31245e-23
				Ddx42	1.23035	7.26659e-38
				Ppm1b	1.23019	2.41283e-36
				Msn	1.22986	1.63994e-111
				Hivep3	1.2296	8.48175e-27
				Nin	1.22935	2.33744e-30
				Mdm2	1.22905	6.72141e-36
				Klf6	1.22862	6.04766e-29
				Rcor1	1.22818	5.51549e-31
				Chaf1a	1.22754	6.97609e-30
				Kpnb1	1.22743	5.56335e-38
				Tapt1	1.22725	3.91411e-30
				Smndc1	1.22665	7.27449e-37
				Eif4g3	1.2265	7.31152e-32
				Ankrd13a	1.22502	6.24822e-32
				Stat3	1.22476	4.98531e-30
				mt-Nd2	1.22368	2.55057e-222
				Actn1	1.22366	5.55245e-31
				Cerk	1.22279	4.03418e-29
				Rnf149	1.2222	1.94538e-29
				Mgat2	1.22191	1.32211e-32
				Slc16a1	1.22149	1.15162e-30
				Sin3a	1.22123	3.45415e-30
				Kat6a	1.22084	1.54644e-31
				Prps1	1.22023	3.63336e-32
				Gimap4	1.21933	2.81527e-41
				Limd1	1.21933	2.50027e-31
				Fubp1	1.2181	4.40635e-64
				Dennd1b	1.21799	5.82804e-31
				Sltm	1.21684	2.10615e-39
				Usp3	1.21642	1.82411e-37
				Abcf1	1.21615	1.01148e-38
				Man1a2	1.21593	2.1505e-36
				Cdc5l	1.21465	1.12289e-39
				Top2a	1.21351	1.05174e-141
				Sh3bp1	1.21319	1.18224e-31
				Atp2b1	1.21288	1.64837e-35
				Rnf6	1.21265	5.15624e-31
				Rras2	1.21263	8.06633e-30
				Dock10	1.21182	8.95469e-34
				Map2k2	1.21163	5.26038e-45
				Mad1l1	1.21146	1.41963e-30
				Dgka	1.21129	1.49165e-43
				Il21r	1.21119	1.65055e-30
				Ddx5	1.21011	5.11536e-219
				Mlf2	1.2095	1.52271e-35
				Cit	1.20905	1.43751e-30
				Adrbk1	1.209	1.16528e-35
				Larp1	1.20702	4.11227e-29
				Pdcd6ip	1.20676	4.81088e-40
				Chka	1.20637	4.47663e-28
				Zbtb20	1.20585	5.10249e-27
				Qrich1	1.20535	1.24136e-31
				Zfp280d	1.20521	1.70527e-30
				Cenpb	1.20449	5.13175e-30
				Atf7ip	1.20444	3.38417e-28
				Aco2	1.20407	3.0453e-34
				Elavl1	1.20374	7.02592e-51
				Hsp90b1	1.20318	1.14949e-69
				Pdzd8	1.20318	4.35643e-30
				Fermt3	1.20265	2.59242e-36
				Sdha	1.2024	1.25123e-36
				Cep83	1.20229	2.32161e-33
				Baz2a	1.20193	7.8575e-30
				Lin54	1.20139	2.68013e-30
				Spag9	1.20098	1.36999e-29
				Pip4k2a	1.20005	2.82838e-34
				Picalm	1.19945	7.39883e-32
				Sec13	1.19883	1.12949e-34
				Agfg1	1.19849	2.39079e-32
				Hnrnph1	1.19783	6.7644e-46
				Tnfaip3	1.19769	2.62941e-41
				Tmf1	1.19747	1.09778e-28
				Acly	1.19698	8.28704e-32
				Stk38	1.19665	1.68988e-39
				Axin1	1.19656	2.92837e-30
				Arl2bp	1.19474	1.0648e-34
				Nop56	1.19433	7.6382e-50
				Cdk17	1.19432	2.79367e-29
				Arl4c	1.19335	4.94744e-32
				Pkn2	1.19323	1.89895e-38
				Ankhd1	1.1932	1.93778e-28
				Med1	1.19255	4.75144e-30
				Spn	1.19224	4.77205e-29
				Pdpk1	1.19178	3.10728e-30
				Cd8a	1.19143	2.76537e-25
				Ppp2r1a	1.19143	3.7453e-32
				Mapk1	1.19017	2.65396e-43
				Znrf1	1.18991	1.63764e-55
				Ifnar1	1.18983	5.67589e-33
				Ftsj3	1.18962	1.91042e-28
				Tecpr1	1.1888	4.38559e-29
				Cdca7	1.1879	8.70224e-31
				Emsy	1.18779	1.76187e-29
				Ubxn4	1.18754	1.74129e-39
				Itgb1	1.18753	7.72122e-30
				Tuba4a	1.18739	6.29095e-33
				Gon4l	1.1867	8.03145e-32
				Gramd1a	1.18638	4.58639e-29
				Rbm27	1.18633	3.71295e-31
				Gm26917	1.18589	2.51738e-23
				Prrc2a	1.18558	3.25605e-30
				Mepce	1.18468	5.23997e-32
				Slain1	1.18442	5.04837e-29
				Csnk1e	1.18432	1.45362e-28
				Cdk6	1.18355	1.02628e-28
				Reps1	1.18174	2.06326e-29
				Bcl2l1	1.18172	1.94567e-28
				Pptc7	1.1816	5.89274e-29
				Tle3	1.18077	7.53918e-28
				Strbp	1.17997	2.39033e-33
				Tapbp	1.17975	3.56762e-31
				Eif5	1.17929	1.65174e-76
				Smc2	1.17859	1.3773e-93
				Mcm2	1.17604	4.39154e-29
				Aggf1	1.17512	2.58101e-28
				Pcf11	1.1741	7.84703e-29
				Atp11b	1.17394	9.32343e-35
				Xbp1	1.17368	3.58038e-30
				Kif20a	1.17367	2.38169e-28
				Jmy	1.17345	6.21162e-27
				Smarcd2	1.17335	7.72122e-30
				Sp1	1.17331	9.6181e-29
				Ap2m1	1.17274	2.68783e-41
				Usp16	1.17196	3.27321e-29
				Rabl6	1.17093	2.15149e-30
				Irf2bp2	1.17026	1.80843e-35
				Nfkb1	1.1699	2.25289e-33
				Smg6	1.16923	2.04577e-30
				Btbd9	1.16923	8.18583e-30
				Capns1	1.16896	1.14233e-31
				Ralgps2	1.1677	2.08663e-33
				Map4	1.16759	5.85366e-29
				Reep3	1.16745	2.16645e-27
				Pds5b	1.16715	1.36896e-29
				Kansl3	1.16693	1.52622e-27
				Lrp10	1.16692	1.70488e-30
				Trim24	1.1669	3.43324e-28
				Dnmt3a	1.16685	2.12262e-28
				Ddx10	1.16626	2.10321e-29
				Rexo1	1.16604	1.5974e-30
				Trim56	1.16514	9.66735e-31
				Keap1	1.16504	3.70895e-28
				Calr	1.1648	1.11838e-59
				Crebzf	1.1647	3.68864e-30
				Vav1	1.1646	5.82698e-29
				Hnrnpll	1.16417	1.53522e-28
				1190002N15Rik	1.16322	2.31047e-25
				Ubqln1	1.16303	4.13518e-29
				Madd	1.16284	3.88187e-29
				Phrf1	1.16223	1.78373e-27
				Cdc25a	1.16104	5.39358e-28
				Hnrnpul1	1.16044	1.30308e-35
				Tcf20	1.16032	1.02457e-27
				9930021J03Rik	1.15956	7.15176e-29
				Parvg	1.15932	5.38111e-28
				Rad23b	1.15922	1.51155e-28
				Fip1l1	1.15832	9.62533e-42
				Fmnl1	1.1581	6.09491e-29
				Appl1	1.15676	1.61731e-32
				Srsf1	1.15648	4.70488e-39
				Ylpm1	1.1558	1.70413e-26
				Kif20b	1.15565	1.71865e-29
				Ptpn11	1.15532	1.64287e-28
				Notch1	1.15498	3.32355e-26
				Pdha1	1.15404	2.46979e-35
				Tshz1	1.15375	1.11292e-27
				Spop	1.15328	1.44778e-31
				Cars	1.15215	2.22669e-28
				Usp9x	1.15145	4.31831e-30
				Ubr5	1.15138	2.24106e-27
				Srpk2	1.15118	2.56925e-40
				Nabp1	1.15051	3.4232e-31
				Kmt2c	1.15041	1.46475e-27
				Zdhhc3	1.15038	6.34567e-28
				Sdccag3	1.14978	1.17375e-27
				Glyr1	1.14936	1.08004e-28
				Eftud2	1.14923	3.92918e-29
				Klf7	1.1488	4.73351e-27
				Cry1	1.14776	3.05323e-27
				Ccnt2	1.14764	6.72985e-28
				Plcxd2	1.14725	5.04869e-27
				Ppp2ca	1.14683	7.93034e-78
				Nsa2	1.14665	3.8134e-69
				Sppl3	1.14627	4.91982e-27
				Nfat5	1.1453	1.14788e-24
				Tgfbr2	1.1447	1.73218e-27
				Pde3b	1.14429	2.16096e-26
				Ppp1cc	1.14239	5.40825e-91
				H1f0	1.14225	9.25011e-22
				Pkn1	1.14096	1.27432e-27
				Rybp	1.14067	8.83886e-27
				Psmc1	1.14044	1.2457e-29
				Anxa6	1.13901	3.12276e-35
				Spen	1.13855	5.94448e-26
				Caprin1	1.13689	1.7862e-39
				Ensa	1.13684	2.16218e-30
				Tsc22d2	1.13681	6.62562e-27
				Pitpnc1	1.13659	2.97966e-26
				Psme3	1.13602	7.82024e-27
				Sun2	1.13578	3.02791e-26
				Ik	1.13573	5.36128e-32
				Crlf3	1.13435	6.87963e-36
				Irf2bpl	1.13418	6.17669e-27
				Hdac2	1.13362	2.42399e-35
				Dhx40	1.13344	2.92109e-26
				Clcn3	1.13341	9.61788e-27
				Txlna	1.13339	4.14255e-29
				Hnrnpab	1.1331	1.06867e-108
				Mtpn	1.13257	9.87416e-34
				Nisch	1.13104	8.96955e-28
				Man1a	1.13078	3.22502e-26
				Plk4	1.13021	1.48891e-29
				Ptpra	1.12948	1.73871e-27
				Ikzf3	1.12915	1.00325e-24
				Sart1	1.12832	1.20203e-27
				Pwwp2a	1.12817	7.5774e-27
				Pbx2	1.12698	6.16612e-27
				Ppp4c	1.12658	4.54812e-50
				Rcc2	1.1263	6.71074e-37
				Tbl1xr1	1.12561	1.13751e-25
				Dnajc5	1.12544	3.96188e-29
				Las1l	1.12485	6.71012e-28
				Brd1	1.12447	2.02035e-33
				Rassf3	1.124	2.12909e-25
				Smarcc2	1.12294	5.87841e-26
				Adipor2	1.12288	2.19077e-26
				Akap8	1.1223	1.20054e-29
				Snw1	1.12213	1.68156e-33
				Sf3b1	1.12201	3.58587e-89
				Bcl7a	1.12184	7.45332e-26
				Efr3a	1.12179	3.40075e-27
				Ncl	1.12174	2.10507e-122
				Hs2st1	1.12065	3.56963e-25
				Gnai3	1.11959	3.26338e-35
				Arf3	1.11931	3.9281e-26
				Krit1	1.11922	4.09648e-33
				Socs1	1.11879	1.41608e-34
				Usf2	1.11802	2.83854e-29
				Tmem30a	1.11793	9.61135e-28
				Nufip2	1.11788	2.87885e-29
				Arrb2	1.11786	1.47347e-27
				Tnrc6a	1.11775	6.17669e-27
				Gsk3a	1.11743	3.84708e-26
				Prmt5	1.11733	9.70679e-27
				Wbp11	1.11673	1.78463e-34
				Cux1	1.1164	3.95229e-33
				Copa	1.11581	1.51829e-27
				Rfx7	1.11579	2.79859e-26
				Stk11	1.11386	6.41276e-27
				Zfp638	1.11342	2.96685e-27
				Marcksl1	1.11333	1.37023e-25
				Ddb1	1.11191	3.48188e-26
				Cdc25b	1.11115	3.43422e-23
				Dtl	1.11114	3.19781e-35
				Ing1	1.1111	3.51695e-34
				Kif2a	1.10999	4.43596e-31
				Ppp5c	1.10987	2.13799e-26
				Cpsf6	1.10945	7.3376e-40
				Rsrc2	1.10945	2.24194e-46
				Dbnl	1.10906	2.89109e-28
				Cd28	1.10903	5.59508e-81
				Fam120a	1.10813	1.51696e-27
				Atp6v1a	1.10754	1.11221e-26
				Rnf10	1.10654	2.95809e-30
				Rab11b	1.10626	6.9659e-36
				Gtpbp4	1.10603	3.08165e-35
				Fam107b	1.10591	1.64936e-30
				Rftn1	1.1059	2.31097e-26
				Stim1	1.10565	2.2512e-25
				Tmem57	1.10561	3.97074e-25
				Erbb2ip	1.10551	1.3358e-25
				Uhrf2	1.10501	6.79564e-31
				Gdi2	1.10448	1.91034e-70
				Pgd	1.10436	3.5403e-26
				Rasal3	1.10403	1.10431e-30
				Slc38a1	1.10372	2.5907e-29
				Bcl2	1.10343	1.79024e-24
				Tnpo1	1.1026	1.45975e-25
				Cdkn2c	1.10184	1.14541e-26
				Atxn7l3b	1.1017	2.07814e-34
				Exoc5	1.10169	6.82627e-26
				4932438A13Rik	1.10155	4.47663e-28
				Stt3a	1.10105	1.22178e-27
				Blmh	1.10078	6.33338e-30
				Tnpo3	1.10048	1.80662e-25
				Itgb7	1.09981	4.76378e-29
				Utrn	1.09966	7.92856e-27
				Phc2	1.09926	9.72973e-27
				Dusp1	1.09889	1.44113e-38
				Gnb1	1.09823	2.7086e-48
				Kif11	1.09753	8.61899e-45
				Stt3b	1.09696	1.92609e-29
				Aspm	1.09688	1.34903e-24
				Hivep2	1.09616	1.86693e-24
				Tpx2	1.09555	2.49129e-40
				Ube2r2	1.09493	7.82519e-35
				Lrrc59	1.09452	2.17667e-25
				Hadha	1.0942	1.88318e-33
				Nek7	1.0941	5.29739e-25
				Eif2b5	1.0941	3.14802e-25
				Wsb1	1.09405	3.22163e-35
				Cdk2	1.09372	4.48017e-26
				Rps6kb1	1.0937	1.69315e-31
				Mpp6	1.09348	1.83338e-33
				Tiparp	1.09295	2.98179e-22
				Zcchc6	1.09294	1.37208e-24
				Nup153	1.09225	4.62731e-25
				Hdgfrp2	1.09221	1.76706e-24
				Arglu1	1.09209	1.29333e-38
				Ppp1r12c	1.09195	1.56758e-25
				Sart3	1.09191	1.09564e-25
				Rtn4	1.09127	4.4192e-30
				Ubl3	1.09042	8.32722e-27
				Fam168a	1.09041	6.23438e-26
				Huwe1	1.09006	1.07595e-28
				Cdca4	1.08958	5.05711e-25
				Pnpla8	1.08931	3.35271e-24
				Ranbp2	1.08924	2.84449e-28
				Ctdnep1	1.08905	6.22286e-27
				Slc20a1	1.08893	9.19395e-25
				Rhog	1.08811	4.06672e-32
				Golgb1	1.08795	1.47584e-28
				Dnajc21	1.08777	3.65418e-28
				Magt1	1.08757	8.24601e-27
				Mknk2	1.08644	1.30748e-32
				N4bp2l2	1.08576	1.12624e-32
				Treml2	1.08452	1.12328e-23
				Mapkapk2	1.0839	1.43377e-24
				Rnf146	1.08342	4.89741e-25
				Gtf2ird1	1.08257	1.69243e-24
				Trim44	1.08256	2.5007e-24
				Cdt1	1.08208	3.76201e-25
				Hipk1	1.08187	1.17286e-24
				Slc39a7	1.08169	1.11898e-25
				Sptan1	1.0805	1.24445e-27
				B4galnt1	1.08043	4.61813e-24
				Set	1.08035	1.23914e-96
				Kdm6a	1.08021	3.3928e-24
				Setd2	1.07971	1.43434e-27
				Tap2	1.07947	6.03939e-34
				Setx	1.07921	2.93071e-31
				Rnf114	1.07749	7.1841e-25
				Zmynd11	1.07607	9.99908e-27
				Strap	1.07591	1.89609e-36
				Rps6ka3	1.07573	1.33849e-24
				Hmha1	1.07539	3.95475e-54
				Rad50	1.07461	1.69012e-25
				Oxct1	1.07391	1.77721e-28
				Skp1a	1.07324	2.67729e-38
				Gata3	1.07316	1.49167e-23
				Ap1ar	1.07279	1.3509e-23
				Kat6b	1.07277	1.99815e-25
				Zfpm1	1.07175	6.57924e-26
				Nelfcd	1.0716	1.5071e-24
				Klhl24	1.07156	4.26894e-25
				Slc6a6	1.07102	1.28755e-23
				Epb41	1.07065	1.53373e-23
				U2surp	1.07	7.74159e-52
				Lig1	1.06984	3.08545e-28
				Tlk2	1.0698	1.95317e-24
				Nub1	1.06969	1.11123e-25
				Zyg11b	1.06966	8.88987e-23
				Chd1l	1.06933	3.70992e-24
				Isg20l2	1.06829	1.50386e-24
				Cbx4	1.068	1.21106e-25
				Ifngr1	1.06781	2.61019e-39
				Dgcr8	1.06728	6.04216e-24
				Slc15a2	1.06706	1.08995e-23
				Sp3	1.06698	6.48972e-36
				Mia3	1.06486	2.12345e-25
				Fam53b	1.06456	3.27603e-23
				Rnf166	1.06416	4.33848e-25
				Dgkd	1.06373	1.0384e-23
				Hdlbp	1.06366	3.57659e-29
				Etf1	1.06282	3.84838e-32
				Mtss1	1.06204	5.54081e-24
				Cd4	1.06187	3.24275e-31
				Ppp6r1	1.06143	2.68688e-25
				Sik2	1.06019	2.85409e-23
				Pnrc1	1.05972	7.65428e-90
				Ano6	1.05944	5.90872e-22
				Anxa2	1.05929	1.2857e-22
				Zfp281	1.05895	3.49265e-23
				Nap1l4	1.0584	2.19106e-41
				Luc7l3	1.05832	3.87989e-37
				Nr4a3	1.05832	4.97098e-20
				Synrg	1.05722	2.62479e-23
				Rb1	1.05722	3.15433e-23
				Vcpip1	1.05607	6.60328e-25
				Tgoln1	1.05605	3.90858e-25
				Lig4	1.05594	4.59118e-22
				Ubald2	1.05551	1.20677e-55
				Thoc2	1.05502	3.03544e-34
				Trp53i11	1.0549	5.08828e-22
				Glg1	1.05449	9.76017e-23
				Gimap6	1.05358	3.86676e-27
				Faf2	1.05307	9.82389e-24
				Ptbp3	1.053	6.96483e-39
				Ubr2	1.05192	1.05085e-23
				Aldoa	1.051	6.72985e-28
				Cnot4	1.051	6.1094e-24
				Taok1	1.05023	9.79582e-23
				Sik1	1.04966	6.79325e-26
				Ncbp3	1.04942	1.48354e-24
				Gdpd3	1.04901	2.33555e-26
				Hnrnpa3	1.0467	4.81595e-87
				Klf10	1.04655	9.38371e-23
				Suv420h1	1.04597	7.66983e-24
				Psme4	1.0457	2.14602e-24
				Phf20	1.0455	2.3756e-24
				Gigyf2	1.04543	2.08985e-23
				Epb41l2	1.04533	1.0836e-23
				Coro1c	1.04412	6.72663e-23
				Cyth3	1.04399	2.74918e-24
				Terf2	1.04389	3.29066e-23
				Ociad1	1.04301	2.48205e-33
				Appbp2	1.04291	7.87794e-24
				Cnn2	1.04265	2.63428e-41
				Nr2c2	1.04248	4.63695e-24
				Brca2	1.04234	3.33798e-21
				Mbd3	1.04202	2.72563e-28
				Nsd1	1.04188	3.39149e-27
				Gars	1.04179	2.83345e-25
				Nelfa	1.04156	4.88523e-23
				Ccnl1	1.04066	5.32015e-39
				Trpm7	1.0406	6.52931e-24
				Papola	1.04002	1.60305e-40
				Supt5	1.03978	1.85438e-23
				Ube2h	1.0396	5.65405e-25
				Pdcd7	1.03958	2.94236e-23
				Os9	1.03855	6.03456e-23
				Zbtb1	1.03846	7.04712e-24
				Mfap1a	1.03829	2.48816e-22
				9530068E07Rik	1.03797	9.04406e-23
				Plk1	1.03774	5.56284e-21
				Stat5a	1.03688	1.38369e-22
				Bbx	1.03628	9.38455e-23
				Zc3h7a	1.03591	8.83329e-23
				Lcp2	1.03556	8.49641e-26
				Dot1l	1.03515	4.97728e-23
				Paf1	1.03506	3.07124e-23
				Inpp4b	1.03503	2.19077e-26
				Gnas	1.03456	3.72894e-121
				H2-T3	1.03367	1.0809e-13
				Ehmt1	1.0336	4.90708e-24
				Dpysl2	1.03335	3.83451e-24
				Ctr9	1.033	1.49176e-21
				Cd27	1.03292	1.73895e-42
				Fnip1	1.03203	6.38929e-23
				Mybbp1a	1.03167	4.31672e-22
				Tnip1	1.03165	1.29619e-21
				Cd8b1	1.03154	1.87527e-21
				Lgals9	1.03086	4.67974e-25
				Prpf4	1.0306	1.16314e-22
				Cab39	1.0305	3.52008e-28
				Magi3	1.03042	1.49389e-24
				Ept1	1.03026	3.35134e-22
				Snx27	1.02984	2.0031e-23
				Rbbp8	1.02949	3.41255e-22
				Adgre5	1.02948	5.42151e-22
				Hsph1	1.02943	1.76334e-21
				Dck	1.02846	3.59868e-29
				C2cd5	1.02776	1.66965e-23
				Jakmip1	1.02764	6.58895e-25
				Rbm17	1.02753	2.24919e-32
				Tap1	1.02751	9.87314e-25
				Rbm10	1.02714	1.07552e-22
				Pias1	1.02706	1.14113e-22
				Mpzl2	1.02702	5.93086e-24
				Birc6	1.02627	1.63791e-33
				Impdh1	1.0262	5.05804e-22
				Cenpf	1.02412	3.0196e-30
				Zfp207	1.02307	9.78192e-31
				Ephb6	1.02103	2.10299e-20
				Dnajc1	1.0209	7.04745e-24
				Setd3	1.02076	2.63021e-23
				Cers6	1.02067	3.98767e-20
				Arpc2	1.02033	6.91631e-120
				Cep57	1.02014	6.76791e-31
				Xpo1	1.01992	8.53749e-25
				Arhgap4	1.01989	2.07797e-22
				Smg1	1.0196	4.09286e-22
				Pacsin1	1.01905	4.34337e-22
				Rlim	1.01899	3.82286e-22
				Ppat	1.01859	5.69999e-23
				Depdc1b	1.01785	4.89247e-21
				Cdc42se2	1.01765	5.18311e-26
				Prkrir	1.01743	1.97732e-22
				Senp1	1.01658	2.35121e-22
				Gle1	1.01636	2.51809e-22
				Zfp646	1.01603	2.84629e-22
				Cep350	1.01443	5.48298e-22
				Nadk	1.01443	7.04164e-22
				Aff1	1.01441	1.3017e-20
				Plekha2	1.01436	5.86598e-22
				2610037D02Rik	1.01415	5.67172e-23
				Sipa1	1.01404	7.87874e-22
				Trim27	1.0138	5.91791e-29
				Ddx24	1.01366	1.70844e-38
				Pecam1	1.01316	2.84092e-21
				Map7d1	1.0129	5.82179e-23
				Bach2	1.01289	3.9582e-20
				Usp48	1.01287	1.23097e-21
				Pcbp1	1.01273	1.32076e-62
				Tox4	1.01258	1.30057e-23
				Xrn1	1.01156	2.03546e-25
				Icos	1.01137	8.44869e-20
				Actr1a	1.01082	3.7146e-22
				Mlec	1.01081	1.40957e-24
				Rab3gap1	1.0106	4.47755e-22
				Minpp1	1.01009	1.09874e-23
				Akt2	1.00969	5.53473e-22
				Dnajc11	1.0092	5.24978e-22
				Dpf2	1.00895	6.77268e-22
				Lonp1	1.00815	7.02132e-22
				Zc3hav1	1.00691	2.17226e-35
				Rsrp1	1.0066	8.57392e-50
				Exoc4	1.00644	1.63183e-20
				Nom1	1.00568	9.41428e-22
				Ncapd2	1.00539	3.88847e-24
				Gatad2a	1.00529	1.27974e-21
				Sf3b4	1.00506	4.18229e-27
				Tor1aip1	1.00471	1.363e-24
				Galnt7	1.00471	6.11668e-21
				Nucks1	1.00462	9.98293e-90
				Fbxl12	1.00424	4.72872e-21
				Hcls1	1.00267	1.46148e-28
				2019-09-09	1.00231	4.63975e-23
				4933434E20Rik	1.00151	2.21428e-22
				Flii	1.00131	1.40857e-21
				1700017B05Rik	1.00078	1.64124e-20
				Tbc1d31	1.00077	1.02885e-20
				1810022K09Rik	-1.00254	3.67468e-45
				Gstp1	-1.01546	2.65744e-23
				Crip1	-1.01931	1.83944e-99
				Rpl15	-1.0195	2.13831e-52
				Ndufb2	-1.02334	1.76022e-52
				Rpl30	-1.02897	0
				Hypk	-1.03149	6.98208e-29
				Rpl31	-1.0363	2.15393e-212
				Hist1h4k	-1.03914	1.5271e-27
				Gm8186	-1.04777	8.36216e-30
				Chchd2	-1.05071	2.27616e-200
				Rps8	-1.05409	0
				Tomm7	-1.05488	8.6958e-115
				Rpl13	-1.05635	0
				Wdr89	-1.06	9.98723e-34
				Hist1h2bg	-1.06124	1.75912e-28
				Rpl34	-1.06255	0
				Rpl24	-1.06287	0
				Hist1h2ap	-1.06374	4.37732e-50
				2700094K13Rik	-1.06804	2.37049e-149
				Hist1h2bb	-1.07134	1.16503e-26
				2610524H06Rik	-1.09978	4.50863e-34
				Gm10709	-1.10962	3.57178e-57
				Bola2	-1.11661	5.39379e-49
				Rps17	-1.11779	0
				Rplp2	-1.11803	0
				Hist1h2bh	-1.11833	7.21857e-27
				Gm10126	-1.13895	6.92607e-39
				Hist1h2al	-1.15508	2.52429e-30
				Rps27rt	-1.16244	2.99769e-55
				Snrpg	-1.1851	2.01427e-80
				Rpl27-ps3	-1.18851	1.01377e-33
				Rps23	-1.19405	0
				Hist1h2bm	-1.19886	3.58805e-33
				Ndufb8	-1.21998	4.05585e-113
				Ubb	-1.22335	0
				Rpl36-ps3	-1.22582	8.47104e-37
				Gm9493	-1.22633	3.72585e-54
				Hist2h2ac	-1.23016	1.21051e-33
				Rps7	-1.23556	0
				Polr2l	-1.24862	7.16296e-39
				Hist1h2bn	-1.25878	1.02278e-38
				Rpl38	-1.27203	0
				Gm8730	-1.28698	0
				Hist1h3c	-1.29637	3.19393e-42
				Rpl37	-1.29943	0
				mt-Atp8	-1.30711	2.46789e-70
				Hist1h2ai	-1.32641	2.1525e-40
				Gm11808	-1.35017	2.19132e-69
				Hist1h1d	-1.35197	5.00951e-47
				Rpl10-ps3	-1.36127	7.13165e-45
				Rpl35a	-1.36127	0
				Rpl37a	-1.40851	0
				Hist1h2ae	-1.43775	1.89497e-96
				Rpl35	-1.43806	4.8855e-287
				Hist1h4a	-1.46643	1.68906e-47
				Rpl41	-1.48124	0
				Gm10076	-1.4836	1.03542e-57
				Rpl7a	-1.48733	3.64881e-178
				Gm10263	-1.49361	8.98453e-128
				Rpl9-ps6	-1.49438	1.3264e-80
				Rpl36	-1.49647	0
				Rps18-ps3	-1.50944	1.73211e-171
				Gm10020	-1.53206	4.05183e-60
				Rpl11	-1.56015	0
				Rplp0	-1.56569	0
				Rps28	-1.60624	0
				Rpl6l	-1.63942	1.21695e-69
				Rps29	-1.66828	0
				Rps27	-1.75228	2.42485e-106
				Gm9843	-1.78002	0
				Hist1h2bj	-1.868	2.64081e-99
				Rpl9	-1.89042	4.19513e-225
				Gm10260	-1.92719	0
				Hist1h2ab	-1.9507	1.02671e-82
				Hist1h1e	-1.96582	5.76232e-151
				Hist1h1b	-2.08445	4.30938e-235
				Gm20594	-2.15568	2.13646e-138
				Hist1h3f	-2.29467	1.82947e-114
				Hist1h1a	-2.40235	2.23186e-190
				Hist1h3e	-2.65377	6.52007e-176
				Hist2h2bb.1	-2.76623	2.93219e-198
				Lars2	-3.06542	9.22912e-270
				Hist1h4h	-3.54418	0
				Hist1h4d	-3.86143	0
				AY036118	-4.1262	0
				Gm42418	-4.71385	0

## Sheet: S2E-DE_PN7_Thymocytes_Cluster 4
Supplementary Table S2E: DE for all comparisons for Cluster 4. Log2(FC)>1 and FDR<0.05 are considered statistically significant
	HYRX+MEx vs HYRX							HYRX vs NRMX
	logFC	logCPM	LR	PValue	FDR			logFC	logCPM	LR	PValue	FDR
Hbb-bs	3.90364	9.36809	214.373	1.5274e-48	3.16569e-46		Ankrd11	3.10592	9.70831	996.375	1.1021e-218	4.50671e-216
Hba-a1	2.75218	9.07457	95.5492	1.44263e-22	8.73082e-21		Sox4	2.9591	10.1872	1129.91	1.04468e-247	5.64498e-245
Eif2s3y	2.55028	9.06661	499.684	1.11385e-110	1.53205e-107		Sfpq	2.94996	10.1562	1394.01	4.21561e-305	3.35696e-302
Ddx3y	2.19627	9.0222	387.113	3.51865e-86	2.5351e-83		Satb1	2.90257	9.89142	758.272	6.38054e-167	1.69364e-164
Hbb-bt	1.68899	8.979	35.5087	2.5392e-09	3.6799e-08		Xist	2.85228	10.7222	1079.91	7.67181e-237	3.51741e-234
Rplp0	1.29294	11.4085	1280.61	1.85109e-280	2.8007e-276		Kcnq1ot1	2.84661	9.74934	661.496	7.06426e-146	1.46414e-143
Uty	1.24085	8.96569	160.751	7.75444e-37	1.05698e-34		Eef2	2.80911	10.8376	2305.81	0	0
Fdps	1.23311	9.2839	151.497	8.16189e-35	1.00398e-32		Atrx	2.6593	9.72642	795.179	6.02933e-175	1.68933e-172
Rpl9	1.17602	9.65671	260.239	1.52213e-58	4.42881e-56		Ptp4a2	2.65678	9.7445	843.986	1.4757e-185	4.7505e-183
Gm10260	1.14943	10.5379	545.678	1.09707e-120	3.31972e-117		Pabpc1	2.65617	10.2461	1304.75	1.04913e-285	7.21513e-283
Gstp1	1.14664	9.13152	96.9744	7.02294e-23	4.42738e-21		Eif3a	2.55346	9.84778	775.864	9.54565e-171	2.62592e-168
Gm10709	1.068	9.43456	178.25	1.16825e-40	1.84122e-38		Gnai2	2.54381	9.88918	950.209	1.19463e-208	4.3035e-206
Rpl7a	1.05717	9.81278	255.457	1.67845e-57	4.5348e-55		Klf3	2.52705	9.85541	736.005	4.43063e-162	1.09894e-159
Vim	1.05098	9.65273	95.2173	1.7059e-22	1.01217e-20		Ubc	2.5015	10.4304	1375.19	5.16771e-301	3.72321e-298
Plaur	1.04089	9.13584	69.1342	9.19856e-17	3.41951e-15		Tcf7	2.49378	10.0301	830.481	1.27365e-182	3.85406e-180
Ubb	1.03585	11.1273	531.673	1.22186e-117	3.08112e-114		Bptf	2.48832	9.49233	594.244	2.99024e-131	5.08341e-129
Isg15	0.977901	9.3248	70.0088	5.90391e-17	2.21653e-15		Nrip1	2.45948	9.41104	467.048	1.40687e-103	1.68937e-101
Tnfsf11	0.969644	9.72879	123.045	1.3631e-28	1.23495e-26		Bclaf1	2.43947	9.63173	640.244	2.95683e-141	5.73549e-139
Eno1	0.961912	9.10741	82.1019	1.29246e-19	6.07298e-18		Ddx3x	2.41565	9.38346	469.821	3.50485e-104	4.34659e-102
Gm8730	0.95987	11.5157	721.01	8.07121e-159	4.07058e-155		Myb	2.41341	9.85473	823.185	4.91361e-181	1.4577e-178
Mtch1	0.955515	9.38919	152.362	5.28056e-35	6.60288e-33		Tcf12	2.39552	9.51637	550.39	1.03573e-121	1.61552e-119
Ctla4	0.951295	9.50169	98.9754	2.55659e-23	1.66014e-21		mt-Co3	2.38969	13.3328	6215.81	0	0
Hccs	0.947786	9.04786	65.867	4.82403e-16	1.67403e-14		Mier1	2.34361	10.4738	924.001	5.94715e-203	2.09257e-200
Tsc22d1	0.943585	9.1582	64.9414	7.71592e-16	2.61237e-14		Fyb	2.33339	9.70785	646.279	1.44008e-142	2.82965e-140
Phgdh	0.940924	9.7786	164.18	1.38144e-37	1.90011e-35		Pnn	2.32942	9.73889	680.735	4.62515e-150	9.99694e-148
Junb	0.940707	10.4134	132.871	9.647e-31	9.8621e-29		Hnrnpu	2.32815	9.34774	430.345	1.36725e-95	1.40724e-93
Ubc	0.939464	10.4304	486.575	7.92573e-108	8.56545e-105		Klf13	2.32001	9.47615	472.614	8.64918e-105	1.0815e-102
Erdr1	0.933069	9.72999	156.121	7.9641e-36	1.03877e-33		Brd2	2.30695	9.45768	509.048	1.02154e-112	1.37999e-110
Isyna1	0.930252	9.07067	74.0318	7.68688e-18	3.10969e-16		Zfp36l2	2.28758	9.94058	616.942	3.45771e-136	6.45865e-134
Hes1	0.923255	9.91984	119.467	8.27668e-28	7.07493e-26		Dusp5	2.27943	9.54818	445.815	5.87368e-99	6.58288e-97
Fam110a	0.919299	9.05643	49.4994	1.98434e-12	4.46109e-11		Hsp90aa1	2.26942	10.4502	923.068	9.48691e-203	3.2622e-200
Cebpb	0.915322	9.46555	85.3428	2.5088e-20	1.26527e-18		Pnisr	2.25591	9.40999	439.435	1.43691e-97	1.56406e-95
Cmtm7	0.905097	9.84884	183.337	9.05283e-42	1.47279e-39		Rcsd1	2.2519	9.58165	541.836	7.51779e-120	1.09369e-117
Pld4	0.901312	9.42637	106.814	4.88964e-25	3.45702e-23		Phip	2.24815	9.46151	447.036	3.18561e-99	3.62394e-97
Rps7	0.889679	11.7651	849.846	7.85253e-187	5.94044e-183		Ccr9	2.2373	9.37601	269.108	1.77543e-60	8.60969e-59
Gpi1	0.885659	9.55713	166.42	4.47772e-38	6.33157e-36		Zfp292	2.22672	9.37549	414.451	3.93804e-92	3.77105e-90
Bcl7c	0.885233	9.41893	126.296	2.6492e-29	2.56938e-27		Rbm25	2.22652	9.74977	704.771	2.74363e-155	6.19569e-153
Ptov1	0.883425	9.38463	139.901	2.79849e-32	3.0682e-30		Snx18	2.2258	9.29945	323.428	2.59531e-72	1.72224e-70
Npepl1	0.882429	9.08675	74.1136	7.3749e-18	2.99148e-16		Ncor1	2.22015	9.61482	570.305	4.81914e-126	7.67511e-124
Hist1h2ap	0.877931	9.23355	33.3752	7.5988e-09	1.00851e-07		Pbrm1	2.2102	9.49648	489.447	1.88011e-108	2.43129e-106
Prps2	0.875776	9.24444	82.562	1.02408e-19	4.87729e-18		Cdk6	2.2062	9.91859	725.239	9.71449e-160	2.37065e-157
Jund	0.872707	10.4989	244.338	4.45415e-55	1.12319e-52		Ash1l	2.20569	9.23505	368.184	4.65077e-82	3.7629e-80
Kdm5d	0.87165	8.95046	98.3636	3.48205e-23	2.23235e-21		Foxp1	2.20438	9.42547	440.617	7.94706e-98	8.77657e-96
Eif5a	0.862617	10.8403	238.709	7.52041e-54	1.83522e-51		Msi2	2.19068	9.58824	535.715	1.61271e-118	2.30191e-116
Idi1	0.856959	9.41684	92.2562	7.61522e-22	4.26735e-20		Nipbl	2.18729	9.38795	433.514	2.79273e-96	2.93431e-94
Gzma	0.856899	9.64295	67.5188	2.08687e-16	7.44679e-15		Lmnb1	2.18294	9.45536	345.021	5.14522e-77	3.81604e-75
Slc3a2	0.855946	9.40528	112.456	2.8389e-26	2.21405e-24		Tax1bp1	2.18028	9.74718	636.46	1.96762e-140	3.76837e-138
Rpl35	0.854248	10.3337	275.584	6.88413e-62	2.16994e-59		Celf2	2.17658	9.34492	387.978	2.28108e-86	2.00655e-84
Cdc37	0.850327	9.47884	151.904	6.64907e-35	8.24594e-33		Hsp90ab1	2.17428	11.8656	1534.89	0	0
Ifitm1	0.845657	9.16388	8.1753	0.00424646	0.0148278		Il2ra	2.17311	9.91181	599.589	2.05667e-132	3.66088e-130
Rab44	0.844584	9.10857	52.9445	3.43102e-13	8.53804e-12		Notch1	2.16536	9.68019	570.768	3.82119e-126	6.21663e-124
Actg1	0.844212	11.3174	346.708	2.20821e-77	1.11367e-74		H19	2.16293	9.46679	246.242	1.7128e-55	7.19852e-54
Ifitm2	0.843308	9.97699	117.74	1.97702e-27	1.63092e-25		Ptprc	2.15628	9.70026	547.965	3.48941e-121	5.22721e-119
Rpl23a	0.842834	9.08578	58.7288	1.80976e-14	5.26572e-13		Chd4	2.13559	9.48931	445.918	5.57853e-99	6.29874e-97
Tuba4a	0.842324	9.17627	63.9842	1.25423e-15	4.14334e-14		Smc1a	2.13399	9.60964	440.976	6.63718e-98	7.38386e-96
Arhgef10l	0.842128	9.03738	33.5866	6.81591e-09	9.1585e-08		Prpf38b	2.13096	9.42197	416.128	1.69935e-92	1.63766e-90
Tecr	0.840811	9.28793	103.701	2.3531e-24	1.5894e-22		Ogt	2.13078	9.46454	418.131	6.22715e-93	6.15796e-91
Napsa	0.838188	9.05221	41.5071	1.17446e-10	2.10291e-09		Baz1b	2.12961	9.31035	328.083	2.51319e-73	1.71282e-71
Rgcc	0.836392	10.9537	174.082	9.49991e-40	1.4231e-37		Srsf2	2.12147	10.1752	775.457	1.17037e-170	3.16209e-168
Arid5a	0.835965	9.22475	74.6432	5.63968e-18	2.33137e-16		Sf3b2	2.11915	9.6367	511.873	2.48084e-113	3.41229e-111
Uba5	0.834353	9.09239	60.452	7.53954e-15	2.29986e-13		Mxd4	2.11885	9.29285	324.308	1.66913e-72	1.11743e-70
Lap3	0.83107	9.05394	56.2406	6.41238e-14	1.77043e-12		Mat2a	2.11189	9.55481	463.992	6.50384e-103	7.74827e-101
Psme2	0.830598	9.43059	119.121	9.8537e-28	8.32885e-26		Maz	2.09749	9.38235	377.393	4.59784e-84	3.86474e-82
Tkt	0.828344	9.67672	156.729	5.86622e-36	7.7856e-34		Ikzf2	2.08613	9.55306	339.264	9.23114e-76	6.65081e-74
Plac8	0.826259	10.9055	112.559	2.69503e-26	2.11273e-24		Arhgap30	2.08409	9.32019	339.131	9.86405e-76	7.07313e-74
Ddost	0.82278	9.31478	99.5449	1.91771e-23	1.25064e-21		Neat1	2.07839	9.24054	277.957	2.09368e-62	1.07381e-60
Cdk4	0.821734	9.72877	141.235	1.42912e-32	1.60167e-30		Psip1	2.07498	9.56072	468.073	8.4142e-104	1.02881e-101
Ube2n	0.821016	9.3641	110.803	6.53554e-26	5.01943e-24		Smarca5	2.073	9.79925	614.856	9.83251e-136	1.81422e-133
Akr1a1	0.82084	9.58356	171.634	3.25259e-39	4.77784e-37		Senp6	2.06838	9.32819	364.307	3.24983e-81	2.58789e-79
Tmed3	0.819673	9.12475	65.0744	7.21222e-16	2.45768e-14		Hdgf	2.06794	9.61874	455.983	3.59741e-101	4.15488e-99
Cops5	0.819108	9.27375	98.0357	4.10913e-23	2.62325e-21		Rnf125	2.06147	9.29664	329.91	1.00535e-73	6.91404e-72
Mrto4	0.819012	9.24783	78.4848	8.06166e-19	3.58744e-17		Smc4	2.06063	9.83201	433.752	2.47913e-96	2.62302e-94
Pebp1	0.817663	10.0302	230.845	3.90069e-52	8.94205e-50		Wdr26	2.05348	9.2543	313.652	3.49731e-70	2.22929e-68
Psmb8	0.816061	10.3124	258.465	3.70685e-58	1.0582e-55		Kmt2e	2.05235	9.4575	411.701	1.56288e-91	1.46872e-89
Idh2	0.81582	9.52934	136.41	1.62316e-31	1.72946e-29		Srrm2	2.04671	9.99665	819.813	2.65654e-180	7.72951e-178
Cops6	0.815771	9.26166	86.8295	1.18294e-20	6.15049e-19		Rbbp6	2.04524	9.54495	438.886	1.8915e-97	2.04418e-95
Cstb	0.81572	9.25654	52.8374	3.62327e-13	9.00165e-12		Hnrnpk	2.04468	10.2382	950.419	1.07575e-208	3.96976e-206
Gm42418	0.815359	11.8106	184.919	4.08704e-42	6.79526e-40		Parp1	2.03783	9.35136	331.622	4.26184e-74	2.95787e-72
Nmral1	0.814169	9.04821	49.6491	1.83853e-12	4.15799e-11		Hnrnpul2	2.03504	9.24009	289.49	6.42113e-65	3.51999e-63
Tap2	0.813866	9.45699	117.154	2.65592e-27	2.16043e-25		Bod1l	2.02757	9.35821	356.109	1.98038e-79	1.53657e-77
Akr1c13	0.813099	9.57008	51.1532	8.54332e-13	2.02528e-11		Smarca4	2.0267	9.58955	462.073	1.70088e-102	1.9949e-100
Pa2g4	0.812157	9.69816	106.161	6.79651e-25	4.7607e-23		Tcerg1	2.02571	9.2275	285.159	5.64143e-64	3.03754e-62
Gadd45gip1	0.811833	9.09572	59.1105	1.49058e-14	4.37913e-13		Nolc1	2.02271	9.31483	290.855	3.23835e-65	1.78168e-63
Rpl11	0.807063	11.6584	611.598	5.02513e-135	1.90076e-131		Rock1	2.01857	9.47227	389.214	1.22752e-86	1.09249e-84
Ppt1	0.806324	9.42169	76.4608	2.24623e-18	9.62761e-17		Thrap3	2.0174	9.54021	402.446	1.61653e-89	1.47338e-87
Hmgn2	0.805475	9.61303	86.4787	1.41254e-20	7.26928e-19		Git2	2.00844	9.34822	338.572	1.30608e-75	9.27749e-74
Uba2	0.805153	9.37554	96.1787	1.04967e-22	6.53557e-21		Ctbp1	2.0053	9.34444	352.035	1.52763e-78	1.16733e-76
Cct7	0.805028	9.57859	138.08	6.99927e-32	7.56421e-30		Peli1	2.00526	9.30358	337.043	2.81061e-75	1.96873e-73
Spint2	0.804815	9.73362	184.349	5.44466e-42	8.95411e-40		Ets1	2.00238	9.83674	548.358	2.86582e-121	4.33599e-119
Def6	0.803665	9.28663	96.1474	1.06639e-22	6.61246e-21		Ralbp1	2.00092	9.3158	364.164	3.49077e-81	2.7652e-79
Dtnbp1	0.802875	9.38262	91.6732	1.02241e-21	5.68715e-20		Ankrd12	1.99978	9.29706	293.777	7.4744e-66	4.17297e-64
Ifitm3	0.802575	9.43929	41.7542	1.03502e-10	1.87993e-09		Rrm2	1.99373	9.36884	147.971	4.81308e-34	9.70959e-33
Ybx3	0.801202	9.35646	71.2995	3.06919e-17	1.1786e-15		Smc3	1.97598	9.64127	463.596	7.93088e-103	9.37455e-101
Eif3l	0.799054	9.34907	104.415	1.64076e-24	1.12329e-22		Cdk12	1.97594	9.27419	311.886	8.48148e-70	5.32468e-68
Cd48	0.797508	9.18724	58.6576	1.87643e-14	5.44921e-13		Kmt2a	1.97253	9.26489	303.146	6.79939e-68	4.0662e-66
Klf4	0.79668	9.17121	38.0662	6.83832e-10	1.08226e-08		Map4k4	1.96231	9.23944	297.192	1.34747e-66	7.72245e-65
Gtf3a	0.795582	9.2739	82.5558	1.0273e-19	4.87729e-18		Ppp4r2	1.95837	9.26264	299.227	4.8543e-67	2.86897e-65
Bst1	0.793484	9.2957	54.6739	1.42286e-13	3.73099e-12		Ppig	1.95707	9.56781	429.84	1.76038e-95	1.79964e-93
Bsg	0.792883	9.48203	134.33	4.62604e-31	4.82703e-29		Brd4	1.9528	9.28758	312.675	5.70884e-70	3.61401e-68
Ctla2a	0.791264	9.1998	30.4378	3.44751e-08	4.1007e-07		Lmo4	1.9498	9.29381	256.93	8.00993e-58	3.59615e-56
Tpi1	0.79006	9.31636	74.3858	6.4249e-18	2.62726e-16		Prpf40a	1.94311	9.61593	467.858	9.37549e-104	1.13481e-101
Aldh2	0.789787	9.27455	86.214	1.61483e-20	8.28215e-19		Scaf11	1.94131	9.39321	347.631	1.39008e-77	1.04636e-75
Bst2	0.787338	9.17581	50.6388	1.11029e-12	2.59238e-11		Acin1	1.94093	9.52095	423.847	3.54987e-94	3.55693e-92
Prdx2	0.785605	10.1672	255.958	1.30512e-57	3.59028e-55		Serinc3	1.93627	9.42283	328.956	1.6224e-73	1.11072e-71
Cdkn1a	0.785277	9.28266	48.9106	2.67897e-12	5.89998e-11		Mcm3	1.93247	9.36256	228.207	1.46645e-51	5.60289e-50
Ifi204	0.78407	9.47981	70.059	5.75565e-17	2.17165e-15		Ttc3	1.93061	9.32103	298.022	8.88411e-67	5.18983e-65
Msl3	0.782825	9.09804	49.0465	2.49963e-12	5.54537e-11		Actr3	1.92903	9.71045	495.854	7.58533e-110	1.00672e-107
C1qbp	0.782407	9.6687	108.75	1.8408e-25	1.352e-23		Elf1	1.92615	9.30196	303.764	4.98591e-68	3.00545e-66
Pitpnc1	0.781144	9.17907	64.3244	1.05533e-15	3.50926e-14		Dusp10	1.92272	9.19588	200.171	1.91698e-45	6.0551e-44
Maoa	0.780654	9.03598	49.1361	2.38808e-12	5.31349e-11		Slk	1.92145	9.24053	272.546	3.16263e-61	1.55359e-59
Txnl1	0.780059	9.62478	119.688	7.40254e-28	6.36366e-26		Ankrd17	1.91839	9.29471	300.685	2.33672e-67	1.39191e-65
Eif3i	0.779144	9.85215	156.908	5.36104e-36	7.1781e-34		Ssrp1	1.9175	9.41134	308.803	3.98109e-69	2.44853e-67
2300002M23Rik	0.778049	9.48468	53.5652	2.50157e-13	6.32922e-12		Csde1	1.91172	9.48284	408.519	7.69948e-91	7.14681e-89
Nkg7	0.778008	9.45676	63.8213	1.36235e-15	4.48096e-14		Uaca	1.90821	9.25553	202.885	4.90097e-46	1.58444e-44
Slc25a3	0.77774	10.4245	260.277	1.49353e-58	4.42881e-56		Cd24a	1.9063	10.1281	667.01	4.46506e-147	9.38283e-145
Cct3	0.776814	9.62312	118.847	1.13099e-27	9.50661e-26		Ctcf	1.90517	9.66385	416.258	1.59205e-92	1.54408e-90
Exosc5	0.77575	9.21106	65.7861	5.02617e-16	1.74018e-14		Eif4g1	1.90373	9.21811	257.448	6.17804e-58	2.79862e-56
Dynlt1f	0.774913	9.05052	45.7899	1.31638e-11	2.69876e-10		Lck	1.90253	10.0793	709.902	2.10138e-156	4.81725e-154
Nudt5	0.774843	9.2195	68.4102	1.32791e-16	4.84128e-15		Nono	1.90007	9.61185	426.411	9.81642e-95	9.9015e-93
Cd3g	0.774329	12.14	341.062	3.74524e-76	1.7708e-73		Rbm5	1.89771	9.42542	364.69	2.68208e-81	2.14708e-79
Rfc2	0.773947	9.276	65.3155	6.38175e-16	2.18947e-14		Iqgap1	1.89739	9.46817	365.256	2.01906e-81	1.62491e-79
Tcf25	0.773382	9.76823	129.565	5.10217e-30	5.04548e-28		Hnrnpl	1.89603	9.42528	348.465	9.15014e-78	6.95686e-76
Pdia6	0.772806	9.44018	79.4713	4.8928e-19	2.22306e-17		Vcp	1.89234	9.55667	409.153	5.60386e-91	5.23373e-89
Glrx5	0.772661	9.28983	77.8518	1.11067e-18	4.87085e-17		mt-Nd4	1.89163	11.6746	1775.4	0	0
Adh5	0.771936	9.4593	105.389	1.00387e-24	6.96719e-23		Khdrbs1	1.88936	9.67943	479.672	2.51805e-106	3.20153e-104
Gm2a	0.768081	9.14426	62.0901	3.28092e-15	1.04506e-13		Zmiz1	1.88662	9.26607	277.807	2.25671e-62	1.14963e-60
Fh1	0.767832	9.15893	55.8094	7.98482e-14	2.15348e-12		Tsc22d3	1.8866	9.43999	292.09	1.74274e-65	9.69399e-64
Mdh1	0.767544	9.71422	152.893	4.04263e-35	5.09708e-33		Pkm	1.88611	9.58709	354.065	5.52034e-79	4.23973e-77
Ppid	0.766884	9.24777	65.9528	4.61855e-16	1.61011e-14		R3hdm1	1.88477	9.33086	321.797	5.88143e-72	3.86896e-70
Hilpda	0.766588	9.24577	53.5129	2.56895e-13	6.47804e-12		Tnrc6b	1.86926	9.28399	278.386	1.68749e-62	8.71389e-61
Bcas2	0.766011	9.45203	96.3632	9.56304e-23	6.00368e-21		Ubn1	1.86654	9.42144	330.076	9.25058e-74	6.39092e-72
Btf3	0.764666	10.9174	418.783	4.49085e-93	3.77481e-90		Smek2	1.86563	9.32096	305.582	2.00313e-68	1.22207e-66
Slc25a17	0.763678	9.11597	53.7433	2.28467e-13	5.80959e-12		Kdm6b	1.86434	9.386	283.19	1.51528e-63	8.07258e-62
Ly6k	0.763623	9.09751	23.3314	1.36356e-06	1.16557e-05		Tcf3	1.86141	9.29376	276.432	4.50015e-62	2.25455e-60
Ahsa1	0.762511	9.28487	76.3716	2.35007e-18	1.00159e-16		Lef1	1.86003	9.25217	186.073	2.28879e-42	6.53385e-41
Prss57	0.759914	9.22918	58.6111	1.9213e-14	5.55817e-13		Bcl11b	1.85965	9.69788	429.152	2.48562e-95	2.52399e-93
Ppa1	0.759546	9.21415	53.8706	2.14134e-13	5.45428e-12		Purb	1.85916	9.31652	299.691	3.846e-67	2.28196e-65
Glrx3	0.758125	9.57227	117.733	1.9834e-27	1.63092e-25		Ubtf	1.85867	9.24749	265.727	9.68709e-60	4.58017e-58
Trmt112	0.757045	9.59823	124.374	6.97563e-29	6.39644e-27		Tubb2b	1.85742	9.20171	196.316	1.33016e-44	4.09052e-43
Ghitm	0.756758	9.27824	85.3234	2.53348e-20	1.27347e-18		Btg2	1.85509	9.53981	313.646	3.50675e-70	2.22929e-68
Rpl3	0.756106	12.0565	377.426	4.52266e-84	2.73711e-81		Ezr	1.8538	9.76534	490.715	9.96118e-109	1.31054e-106
Alkbh3	0.755873	9.02405	43.9584	3.35434e-11	6.52598e-10		Cd3e	1.85374	9.91896	596.182	1.13323e-131	1.94838e-129
Kars	0.753791	9.06571	49.7813	1.71878e-12	3.89881e-11		Ago2	1.85373	9.21584	251.142	1.46344e-56	6.36261e-55
Tagln2	0.753404	9.94757	111.959	3.6479e-26	2.8304e-24		Prrc2c	1.85319	10.0334	695.488	2.86321e-153	6.37065e-151
Rpl15	0.75266	9.53756	94.6189	2.30805e-22	1.34829e-20		Rb1cc1	1.85142	9.35473	280.052	7.31647e-63	3.84368e-61
Eif4a1	0.752482	10.5359	249.721	2.98771e-56	7.93055e-54		Golga4	1.85045	9.15136	233.113	1.24843e-52	4.89345e-51
Atp5f1	0.751901	10.3262	236.412	2.38271e-53	5.72229e-51		Brd3	1.84912	9.26896	272.776	2.81786e-61	1.39328e-59
Smim3	0.75079	9.11357	42.2115	8.19167e-11	1.51929e-09		Eif5b	1.84788	9.33965	307.262	8.62408e-69	5.28269e-67
Elof1	0.750063	9.25589	69.0926	9.39461e-17	3.48384e-15		Anp32e	1.84547	9.8935	438.657	2.12241e-97	2.27745e-95
Ly6d	0.7494	10.1098	44.7662	2.22025e-11	4.43757e-10		Hdac4	1.84478	9.27416	219.241	1.32395e-49	4.72437e-48
Hmga1-rs1	0.749009	9.00935	42.6704	6.47857e-11	1.21313e-09		Zeb1	1.84454	9.2173	253.786	3.88317e-57	1.72294e-55
Slc25a4	0.743014	9.65365	105.594	9.05201e-25	6.31138e-23		Vps37b	1.84183	9.41701	233.465	1.04642e-52	4.13752e-51
Tsfm	0.742503	9.08452	47.1016	6.74018e-12	1.42032e-10		Uhrf1	1.84146	9.39839	257.74	5.33553e-58	2.43152e-56
Galk1	0.741907	9.16072	48.8141	2.81402e-12	6.15263e-11		Luc7l2	1.83699	9.88538	543.42	3.39879e-120	4.99259e-118
H2-D1	0.74185	9.73821	82.6714	9.68935e-20	4.66879e-18		Runx1	1.83607	9.75516	468.069	8.43179e-104	1.02881e-101
Paics	0.740761	9.48404	86.5666	1.35112e-20	7.00082e-19		Cnot6	1.83316	9.27249	278.872	1.32269e-62	6.87708e-61
Uqcrc2	0.740482	9.48512	108.46	2.13099e-25	1.55758e-23		G3bp1	1.8313	9.54918	376.504	7.18035e-84	5.96916e-82
Ier2	0.740066	9.38707	49.8101	1.69371e-12	3.84772e-11		Mki67	1.83055	9.42516	125.163	4.68916e-29	7.51558e-28
Mzb1	0.739875	9.7835	93.3159	4.458e-22	2.54527e-20		Hnrnpa2b1	1.83006	10.4879	806.76	1.82903e-177	5.22135e-175
Tdg	0.739621	9.13674	56.0907	6.92053e-14	1.89688e-12		Btg1	1.82912	9.87631	389.389	1.12457e-86	1.00679e-84
Fkbp8	0.739588	9.35787	91.8694	9.25901e-22	5.16933e-20		Ubn2	1.82523	9.19481	249.27	3.74564e-56	1.59638e-54
Adrm1	0.738616	9.06372	46.2779	1.02617e-11	2.12393e-10		Larp4b	1.82451	9.16372	226.767	3.02335e-51	1.12668e-49
Gapdh	0.736411	9.59632	107.81	2.9587e-25	2.14187e-23		Marcks	1.82358	9.53339	346.625	2.30191e-77	1.72416e-75
Cetn3	0.736295	9.36625	80.504	2.90119e-19	1.33826e-17		Laptm5	1.82271	9.43801	321.768	5.96701e-72	3.90826e-70
Chchd6	0.735345	9.07094	47.2654	6.19985e-12	1.31011e-10		Safb2	1.82144	9.15904	239.227	5.79648e-54	2.34494e-52
Rars	0.733717	9.12457	49.3249	2.16888e-12	4.83999e-11		Rag1	1.81962	9.601	251.267	1.37454e-56	5.99332e-55
Rnf187	0.731898	9.3758	95.9804	1.16027e-22	7.16525e-21		Wnk1	1.81826	9.38442	297.931	9.29946e-67	5.41157e-65
Nudc	0.731445	9.62363	95.2523	1.67599e-22	9.98337e-21		Tcof1	1.81345	9.35497	278.228	1.82686e-62	9.40152e-61
Ube2m	0.730159	9.4383	83.969	5.02591e-20	2.46091e-18		G3bp2	1.81289	9.58113	416.688	1.28355e-92	1.25291e-90
Coq2	0.72957	9.11065	50.3761	1.26933e-12	2.95461e-11		Arid4b	1.81088	9.39365	315.952	1.10306e-70	7.13218e-69
Cpa3	0.728722	9.12252	14.4476	0.000144111	0.0007535		Mgea5	1.81017	9.19981	243.937	5.44781e-55	2.24592e-53
Sumo3	0.728192	9.24703	66.1995	4.07523e-16	1.42727e-14		Bcl2l11	1.80704	9.52529	343.189	1.28941e-76	9.4245e-75
Serpinb1a	0.727063	9.16805	40.2833	2.19674e-10	3.80718e-09		Ptpn7	1.80426	9.15303	217.269	3.56596e-49	1.26354e-47
2019-09-15	0.726811	9.5878	123.687	9.86475e-29	8.99118e-27		Crebbp	1.80403	9.23206	250.921	1.63521e-56	7.06878e-55
Rps27	0.726571	9.21693	48.4994	3.30383e-12	7.17172e-11		Tmpo	1.80284	9.5846	244.823	3.493e-55	1.44396e-53
Adgrg1	0.726184	9.21657	55.8005	8.02094e-14	2.15937e-12		Vgll4	1.80164	10.0967	568.832	1.00787e-125	1.58844e-123
Nudt19	0.726106	9.10481	43.7053	3.8174e-11	7.36701e-10		Nktr	1.80001	9.37031	311.933	8.28118e-70	5.2206e-68
Epcam	0.725508	9.1539	34.2761	4.78213e-09	6.65015e-08		Ube3a	1.79698	9.33475	295.254	3.56254e-66	2.00376e-64
Tceal8	0.725457	9.12494	46.1806	1.07841e-11	2.22597e-10		Taok3	1.79461	9.15329	225.398	6.01217e-51	2.20936e-49
Sdhd	0.723016	9.38419	90.1419	2.21677e-21	1.21521e-19		Mtdh	1.79211	9.71031	439.815	1.18744e-97	1.30188e-95
Cdk5rap3	0.722513	9.10755	44.8995	2.07412e-11	4.15648e-10		BC005537	1.78828	9.24713	251.692	1.11045e-56	4.85579e-55
Creld2	0.72246	9.03539	38.4161	5.71582e-10	9.1805e-09		Tkt	1.78788	9.67672	387.998	2.2578e-86	1.99769e-84
Eif1	0.722451	11.497	377.998	3.39459e-84	2.14001e-81		Ccnd2	1.78754	9.38143	249.783	2.89638e-56	1.23792e-54
Ddx39	0.721976	9.40586	73.0992	1.23292e-17	4.89607e-16		Pan3	1.78593	9.4039	309.94	2.25029e-69	1.38967e-67
Park7	0.721758	10.0066	143.516	4.53246e-33	5.1561e-31		Pten	1.78301	9.38446	297.112	1.40265e-66	8.00834e-65
Alad	0.721717	9.06535	42.0358	8.9616e-11	1.6475e-09		Wasf2	1.78238	9.31263	266.311	7.22542e-60	3.42698e-58
Gm21092	0.72128	9.15763	49.1828	2.33187e-12	5.19605e-11		Hnrnpr	1.78232	9.51887	362.16	9.53426e-81	7.5132e-79
Eef2k	0.721239	9.08415	48.3571	3.55261e-12	7.66776e-11		Rbm39	1.78223	10.3633	975.643	3.53658e-214	1.33771e-211
Hspd1	0.720842	9.80551	80.5807	2.79072e-19	1.29124e-17		Srrm1	1.78132	9.54942	371.898	7.2283e-83	5.91158e-81
Herpud1	0.72004	9.1704	43.4976	4.24471e-11	8.11915e-10		H2afy	1.77961	10.2851	688.495	9.49554e-152	2.08214e-149
Fosb	0.719858	9.26587	36.7385	1.35084e-09	2.04587e-08		Pik3r1	1.77946	9.20392	227.335	2.2729e-51	8.61878e-50
H19	0.719577	9.46679	33.7895	6.14103e-09	8.32561e-08		Kdm5a	1.77813	9.35119	285.464	4.84091e-64	2.6252e-62
Nsdhl	0.719401	9.00729	39.1315	3.96195e-10	6.537e-09		Rrbp1	1.7775	9.25671	239.096	6.19242e-54	2.49843e-52
Mospd3	0.719006	9.04796	39.2547	3.71965e-10	6.15063e-09		Zc3h13	1.77698	9.1884	227.393	2.20792e-51	8.39343e-50
Cct5	0.718551	9.73352	124.968	5.17239e-29	4.83075e-27		Zbtb20	1.77535	9.13851	201.528	9.6915e-46	3.10005e-44
Cct8	0.718314	9.74252	110.785	6.5937e-26	5.03852e-24		Cnot6l	1.77316	9.33489	286.977	2.2659e-64	1.2332e-62
Ndufv1	0.716875	9.22086	59.9126	9.91642e-15	3.00672e-13		Celf1	1.77266	9.2652	252.601	7.03658e-57	3.0859e-55
Pgam1	0.716223	9.32902	60.8898	6.03619e-15	1.87146e-13		Usp1	1.77205	9.3915	249.806	2.86297e-56	1.22711e-54
Timm22	0.715992	9.15955	52.4654	4.37906e-13	1.07732e-11		Prpf19	1.77172	9.15589	214.904	1.16926e-48	4.08567e-47
Psmb1	0.715939	9.98723	182.524	1.36236e-41	2.19282e-39		2019-09-06	1.76993	9.49327	370.855	1.21909e-82	9.91654e-81
Mta3	0.715507	9.41044	55.0242	1.19054e-13	3.16015e-12		Asxl2	1.76798	9.14306	219.465	1.183e-49	4.23141e-48
Mcm6	0.715383	9.46422	48.487	3.32492e-12	7.20718e-11		Pde4d	1.7658	9.36272	296.245	2.16724e-66	1.22352e-64
Ywhaq	0.715114	9.54312	93.1596	4.82429e-22	2.74404e-20		Gls	1.76464	9.51778	324.961	1.20328e-72	8.09141e-71
Bcap31	0.714449	9.32818	80.0712	3.61155e-19	1.65584e-17		Nr3c1	1.76359	9.54621	347.901	1.21395e-77	9.1835e-76
H2-K1	0.714314	9.61517	76.9833	1.72408e-18	7.47431e-17		Phf14	1.76122	9.29264	268.489	2.42256e-60	1.17103e-58
Ptprcap	0.714128	10.0468	185.282	3.4066e-42	5.72687e-40		Tbl1x	1.75886	9.1393	219.204	1.34926e-49	4.80338e-48
Eef1a1	0.713647	13.0359	417.88	7.06101e-93	5.6228e-90		Akap13	1.75868	9.34953	278.746	1.4092e-62	7.3018e-61
Pno1	0.713628	9.14033	51.0602	8.95742e-13	2.11759e-11		Clk3	1.75791	9.21396	225.403	5.99775e-51	2.20936e-49
Tmem176b	0.713584	9.34428	72.0162	2.13441e-17	8.40979e-16		H2-Q1	1.75565	9.27485	153.088	3.66479e-35	7.89861e-34
Rbmxl1	0.713413	9.36395	71.8003	2.38116e-17	9.26143e-16		Ezh2	1.7541	9.56363	272.574	3.11775e-61	1.53653e-59
Rnf34	0.712998	9.06325	40.9493	1.56232e-10	2.75822e-09		Cdv3	1.75403	10.2883	714.586	2.01329e-157	4.68632e-155
Tmbim6	0.712574	9.43956	101.484	7.20388e-24	4.71839e-22		Mllt10	1.75378	9.17981	225.579	5.48877e-51	2.03542e-49
Ucp2	0.712487	9.59441	106.782	4.96881e-25	3.49666e-23		Ppp1r16b	1.75014	9.22635	198.897	3.63564e-45	1.13651e-43
Phb	0.712165	9.06954	36.3111	1.68201e-09	2.49988e-08		Larp1	1.74922	9.27073	244.919	3.32844e-55	1.37971e-53
Ptpn18	0.711569	9.85536	140.914	1.68037e-32	1.85577e-30		Cfl1	1.74878	10.6829	1021.45	3.90473e-224	1.68796e-221
Pgls	0.711319	9.98951	140.99	1.61729e-32	1.79923e-30		Sbno1	1.74529	9.29323	258.527	3.59478e-58	1.64815e-56
Rpl9-ps6	0.710823	9.289	51.693	6.48939e-13	1.56096e-11		Pmepa1	1.7433	9.96329	382.108	4.32466e-85	3.69672e-83
Prmt1	0.710246	9.52622	73.9699	7.93157e-18	3.20013e-16		Itpkb	1.74224	9.18385	200.371	1.73334e-45	5.49799e-44
Ifngr1	0.710141	9.86142	92.3735	7.17689e-22	4.04821e-20		2810474O19Rik	1.74145	9.31832	245.204	2.88424e-55	1.20548e-53
Spc24	0.710123	9.28483	31.7341	1.76789e-08	2.20513e-07		Hectd1	1.73997	9.24042	240.986	2.39772e-54	9.80473e-53
Myl10	0.709802	9.67314	64.4269	1.00182e-15	3.34604e-14		Hp1bp3	1.73991	9.46107	320.025	1.43074e-71	9.29061e-70
Impa1	0.708952	9.10796	48.8263	2.7966e-12	6.12339e-11		Top2a	1.73956	9.85958	120.095	6.03084e-28	9.09737e-27
H2afj	0.70827	9.59968	87.334	9.16569e-21	4.79851e-19		Ccng2	1.7385	9.23231	206.956	6.33809e-47	2.10759e-45
Ndufs8	0.707646	9.3835	82.6114	9.9878e-20	4.79732e-18		Arid1a	1.73719	9.25191	233.779	8.9375e-53	3.54919e-51
Grn	0.707021	9.0376	38.2668	6.17027e-10	9.82696e-09		Ly6e	1.73586	10.2866	599.886	1.77279e-132	3.19314e-130
Psma6	0.706862	9.56468	109.625	1.18372e-25	8.86616e-24		Tpr	1.73517	9.76829	458.948	8.14285e-102	9.47702e-100
Phb2	0.706028	9.57685	94.2085	2.83981e-22	1.6337e-20		Mef2d	1.73423	9.28479	250.934	1.6246e-56	7.04303e-55
Epb41l4b	0.705582	9.04694	32.858	9.91423e-09	1.29176e-07		Ctnnb1	1.73262	9.32972	272.347	3.49532e-61	1.71146e-59
Cnbp	0.705462	10.2219	196.48	1.22481e-44	2.2327e-42		Cyfip2	1.7305	9.28742	257.924	4.86545e-58	2.224e-56
Sdha	0.705423	9.24627	68.262	1.43152e-16	5.194e-15		Mgat2	1.7287	9.17823	215.491	8.70772e-49	3.04972e-47
Map2k3	0.704589	9.11875	45.3422	1.65447e-11	3.35551e-10		Dcaf8	1.72642	9.2993	260.639	1.24544e-58	5.76255e-57
Rtcb	0.704497	9.19145	60.8414	6.18619e-15	1.91015e-13		Cap1	1.72339	9.28378	252.916	6.00682e-57	2.64966e-55
Ctsc	0.704223	9.15066	42.7402	6.25137e-11	1.17349e-09		Lrmp	1.7233	9.32422	250.245	2.29618e-56	9.89779e-55
Tespa1	0.703381	9.08915	40.6323	1.83745e-10	3.21023e-09		Trim28	1.721	9.30505	241.255	2.0941e-54	8.58637e-53
Trp53i13	0.703022	9.07146	37.8769	7.5352e-10	1.18388e-08		Mex3a	1.72066	9.12785	206.213	9.20771e-47	3.04842e-45
Srgn	0.702531	9.99739	124.867	5.44162e-29	5.02023e-27		Itk	1.72064	9.33153	234.915	5.05379e-53	2.01221e-51
Acaa2	0.702229	9.27072	57.8705	2.7996e-14	7.99208e-13		Mycbp2	1.72005	9.3135	252.858	6.18526e-57	2.72044e-55
Vrk1	0.701789	9.19341	48.9843	2.58022e-12	5.70136e-11		Zfr	1.71645	9.1905	221.298	4.71294e-50	1.69375e-48
Ndufv2	0.700408	9.50972	97.0348	6.81179e-23	4.31224e-21		Rtf1	1.71616	9.33725	263.109	3.60395e-59	1.68817e-57
Tpst2	0.700326	9.0679	39.8931	2.68253e-10	4.5809e-09		Ccni	1.71484	9.2111	230.192	5.41253e-52	2.08376e-50
mt-Atp6	0.700281	13.2487	516.23	2.79731e-114	6.04618e-111		Camk4	1.71413	9.13346	165.996	5.54252e-38	1.35038e-36
Myg1	0.700049	9.08832	43.6514	3.92389e-11	7.54364e-10		Pak2	1.71036	9.33895	275.219	8.27116e-62	4.11654e-60
Arf1	0.69859	9.65367	125.325	4.32081e-29	4.06049e-27		Hnrnph2	1.7095	9.22852	227.255	2.36607e-51	8.92734e-50
Fzd9	0.69857	8.98242	33.8565	5.93305e-09	8.07258e-08		Mbtd1	1.70887	9.30105	248.932	4.4398e-56	1.88692e-54
Cd47	0.698539	10.1759	150.669	1.23828e-34	1.5109e-32		Ucp2	1.7072	9.59441	338.686	1.23337e-75	8.8023e-74
Pkm	0.698314	9.58709	83.4875	6.41198e-20	3.12946e-18		Ddx5	1.70438	10.8768	1138.85	1.1879e-249	6.65666e-247
Rpl27-ps3	0.697638	9.03478	37.3679	9.78165e-10	1.5148e-08		Nfat5	1.70409	9.19971	197.434	7.58417e-45	2.3514e-43
Pgrmc1	0.697561	9.15912	46.0601	1.14681e-11	2.36072e-10		Gsk3b	1.70295	9.42848	298.179	8.21458e-67	4.81731e-65
Crem	0.697141	9.23933	42.8094	6.03427e-11	1.13697e-09		Klf4	1.70159	9.17121	163.085	2.39715e-37	5.68479e-36
Pdcd2	0.696955	9.19493	53.0676	3.2226e-13	8.0725e-12		Rsf1	1.69975	9.26389	233.288	1.14342e-52	4.49349e-51
Rab5c	0.696564	9.18646	59.2214	1.40891e-14	4.1716e-13		Ikzf1	1.69851	9.20946	210.611	1.01081e-47	3.45226e-46
Eef2	0.696297	10.8376	345.804	3.47389e-77	1.69548e-74		Ccdc88a	1.69677	9.14306	199.12	3.25002e-45	1.01807e-43
Uck2	0.695272	9.65227	95.8249	1.25505e-22	7.71906e-21		Prkcb	1.69562	9.1353	195.252	2.27003e-44	6.89671e-43
Mplkip	0.69521	9.22726	54.3236	1.70045e-13	4.40546e-12		mt-Nd1	1.69545	11.484	1037.15	1.50829e-227	6.7119e-225
Hspa9	0.695155	9.4186	74.4177	6.32188e-18	2.59214e-16		Pcmtd1	1.69301	9.45605	245.061	3.09917e-55	1.29175e-53
Dctn2	0.694893	9.16884	52.2496	4.88762e-13	1.1966e-11		Arid4a	1.69257	9.27575	233.369	1.09834e-52	4.32756e-51
Rilpl2	0.694418	9.62802	59.8628	1.01706e-14	3.07764e-13		Kif5b	1.69234	9.42959	296.439	1.9657e-66	1.11808e-64
Rfc5	0.694233	9.14346	45.182	1.79544e-11	3.63655e-10		Def6	1.69221	9.28663	230.249	5.25992e-52	2.03536e-50
Pdia3	0.694153	9.48744	87.4289	8.73654e-21	4.58972e-19		Smarcc1	1.69029	9.4169	278.899	1.30472e-62	6.80706e-61
Rsl1d1	0.694103	9.61692	94.6543	2.26712e-22	1.32952e-20		Tln1	1.68901	9.3032	253.332	4.8764e-57	2.15731e-55
Scp2	0.693786	9.4952	92.3678	7.19741e-22	4.04821e-20		Patz1	1.68396	9.44132	294.383	5.51553e-66	3.09074e-64
Gm16286	0.693689	9.42753	90.5016	1.84825e-21	1.01687e-19		Clk1	1.68197	9.54858	342.695	1.65183e-76	1.20155e-74
Cbx3	0.693589	9.87657	79.0181	6.15434e-19	2.78788e-17		Tra2a	1.68026	9.62647	380.912	7.87681e-85	6.69529e-83
Tfg	0.693534	9.16729	53.9263	2.08154e-13	5.31092e-12		Csnk1a1	1.67971	9.79086	475.709	1.83422e-105	2.31264e-103
Dnttip1	0.692739	9.13052	48.3767	3.51731e-12	7.60241e-11		Csnk1g2	1.67501	9.24959	226.816	2.94899e-51	1.10441e-49
Pdcl3	0.692698	9.14652	47.0838	6.8016e-12	1.43127e-10		Cd28	1.67327	9.2904	177.511	1.69389e-40	4.52001e-39
Rbbp7	0.692346	9.56743	80.732	2.58497e-19	1.19971e-17		Srsf5	1.67056	10.1017	623.103	1.58092e-137	2.98991e-135
Sin3b	0.691857	9.64429	120.36	5.27712e-28	4.64202e-26		Raly	1.67015	9.69396	377.172	5.13601e-84	4.29325e-82
Arpc1b	0.69115	9.76595	126.02	3.04343e-29	2.93293e-27		Anapc5	1.66943	9.4785	285.275	5.3222e-64	2.87589e-62
0610010K14Rik	0.691118	9.05341	36.787	1.31768e-09	1.99965e-08		Rnf187	1.66775	9.3758	260.601	1.26893e-58	5.85334e-57
Coro1a	0.690998	10.2089	168.634	1.4707e-38	2.09922e-36		Suz12	1.66773	9.30285	230.213	5.35793e-52	2.068e-50
Hnrnpf	0.690726	10.5413	196.528	1.19529e-44	2.20545e-42		Ablim1	1.66473	9.26993	205.211	1.52298e-46	5.02019e-45
Npm1	0.690595	11.4898	180.793	3.25236e-41	5.17981e-39		Rgs2	1.66202	9.35663	201.539	9.63761e-46	3.0959e-44
Rraga	0.689675	9.16387	51.1893	8.38749e-13	1.99219e-11		Gpr132	1.66159	9.46551	279.208	1.11722e-62	5.84898e-61
Cuta	0.689344	9.37506	73.3316	1.096e-17	4.39853e-16		Arpp21	1.66057	9.56061	297.909	9.40284e-67	5.45077e-65
Clic1	0.689046	10.2515	166.049	5.39816e-38	7.49305e-36		Safb	1.65988	9.19173	201.668	9.03447e-46	2.90833e-44
Eif2s1	0.688612	9.39907	62.1593	3.16765e-15	1.01111e-13		Kdm5b	1.65974	9.2146	197.73	6.53549e-45	2.03043e-43
Cops2	0.688584	9.198	54.2661	1.75099e-13	4.5209e-12		Fubp1	1.65774	9.52886	343.231	1.26257e-76	9.27311e-75
Psma5	0.688306	9.55943	95.7716	1.28931e-22	7.89767e-21		Jmy	1.65745	9.19291	198.281	4.95362e-45	1.54215e-43
H13	0.687581	9.32632	64.4875	9.71483e-16	3.25189e-14		Ggnbp2	1.65595	9.36625	256.951	7.92723e-58	3.56961e-56
Oxa1l	0.687329	9.10058	42.9825	5.52329e-11	1.04852e-09		Eif4b	1.65384	9.34745	265.546	1.06067e-59	4.99935e-58
Gnas	0.686879	10.2057	227.174	2.46432e-51	5.32644e-49		Hsp90b1	1.65194	9.6571	314.75	2.01621e-70	1.2981e-68
AY036118	0.685196	10.2012	49.085	2.45111e-12	5.44571e-11		Pag1	1.65148	9.27635	209.784	1.53134e-47	5.19488e-46
Cd82	0.684191	9.23325	43.8054	3.62694e-11	7.01735e-10		Tnrc6a	1.6513	9.12841	182.142	1.65093e-41	4.57484e-40
Pfkl	0.683508	9.02988	36.5029	1.52437e-09	2.28354e-08		Arglu1	1.65035	9.57692	343.994	8.61293e-77	6.35676e-75
Arhgdia	0.683058	9.33599	75.2572	4.13227e-18	1.7367e-16		Hspa4	1.64861	9.51913	296.372	2.03331e-66	1.15221e-64
Ebp	0.682518	9.11804	44.2024	2.96111e-11	5.83355e-10		Pum1	1.64739	9.24766	214.163	1.69712e-48	5.87583e-47
Mis18a	0.682341	9.06312	37.9169	7.38241e-10	1.16108e-08		Chd1	1.64729	9.44328	277.67	2.4174e-62	1.22736e-60
Arpc4	0.682141	9.20475	50.1241	1.44325e-12	3.31861e-11		Arih1	1.6465	9.16582	202.995	4.63792e-46	1.50261e-44
Sae1	0.68177	9.3434	63.9918	1.24938e-15	4.13633e-14		Ddx46	1.64398	9.36426	261.418	8.42391e-59	3.92166e-57
Hrsp12	0.681054	9.01646	33.5573	6.91967e-09	9.27322e-08		Foxn3	1.642	9.20369	195.18	2.35314e-44	7.13489e-43
Asph	0.680781	9.02455	20.2218	6.89639e-06	5.11232e-05		Eif4ebp2	1.63998	9.11726	190.732	2.20038e-43	6.46443e-42
Ppp2ca	0.680747	9.7728	148.882	3.04304e-34	3.65406e-32		Wapl	1.63988	9.49123	303.288	6.33035e-68	3.80072e-66
Rnf126	0.680189	9.13509	46.3857	9.71205e-12	2.01568e-10		Phf20l1	1.63958	9.16482	195.634	1.87335e-44	5.71447e-43
Siva1	0.679482	9.53898	65.2595	6.56558e-16	2.24745e-14		Mcm6	1.63482	9.46422	188.838	5.70256e-43	1.65604e-41
Fars2	0.6791	9.04199	36.4281	1.58403e-09	2.36823e-08		Ep400	1.6345	9.165	203.7	3.25368e-46	1.05867e-44
Dntt	0.677988	10.1685	88.2947	5.63945e-21	3.01501e-19		Lrrfip1	1.63419	9.26106	204.79	1.88181e-46	6.17608e-45
Cfap20	0.677727	9.33385	59.0651	1.52543e-14	4.47282e-13		Top2b	1.63107	9.43901	281.855	2.96065e-63	1.56625e-61
Mbd3	0.677484	9.3107	67.0722	2.61739e-16	9.25261e-15		Akap9	1.63014	9.25237	208.158	3.46538e-47	1.15998e-45
Fen1	0.677071	9.14342	36.3724	1.62991e-09	2.43201e-08		Myh9	1.62991	9.20494	182.975	1.08599e-41	3.04843e-40
Acp6	0.676971	9.09809	39.7826	2.83857e-10	4.79862e-09		Qk	1.62974	9.19921	199.706	2.42073e-45	7.61449e-44
Pex6	0.676935	9.0409	35.2658	2.8764e-09	4.14475e-08		Naa15	1.62897	9.23821	212.081	4.82844e-48	1.65656e-46
Nxn	0.676783	8.98106	34.976	3.33795e-09	4.76445e-08		Pdia3	1.62794	9.48744	274.291	1.31753e-61	6.53579e-60
Uqcrc1	0.676639	9.30985	64.6809	8.80637e-16	2.96749e-14		Zfp91	1.62689	9.45391	283.799	1.11646e-63	5.96893e-62
Psma2	0.676286	9.90906	135.234	2.93466e-31	3.08344e-29		Csrnp1	1.62604	9.13999	174.672	7.06155e-40	1.84847e-38
Gsto1	0.67529	9.06457	35.554	2.48078e-09	3.60213e-08		Phf3	1.62313	9.45886	291.929	1.88947e-65	1.04717e-63
Ssbp4	0.674575	9.16259	47.875	4.54272e-12	9.70256e-11		Srrt	1.6229	9.29255	225.391	6.03214e-51	2.20984e-49
Impdh2	0.674161	9.59976	86.0058	1.79408e-20	9.13956e-19		Frat2	1.62257	9.34699	230.809	3.97025e-52	1.54421e-50
Psmc2	0.674064	9.25573	59.1361	1.47136e-14	4.33106e-13		Rtn3	1.62205	9.33703	254.687	2.46971e-57	1.09902e-55
Srsf5	0.673315	10.1017	193.933	4.40426e-44	7.83958e-42		Ythdc1	1.62176	9.39378	267.725	3.55448e-60	1.70728e-58
Polr2m	0.672598	9.3695	82.0927	1.2985e-19	6.08244e-18		Ssbp3	1.62066	9.36039	257.641	5.60801e-58	2.54803e-56
Ptpn2	0.672012	9.20202	54.5564	1.51051e-13	3.94716e-12		Zfp207	1.62032	9.41173	276.65	4.03399e-62	2.03448e-60
Uqcrfs1	0.671449	9.59748	105.247	1.07832e-24	7.44976e-23		Ets2	1.61958	9.23689	178.774	8.97456e-41	2.42473e-39
Lsm4	0.671296	9.65182	78.4862	8.05582e-19	3.58744e-17		Mau2	1.61679	9.15711	189.726	3.64817e-43	1.06352e-41
Sh3bp1	0.671166	9.09244	40.8389	1.65308e-10	2.90827e-09		Rock2	1.61287	9.13377	182.778	1.19927e-41	3.35398e-40
Ddx39b	0.670963	9.71533	103.572	2.51047e-24	1.68815e-22		Ppp3cb	1.61007	9.19054	198.728	3.95787e-45	1.23469e-43
mt-Nd2	0.670923	10.9797	209.809	1.51226e-47	3.01059e-45		Eif4h	1.60932	9.41405	276.655	4.02246e-62	2.03448e-60
Nob1	0.670204	9.13207	45.3686	1.63234e-11	3.31517e-10		Ccar1	1.60838	9.30814	227.475	2.11828e-51	8.07292e-50
Cuedc2	0.670189	9.26076	59.8514	1.02298e-14	3.08936e-13		mt-Nd2	1.60803	10.9797	865.596	2.95772e-190	9.72834e-188
Ndufb8	0.670179	9.63264	85.5152	2.29929e-20	1.16739e-18		Syncrip	1.60773	9.38835	235.04	4.74484e-53	1.89418e-51
Akr7a5	0.670121	9.06248	36.602	1.4488e-09	2.17896e-08		Taf1	1.60725	9.12102	172.272	2.36078e-39	6.09531e-38
Atxn10	0.669645	9.31905	69.2659	8.60438e-17	3.20651e-15		Smchd1	1.60676	9.33093	224.794	8.14355e-51	2.97613e-49
mt-Nd4	0.669424	11.6746	320.291	1.25159e-71	5.26017e-69		Dntt	1.60334	10.1685	373.497	3.24202e-83	2.66586e-81
Rnaseh2a	0.669358	9.11463	42.5692	6.82258e-11	1.27597e-09		Sptbn1	1.60288	9.1998	185.547	2.98148e-42	8.46338e-41
Psmb2	0.669061	9.74876	108.969	1.64858e-25	1.21673e-23		Cpsf2	1.60025	9.13612	175.514	4.62321e-40	1.21439e-38
Eif3f	0.669023	10.3912	248.533	5.42306e-56	1.39069e-53		Atad2	1.59887	9.27344	147.836	5.15223e-34	1.03799e-32
Pmepa1	0.668633	9.96329	79.6499	4.4699e-19	2.03704e-17		Agfg1	1.5988	9.27677	177.417	1.77584e-40	4.72204e-39
Exosc3	0.668308	9.24053	49.9223	1.59956e-12	3.65028e-11		Helz	1.59751	9.20824	191.561	1.45088e-43	4.30429e-42
Cfl1	0.668025	10.6829	257.258	6.79643e-58	1.90426e-55		Mbd2	1.59635	9.35879	228.468	1.28645e-51	4.92758e-50
Hcls1	0.667978	9.21745	53.473	2.62172e-13	6.6001e-12		Atp13a3	1.59633	9.18815	191.071	1.85605e-43	5.48607e-42
U2af2	0.667019	9.18429	50.9756	9.35213e-13	2.20059e-11		Supt16	1.59218	9.50318	260.933	1.07414e-58	4.98519e-57
Vdac2	0.666925	9.81726	125.471	4.01444e-29	3.79615e-27		Plekha2	1.59033	9.20963	192.59	8.64807e-44	2.58078e-42
Mcm5	0.66658	9.21027	36.3217	1.67287e-09	2.48874e-08		Map3k1	1.58993	9.2127	188.138	8.10427e-43	2.34451e-41
Thoc3	0.666442	9.17335	49.545	1.93872e-12	4.36501e-11		Matr3	1.5885	9.56493	335.375	6.48837e-75	4.52392e-73
Ap1s1	0.666041	9.13104	44.1149	3.09655e-11	6.08452e-10		Rnf157	1.5883	9.20262	172.505	2.09898e-39	5.42863e-38
Acbd6	0.665902	9.27292	56.7649	4.91165e-14	1.36605e-12		Kdm2a	1.58829	9.21537	194.68	3.0261e-44	9.13871e-43
Atp5d	0.665888	9.94362	144.227	3.1699e-33	3.66111e-31		2019-09-01	1.58798	9.72897	397.301	2.13082e-88	1.91901e-86
Tubb5	0.665831	10.8006	34.8113	3.6326e-09	5.16068e-08		Ddb1	1.58582	9.21113	195.14	2.40195e-44	7.26831e-43
Desi1	0.665537	9.68984	87.6558	7.78945e-21	4.10642e-19		Bdp1	1.58578	9.10737	169.356	1.02306e-38	2.56699e-37
mt-Atp8	0.664901	9.25557	45.4824	1.54015e-11	3.13627e-10		Topors	1.5855	9.26697	203.193	4.19793e-46	1.36298e-44
mt-Cytb	0.664848	12.6742	384.936	1.04805e-85	6.89434e-83		Zfp644	1.58282	9.45597	297.464	1.17578e-66	6.78988e-65
Cmss1	0.664205	9.00649	33.0586	8.94246e-09	1.17447e-07		Zfp148	1.57927	9.21259	197.086	9.03028e-45	2.78265e-43
0610007P14Rik	0.664119	9.15306	43.529	4.17713e-11	8.0203e-10		Ctla4	1.5792	9.50169	194.217	3.81924e-44	1.14881e-42
Commd7	0.663884	9.21625	51.2731	8.03688e-13	1.91192e-11		Eif4g2	1.57813	9.9208	489.931	1.47543e-108	1.92442e-106
BC005624	0.663773	9.21282	54.734	1.38001e-13	3.62493e-12		Apbb1ip	1.57698	9.29793	212.448	4.01515e-48	1.38066e-46
Ppp1ca	0.663604	9.88125	112.683	2.53183e-26	2.00558e-24		Prrc2b	1.57655	9.14829	182.639	1.28615e-41	3.58369e-40
Zfp771	0.663437	9.09568	38.9277	4.39803e-10	7.17824e-09		H2-Q2	1.5763	9.13973	118.675	1.23379e-27	1.83372e-26
Hmgcl	0.663314	9.04829	36.1673	1.8108e-09	2.67553e-08		Polr2m	1.57449	9.3695	240.822	2.60273e-54	1.06144e-52
Cyc1	0.663184	9.38277	60.718	6.58644e-15	2.02959e-13		Mkln1	1.57353	9.24109	199.4	2.82367e-45	8.86352e-44
Rps6	0.662689	11.6852	333.969	1.313e-74	5.84287e-72		Rnf10	1.57329	9.34795	233.463	1.04737e-52	4.13752e-51
2310011J03Rik	0.662642	9.07632	38.3272	5.9822e-10	9.56773e-09		Cbfa2t3	1.57263	9.13884	163.539	1.90713e-37	4.53693e-36
Stmn1	0.662584	11.3158	78.7044	7.2136e-19	3.23863e-17		Ctsd	1.57145	9.34317	224.294	1.04652e-50	3.81539e-49
1500009L16Rik	0.662388	9.44213	55.8919	7.65655e-14	2.07234e-12		Chd8	1.57023	9.13321	180.843	3.17189e-41	8.74147e-40
Diablo	0.662336	9.2242	55.914	7.57101e-14	2.05286e-12		Snrnp70	1.56809	9.32818	225.496	5.72333e-51	2.11721e-49
Rpl17	0.662232	11.8358	506.94	2.9375e-112	4.93827e-109		Dhx15	1.56804	9.25395	214.877	1.18578e-48	4.13385e-47
Ngfrap1	0.66191	9.5021	74.8322	5.12468e-18	2.13599e-16		Mcm2	1.56765	9.18953	160.959	6.9835e-37	1.61808e-35
Snrpa	0.661594	9.20308	50.1714	1.40889e-12	3.24947e-11		Jak1	1.56462	9.37393	245.441	2.56071e-55	1.07323e-53
Samsn1	0.661405	9.09621	30.5999	3.17117e-08	3.80793e-07		4932438A13Rik	1.56251	9.17572	173.85	1.06766e-39	2.78034e-38
Ptbp1	0.661353	9.33198	65.4329	6.01261e-16	2.06752e-14		Numa1	1.56136	9.18512	179.893	5.11519e-41	1.40204e-39
B2m	0.661237	10.1594	156.33	7.16902e-36	9.43194e-34		Itpr2	1.56001	9.17295	177.903	1.39055e-40	3.73033e-39
Ddx1	0.661026	9.12776	44.0792	3.15359e-11	6.17255e-10		Npepps	1.55963	9.0843	173.604	1.20824e-39	3.141e-38
Hspa8	0.660988	11.7022	210.584	1.02443e-47	2.09455e-45		Tob2	1.55886	9.15554	154.54	1.76487e-35	3.86433e-34
Bag6	0.660871	9.07775	40.0645	2.4571e-10	4.23416e-09		Kdm1a	1.55821	9.23055	200.577	1.56262e-45	4.96691e-44
H1fx	0.660719	9.26443	32.6751	1.08925e-08	1.40857e-07		Slain1	1.55731	9.17937	169.955	7.56895e-39	1.9023e-37
Rexo2	0.660623	9.28663	44.3612	2.7304e-11	5.40013e-10		Tnrc6c	1.5555	9.29304	221.616	4.01707e-50	1.45055e-48
Rnf13	0.65997	9.1025	38.9368	4.37754e-10	7.15251e-09		Ncl	1.55349	10.6443	539.416	2.52616e-119	3.64008e-117
Cct4	0.65984	9.81039	116.959	2.93079e-27	2.37128e-25		Prpf8	1.55096	9.17509	168.718	1.40955e-38	3.51921e-37
Eif4e2	0.659644	9.23131	51.4391	7.38547e-13	1.76807e-11		Cdc5l	1.54962	9.23299	190.861	2.06265e-43	6.08342e-42
Hist1h2ak	0.659573	9.3624	15.4068	8.66775e-05	0.000480202		Ep300	1.54875	9.17436	184.169	5.96105e-42	1.68581e-40
Ctsz	0.659027	9.13256	43.4354	4.38184e-11	8.37086e-10		Bbx	1.54871	9.13665	167.587	2.49052e-38	6.1672e-37
Traf4	0.658947	9.13093	37.763	7.98824e-10	1.246e-08		Plaa	1.54707	9.1053	171.86	2.90351e-39	7.47111e-38
Eif6	0.658897	9.40911	74.6156	5.719e-18	2.35772e-16		Rest	1.54698	9.26243	196.309	1.33431e-44	4.09496e-43
Ubxn6	0.658561	9.08921	39.3609	3.52274e-10	5.85197e-09		Sf3a1	1.54575	9.14462	171.49	3.49811e-39	8.94027e-38
Rbm3	0.657977	11.4862	207.46	4.91974e-47	9.54304e-45		Smc6	1.54457	9.31273	189.794	3.52603e-43	1.03189e-41
Tyms	0.657639	9.43624	27.2374	1.79943e-07	1.87245e-06		Ssbp2	1.54401	9.31175	207.787	4.17442e-47	1.39424e-45
Atp5c1	0.656775	10.1358	173.335	1.38322e-39	2.05178e-37		Gabpb2	1.54122	9.16558	170.457	5.88028e-39	1.48777e-37
Casp8	0.656687	9.1319	40.0228	2.51011e-10	4.31078e-09		Slc38a1	1.54031	9.29321	208.543	2.85565e-47	9.58004e-46
Ube2d2a	0.656467	9.68958	114.59	9.67612e-27	7.74602e-25		Taf3	1.53848	9.09963	171.71	3.13178e-39	8.03117e-38
Hacd1	0.656114	9.07831	35.1586	3.03918e-09	4.35856e-08		Msn	1.53807	9.35737	203.821	3.06283e-46	9.98719e-45
Asna1	0.655963	9.07	37.712	8.19977e-10	1.27636e-08		Pik3ca	1.5377	9.10674	159.494	1.45956e-36	3.33583e-35
Casp1	0.65592	8.96643	34.1081	5.21346e-09	7.17088e-08		Gnai3	1.53669	9.33813	221.928	3.43499e-50	1.24632e-48
Farsa	0.655884	9.12279	40.5727	1.89438e-10	3.29447e-09		Ppp2r5a	1.53585	9.27508	201.532	9.67265e-46	3.10005e-44
Atp1a1	0.65578	9.60407	92.4577	6.87789e-22	3.89747e-20		Smg6	1.53514	9.20343	182.841	1.16191e-41	3.2555e-40
Aurkaip1	0.655307	9.24467	50.6044	1.12993e-12	2.63418e-11		Hnrnpm	1.53403	9.59485	311.691	9.35265e-70	5.84734e-68
Clta	0.6552	9.84741	120.344	5.31864e-28	4.6515e-26		Fbxw7	1.53327	9.11913	160.974	6.93047e-37	1.60825e-35
Fam96a	0.654787	9.38717	72.1879	1.95656e-17	7.72919e-16		Sun2	1.53076	9.11155	160.997	6.85079e-37	1.59465e-35
Hspa5	0.654676	9.87959	88.3735	5.41907e-21	2.90746e-19		Selplg	1.52922	9.82543	383.603	2.04474e-85	1.76783e-83
Wash1	0.654335	9.0207	33.4874	7.17259e-09	9.53614e-08		Ptp4a1	1.52875	9.21821	182.599	1.31238e-41	3.64335e-40
Cdt1	0.654264	9.11901	32.8596	9.90597e-09	1.29176e-07		Bach1	1.52816	9.16319	160.268	9.88829e-37	2.27371e-35
Slc25a39	0.654262	9.06117	35.3193	2.79848e-09	4.04017e-08		Usp7	1.52798	9.16817	177.895	1.39648e-40	3.7396e-39
Csnk1g2	0.653716	9.24959	63.3055	1.77013e-15	5.75959e-14		Atp5a1	1.52655	10.081	510.927	3.98581e-113	5.4329e-111
Eif3m	0.653446	9.78597	119.4	8.56143e-28	7.27722e-26		Diaph1	1.52642	9.17729	174.391	8.13173e-40	2.12492e-38
Psmb9	0.65325	9.37402	58.7514	1.78904e-14	5.21543e-13		Polr2a	1.52626	9.26709	204.407	2.28141e-46	7.47136e-45
Nfkbil1	0.652893	9.05524	32.2071	1.38586e-08	1.76055e-07		Rad21	1.5223	9.26559	172.818	1.79382e-39	4.65531e-38
Cnp	0.652428	9.19617	51.7083	6.43895e-13	1.55129e-11		N4bp2	1.5221	9.18318	168.214	1.81643e-38	4.50534e-37
Gpr132	0.651882	9.46551	75.4079	3.82864e-18	1.61357e-16		Ccnd3	1.52136	9.4634	206.036	1.00615e-46	3.32381e-45
Rps3	0.651639	12.2033	423.979	3.32162e-94	2.95624e-91		Rif1	1.52119	9.22188	164.354	1.26611e-37	3.04067e-36
Mrps18b	0.651326	9.06773	34.1645	5.06439e-09	7.00405e-08		Bnip3l	1.52063	9.54077	287.02	2.21747e-64	1.2112e-62
Psmg1	0.651144	9.13505	40.8717	1.62559e-10	2.86323e-09		Crebzf	1.5203	9.19562	179.872	5.16771e-41	1.41388e-39
Eef1g	0.65103	10.206	145.817	1.42379e-33	1.66992e-31		Dock2	1.51998	9.17033	166.056	5.37832e-38	1.31248e-36
Bloc1s2	0.651013	9.53322	74.9953	4.71843e-18	1.9721e-16		Stat3	1.51975	9.12431	162.647	2.98788e-37	7.03059e-36
Acadl	0.650474	9.09064	35.1096	3.11667e-09	4.46546e-08		Kdm2b	1.51973	9.20365	176.951	2.24475e-40	5.93759e-39
Itm2b	0.650264	10.2153	177.947	1.3605e-40	2.1221e-38		Psap	1.51965	9.34844	206.945	6.37411e-47	2.11492e-45
Ndrg1	0.649789	9.33848	40.9784	1.53922e-10	2.72061e-09		Sh3kbp1	1.51956	9.22478	178.919	8.3434e-41	2.25824e-39
Zyx	0.649723	9.04077	32.166	1.41543e-08	1.79059e-07		Slc35d1	1.51841	9.20137	154.217	2.07609e-35	4.5392e-34
Psmd13	0.648271	9.25336	51.3816	7.60466e-13	1.81767e-11		Ppp2r2a	1.5178	9.20565	188.027	8.56946e-43	2.47435e-41
Ndufs2	0.647959	9.39852	69.9403	6.11269e-17	2.28358e-15		Lrrc59	1.5178	9.14854	156.099	8.05342e-36	1.78141e-34
Maea	0.647396	9.11528	41.7741	1.02449e-10	1.86754e-09		Zfp106	1.51764	9.17326	176.727	2.51226e-40	6.63358e-39
Prdx5	0.647273	9.25681	52.3912	4.54749e-13	1.11513e-11		Incenp	1.51497	9.1473	123.02	1.38023e-28	2.14845e-27
Eed	0.64662	9.15651	44.0099	3.26713e-11	6.38651e-10		Gspt1	1.51183	9.31975	200.284	1.81038e-45	5.73035e-44
Macrod1	0.645165	9.01396	31.9064	1.61785e-08	2.03475e-07		Mcm4	1.51171	9.29165	170.243	6.54702e-39	1.65094e-37
Vdac3	0.644585	9.09857	35.7239	2.27354e-09	3.30757e-08		Casp8ap2	1.51143	9.3222	189.42	4.25522e-43	1.23811e-41
Tspan31	0.644398	9.07835	36.5999	1.4504e-09	2.1792e-08		Chd3	1.51029	9.13988	156.794	5.67757e-36	1.26326e-34
AI607873	0.643736	9.05635	28.5315	9.21853e-08	1.00789e-06		Ptms	1.51013	9.17357	127.118	1.7502e-29	2.86896e-28
Csrp1	0.643636	9.46094	69.9958	5.9432e-17	2.22576e-15		Zranb1	1.50771	9.14545	165.744	6.29287e-38	1.52827e-36
Sell	0.643356	9.32667	46.336	9.96147e-12	2.06462e-10		Zc3h18	1.50744	9.12709	162.107	3.91992e-37	9.19509e-36
Rpl13	0.643341	12.7087	462.777	1.19586e-102	1.20622e-99		Zbtb7a	1.50704	9.11426	158.604	2.28349e-36	5.19037e-35
Fkbp4	0.643001	9.41488	54.3018	1.71947e-13	4.44712e-12		Eif4g3	1.50671	9.1137	164.612	1.11189e-37	2.67455e-36
Hnrnpd	0.642996	9.62698	56.2972	6.23032e-14	1.7233e-12		Rrp1	1.50528	9.63451	326.603	5.28043e-73	3.58264e-71
Uchl5	0.642786	9.18877	38.6484	5.07446e-10	8.19386e-09		Cmip	1.50515	9.16135	167.036	3.2845e-38	8.12002e-37
Psma1	0.642433	9.50524	78.7244	7.14099e-19	3.21557e-17		Taok1	1.505	9.12421	161.238	6.07107e-37	1.41534e-35
2700062C07Rik	0.642189	9.01747	31.7577	1.74658e-08	2.18395e-07		Cspp1	1.50473	9.19572	179.595	5.94105e-41	1.61669e-39
Mcm7	0.642055	9.39585	53.9651	2.04084e-13	5.22469e-12		Baz2a	1.50404	9.14463	162.852	2.69538e-37	6.38203e-36
Fbl	0.641836	9.54789	77.4348	1.3718e-18	5.99865e-17		Ppp1cc	1.50379	9.58851	280.779	5.07952e-63	2.67781e-61
Arpc3	0.641737	10.0639	155.871	9.03171e-36	1.16795e-33		Pik3ip1	1.5034	9.24675	177.029	2.15888e-40	5.72046e-39
1110038F14Rik	0.641052	9.06128	34.1357	5.14007e-09	7.08359e-08		Aco2	1.50254	9.2328	179.357	6.69755e-41	1.81928e-39
Edem2	0.640974	9.11744	38.3696	5.85359e-10	9.37194e-09		Hnrnph1	1.50254	9.47862	257.251	6.81834e-58	3.07945e-56
H2afy	0.640726	10.2851	148.442	3.79738e-34	4.52397e-32		Nin	1.50068	9.10844	151.953	6.48934e-35	1.38287e-33
Ewsr1	0.640599	9.56884	80.3349	3.1604e-19	1.4534e-17		Sf3b1	1.50001	9.84928	401.444	2.66989e-89	2.41889e-87
Srsf3	0.640341	10.4797	169.557	9.24574e-39	1.33227e-36		Gm26917	1.49923	9.23404	107.503	3.45318e-25	4.61542e-24
Cct2	0.63969	9.86537	115.743	5.41189e-27	4.35542e-25		Pdzd8	1.49824	9.10527	155.998	8.4748e-36	1.86915e-34
Ssr2	0.639661	9.39945	65.0885	7.16081e-16	2.44567e-14		Edem1	1.49682	9.48745	213.895	1.94184e-48	6.70778e-47
Paox	0.639614	8.99422	30.3636	3.58189e-08	4.2434e-07		Serinc1	1.49677	9.19411	171.261	3.92487e-39	9.99719e-38
Tk1	0.639578	9.08162	26.5526	2.56461e-07	2.59549e-06		Msl2	1.49536	9.11419	151.968	6.43991e-35	1.37427e-33
Shmt2	0.63939	9.07645	29.8876	4.57837e-08	5.29593e-07		Iws1	1.49503	9.17	166.957	3.41865e-38	8.43789e-37
Kdelr1	0.639125	9.12225	38.818	4.6521e-10	7.55217e-09		Eif4a2	1.49498	9.22054	178.121	1.24638e-40	3.3495e-39
Sf3a3	0.639098	9.2657	54.9505	1.23605e-13	3.25809e-12		Setd5	1.49346	9.16009	165.625	6.67911e-38	1.61947e-36
Ccdc28b	0.638897	9.13916	38.8592	4.55505e-10	7.4185e-09		Tpm3	1.49306	9.49543	237.982	1.08345e-53	4.35972e-52
Sqle	0.638834	9.08241	31.5369	1.95684e-08	2.42283e-07		Trip11	1.49278	9.15121	153.854	2.49302e-35	5.43508e-34
Vps72	0.638553	9.06217	33.0989	8.75874e-09	1.15134e-07		Rnf20	1.49228	9.12052	158.503	2.40344e-36	5.45188e-35
Hnrnpa0	0.638457	9.72422	102.764	3.77641e-24	2.51705e-22		Fam107b	1.49183	9.13583	156.11	8.00983e-36	1.77436e-34
Galk2	0.637969	9.03378	32.8927	9.739e-09	1.27246e-07		Yy1	1.49159	9.39345	230.571	4.47422e-52	1.73577e-50
Zfand1	0.637484	9.03137	31.6669	1.8301e-08	2.27522e-07		Tia1	1.48862	9.32709	211.302	7.14347e-48	2.44527e-46
Psmc5	0.637355	9.29698	57.3911	3.5722e-14	1.00835e-12		Akt1	1.48828	9.12033	159.867	1.21006e-36	2.76976e-35
Mrpl9	0.636848	9.14143	41.4804	1.19056e-10	2.12922e-09		Ddx27	1.48814	9.20137	165.799	6.12107e-38	1.48893e-36
Polr2f	0.636452	9.38215	52.7603	3.76836e-13	9.31623e-12		2610037D02Rik	1.48747	9.07159	160.612	8.31435e-37	1.92055e-35
Gnb2	0.636332	9.71309	96.2412	1.01707e-22	6.35879e-21		Sla2	1.48581	9.56995	256.887	8.18779e-58	3.66512e-56
Rfc4	0.636169	9.26166	39.199	3.82732e-10	6.32176e-09		Epc2	1.48558	9.11532	158.468	2.44586e-36	5.5398e-35
Runx3	0.636111	9.27521	39.5391	3.21562e-10	5.37595e-09		Blmh	1.48524	9.20391	168.737	1.39646e-38	3.4923e-37
Ifi47	0.63602	9.07898	28.193	1.09803e-07	1.18581e-06		Med13l	1.48505	9.11219	155.721	9.74315e-36	2.14264e-34
H3f3a	0.63601	11.3781	301.528	1.53035e-67	5.93696e-65		Zfp36l1	1.48486	9.12211	142.654	6.99601e-33	1.32977e-31
Rpsa	0.636002	12.8447	335.819	5.1919e-75	2.38041e-72		Luc7l3	1.48417	9.41116	226.44	3.5631e-51	1.32456e-49
Trappc4	0.635954	9.15058	42.0403	8.94136e-11	1.64578e-09		Csk	1.48319	9.15591	166.437	4.44088e-38	1.08899e-36
Capns1	0.635589	9.15197	42.9786	5.5341e-11	1.04926e-09		Copb1	1.48312	9.26314	192.214	1.04505e-43	3.11252e-42
Prpf8	0.634426	9.17509	41.5509	1.1484e-10	2.06358e-09		Gatad2b	1.48107	9.18399	171.371	3.71254e-39	9.4723e-38
Gm15013	0.63442	9.03621	31.7425	1.76028e-08	2.19925e-07		Gtf2i	1.48028	9.32542	204.168	2.5727e-46	8.40712e-45
Hadh	0.634342	9.18398	44.6561	2.34869e-11	4.6819e-10		Atp1b3	1.47884	9.36312	194.528	3.26656e-44	9.84522e-43
Ola1	0.634081	9.33143	59.2454	1.39184e-14	4.12913e-13		Stag1	1.47854	9.20814	168.705	1.41937e-38	3.5379e-37
Psmb10	0.63393	9.31989	50.9212	9.61488e-13	2.25191e-11		Ftsj3	1.4782	9.11621	149.548	2.17628e-34	4.49823e-33
Mthfd2	0.633587	9.14825	35.3911	2.69716e-09	3.89762e-08		Mprip	1.4774	9.16201	164.794	1.01452e-37	2.44421e-36
Pdrg1	0.633399	9.27221	54.2625	1.75417e-13	4.52139e-12		Zfp280d	1.47509	9.15967	160.854	7.36432e-37	1.7037e-35
Impa2	0.633327	9.13678	39.2662	3.69792e-10	6.12139e-09		Clcn3	1.47503	9.13704	151.224	9.36533e-35	1.97076e-33
Ftl1	0.633326	10.4685	185.715	2.73922e-42	4.65667e-40		Bcl7a	1.47491	9.11083	149.867	1.8538e-34	3.85805e-33
Prmt7	0.632637	9.02668	30.8288	2.81829e-08	3.40853e-07		Rad23b	1.47441	9.20543	169.129	1.14679e-38	2.87266e-37
Alox5ap	0.632552	9.04884	27.1467	1.8859e-07	1.96108e-06		Ppp1r12a	1.47422	9.22677	166.633	4.02301e-38	9.91338e-37
Mdh2	0.632342	9.70458	106.959	4.54549e-25	3.2288e-23		Ccm2	1.47327	9.11527	151.874	6.75134e-35	1.43668e-33
Cndp2	0.63225	9.05587	31.8077	1.7022e-08	2.13374e-07		Rbms1	1.47232	9.09471	151.321	8.91511e-35	1.87863e-33
Cox5b	0.63212	9.74965	95.2681	1.66273e-22	9.94351e-21		Pum2	1.47174	9.21377	175.098	5.69984e-40	1.4946e-38
Hprt	0.632045	9.49778	68.8867	1.04288e-16	3.84848e-15		Top1	1.46855	9.70693	338.265	1.52322e-75	1.07693e-73
Fis1	0.631961	9.35915	61.3369	4.80989e-15	1.50359e-13		Rrm1	1.46724	9.27009	142.149	9.02064e-33	1.70177e-31
Ndufs7	0.631939	9.36528	59.978	9.59258e-15	2.91437e-13		Rbm6	1.46716	9.20074	170.63	5.39077e-39	1.3662e-37
Esd	0.631805	9.53305	83.2313	7.29945e-20	3.53977e-18		Atp2b1	1.46691	9.1172	149.612	2.10746e-34	4.36196e-33
D10Jhu81e	0.631779	9.06297	34.1184	5.18576e-09	7.13926e-08		Ddx42	1.46475	9.22265	177.11	2.07202e-40	5.49994e-39
Brix1	0.63163	9.23733	47.8605	4.57658e-12	9.7389e-11		Pds5b	1.46407	9.12643	148.152	4.3946e-34	8.90098e-33
Gar1	0.631629	9.25174	43.9576	3.35572e-11	6.52598e-10		Jmjd1c	1.4598	9.234	170.151	6.85657e-39	1.72612e-37
Aprt	0.631575	9.40875	55.1734	1.1035e-13	2.94462e-12		Cdca7	1.45975	9.40123	187.98	8.7772e-43	2.5295e-41
Coro1b	0.631265	9.1259	40.0838	2.433e-10	4.19742e-09		Atp1a1	1.45932	9.60407	272.019	4.12083e-61	2.01123e-59
Eef1b2	0.631115	11.4187	275.187	8.40553e-62	2.59542e-59		Ptbp1	1.45789	9.33198	190.8	2.12637e-43	6.25915e-42
Psma3	0.631097	9.89578	107.894	2.83609e-25	2.06299e-23		Hspa5	1.45781	9.87959	303.942	4.55999e-68	2.75971e-66
Rpl6l	0.630818	9.11205	30.5711	3.21844e-08	3.85749e-07		Pcf11	1.45639	9.1522	149.817	1.90071e-34	3.95024e-33
Dnajc19	0.630638	9.29847	46.5183	9.07683e-12	1.89163e-10		Slu7	1.45583	9.11946	150.037	1.70203e-34	3.55195e-33
Nfkbie	0.630636	8.99135	28.5313	9.21956e-08	1.00789e-06		Pdcd6ip	1.45188	9.2354	173.923	1.02915e-39	2.68466e-38
Rac2	0.630596	10.0235	132.346	1.25699e-30	1.26788e-28		Mapk1	1.45176	9.29642	188.644	6.28573e-43	1.8219e-41
Mrpl41	0.630443	9.16936	39.2809	3.6701e-10	6.082e-09		Hnrnpab	1.45043	10.0579	385.17	9.31726e-86	8.14857e-84
Lman2	0.630186	9.25539	49.917	1.60392e-12	3.65471e-11		Gnb1	1.44973	9.45062	241.616	1.74712e-54	7.18313e-53
Atf4	0.62997	9.68445	95.5863	1.41583e-22	8.60303e-21		2810403A07Rik	1.44855	9.10241	149.463	2.27141e-34	4.68207e-33
Ndufa12	0.629883	9.70595	87.9466	6.72444e-21	3.56985e-19		Gon4l	1.44642	9.09775	151.522	8.05849e-35	1.70286e-33
Cacybp	0.629391	9.56387	70.0242	5.85816e-17	2.20482e-15		Wbp11	1.44344	9.2854	176.311	3.09748e-40	8.16462e-39
Snrpb	0.629383	10.0191	109.465	1.28329e-25	9.56465e-24		Cd8a	1.44311	9.25891	102.043	5.43225e-24	6.75349e-23
Raly	0.629245	9.69396	94.4692	2.48935e-22	1.44306e-20		Caprin1	1.44295	9.42234	209.689	1.6061e-47	5.43632e-46
Emc6	0.628704	9.36764	60.872	6.09094e-15	1.88458e-13		Eif4a1	1.44256	10.5359	598.133	4.26531e-132	7.50397e-130
Hist1h1b	0.627965	9.96429	9.88166	0.00166935	0.00659974		Tcf4	1.43691	9.16529	149.238	2.54376e-34	5.208e-33
Eif2b1	0.627771	9.0744	33.7177	6.37198e-09	8.59252e-08		Rab14	1.43645	9.38636	224.081	1.16479e-50	4.23637e-49
Rnf130	0.62719	9.3453	60.6058	6.97272e-15	2.14425e-13		Eprs	1.43562	9.48133	221.671	3.90741e-50	1.41433e-48
Mapkapk2	0.627096	9.09886	36.5194	1.51152e-09	2.26653e-08		Cxxc5	1.43442	9.16155	149.536	2.1898e-34	4.52001e-33
Maff	0.626748	8.98694	27.683	1.42914e-07	1.5206e-06		Tet3	1.43295	9.07403	143.644	4.25127e-33	8.18342e-32
Mogs	0.626215	9.01933	30.8885	2.73284e-08	3.31578e-07		Pitpnc1	1.43027	9.17907	145.36	1.79177e-33	3.52071e-32
Tceal1	0.626115	9.01075	21.0592	4.453e-06	3.46869e-05		Srsf11	1.43005	9.66019	325.251	1.04014e-72	7.0256e-71
Tmem192	0.625897	9.03346	30.8108	2.84444e-08	3.43343e-07		Strn3	1.42958	9.16651	153.516	2.95503e-35	6.43305e-34
Pts	0.625751	9.20348	44.9914	1.97899e-11	3.98696e-10		Gdi2	1.42902	9.61186	285.136	5.70672e-64	3.0618e-62
Itgb3bp	0.625468	9.08891	31.3236	2.18406e-08	2.68004e-07		Arhgef1	1.42576	9.24158	166.219	4.95444e-38	1.21296e-36
Cyp51	0.625001	9.27189	31.7375	1.76483e-08	2.20313e-07		Aff4	1.4238	9.17663	151.069	1.01239e-34	2.12152e-33
1810022K09Rik	0.624918	9.39922	52.6196	4.04825e-13	9.97557e-12		Arhgdia	1.42359	9.33599	189.809	3.49953e-43	1.02612e-41
Hist1h1a	0.624652	9.30806	14.8044	0.000119256	0.000636677		Med1	1.42278	9.1293	150.537	1.32321e-34	2.76522e-33
Ostc	0.624479	9.50184	74.7146	5.43922e-18	2.25467e-16		Cenpe	1.42272	9.18499	94.2697	2.75338e-22	3.11816e-21
Taldo1	0.624201	9.5997	77.0036	1.70646e-18	7.42574e-17		Mtpn	1.42212	9.26665	180.396	3.97057e-41	1.09029e-39
Atp8b4	0.624119	9.09684	31.0301	2.54056e-08	3.09242e-07		Fbxo3	1.42152	9.09082	146.16	1.19755e-33	2.3747e-32
Ankrd13a	0.623906	9.13701	41.0306	1.49866e-10	2.65512e-09		Gramd3	1.42141	9.08814	107.542	3.38567e-25	4.5292e-24
3110040N11Rik	0.623827	9.00719	28.6879	8.50354e-08	9.3638e-07		Endou	1.42054	9.15865	125.11	4.81478e-29	7.70794e-28
2310039H08Rik	0.623786	9.1446	33.5308	7.01428e-09	9.36682e-08		Hexim1	1.42039	9.15563	143.238	5.21482e-33	1e-31
Xrcc6	0.623513	9.4617	61.8496	3.70716e-15	1.17097e-13		Trp53	1.42039	9.48091	232.926	1.37181e-52	5.36317e-51
Dohh	0.623316	9.08353	33.4753	7.21765e-09	9.58763e-08		Dazap1	1.41853	9.31206	177.503	1.70089e-40	4.53071e-39
Tsc22d3	0.623045	9.43999	50.2839	1.33035e-12	3.09189e-11		Clip1	1.41748	9.07166	142.034	9.5578e-33	1.80087e-31
Glmn	0.622708	9.00895	28.4079	9.82624e-08	1.06958e-06		Fryl	1.41676	9.10205	144.894	2.26514e-33	4.42214e-32
Mydgf	0.622564	9.12974	35.9364	2.03863e-09	2.98881e-08		Dnajc5	1.4167	9.16298	152.854	4.12325e-35	8.87407e-34
Rrp15	0.622415	9.12863	35.2605	2.8843e-09	4.15219e-08		Ccnl2	1.41617	9.36214	193.084	6.74661e-44	2.01732e-42
Emc10	0.622246	9.30295	58.626	1.90683e-14	5.5269e-13		Atad5	1.41545	9.12443	128.081	1.07742e-29	1.78744e-28
Snrnp40	0.622164	9.34191	55.6859	8.50278e-14	2.28503e-12		Hivep3	1.41529	9.14923	118.502	1.34597e-27	1.99652e-26
Chtf8	0.621895	9.07309	33.7521	6.26025e-09	8.47964e-08		mt-Co2	1.41451	13.0549	2215.97	0	0
Cox7a2l	0.621584	10.0338	137.833	7.92539e-32	8.50434e-30		Mcm5	1.41393	9.21027	127.402	1.51729e-29	2.498e-28
Yipf3	0.621453	9.08533	34.1464	5.11173e-09	7.06305e-08		Nrd1	1.41264	9.19729	144.794	2.38227e-33	4.64482e-32
Surf4	0.62144	9.12462	37.2844	1.02097e-09	1.57304e-08		Ddx6	1.41213	9.42122	207.651	4.4708e-47	1.48994e-45
Eif2a	0.621308	9.23768	48.058	4.13806e-12	8.86811e-11		Sqstm1	1.41183	9.13816	139.839	2.88721e-32	5.35994e-31
Gpx4	0.620969	10.2104	145.671	1.53206e-33	1.78308e-31		Abcf1	1.41158	9.21487	158.149	2.87078e-36	6.46352e-35
Gmpr	0.620812	9.04478	28.6219	8.79817e-08	9.65311e-07		Tapt1	1.41012	9.18537	148.645	3.4281e-34	6.98077e-33
Ppm1g	0.620508	9.317	54.4798	1.57056e-13	4.08995e-12		Thy1	1.4076	9.17334	146.181	1.18543e-33	2.35374e-32
Fcf1	0.620466	9.23133	44.9197	2.05283e-11	4.11927e-10		Las1l	1.40738	9.1224	142.946	6.04005e-33	1.15096e-31
Hnrnpk	0.620229	10.2382	177.113	2.069e-40	3.19429e-38		Shisa5	1.40725	9.11199	119.788	7.03791e-28	1.05848e-26
Nedd4	0.619943	9.46076	68.9223	1.02418e-16	3.78872e-15		Rbbp4	1.40721	9.73826	297.387	1.22196e-66	7.02978e-65
Bap1	0.619902	9.01558	29.0296	7.12797e-08	7.97679e-07		Tnik	1.40665	9.07305	133.136	8.44303e-31	1.47339e-29
Txnrd1	0.619884	9.14065	34.9861	3.32074e-09	4.74437e-08		Cpsf6	1.40599	9.30696	181.226	2.61694e-41	7.22524e-40
AI662270	0.619794	9.44648	62.9805	2.08768e-15	6.74928e-14		Chd6	1.40529	9.1605	154.178	2.11731e-35	4.62265e-34
Tbrg1	0.619754	9.27238	50.2487	1.35443e-12	3.13822e-11		Tab2	1.40515	9.12263	141.567	1.20941e-32	2.27309e-31
Ube2e1	0.61964	9.40516	68.7907	1.09487e-16	4.02071e-15		Dazap2	1.40507	9.23193	160.382	9.33581e-37	2.14994e-35
Got2	0.619431	9.10761	35.7766	2.21293e-09	3.22559e-08		Spag9	1.40474	9.24795	162.729	2.86726e-37	6.75727e-36
Nudcd2	0.6187	9.24019	39.7177	2.93456e-10	4.94982e-09		Lsm14a	1.40371	9.18852	149.35	2.40428e-34	4.9358e-33
Tomm70a	0.618614	9.18437	44.3803	2.704e-11	5.35491e-10		Thoc2	1.40234	9.29659	180.528	3.71682e-41	1.02246e-39
Vwa9	0.618584	9.03784	31.4731	2.02225e-08	2.49973e-07		Rbmx	1.40221	9.24161	157.395	4.19704e-36	9.37979e-35
Rnf10	0.618582	9.34795	65.4575	5.93802e-16	2.04652e-14		Appl1	1.4014	9.19687	151.169	9.62753e-35	2.02031e-33
Hnrnpa1	0.61858	10.367	127.945	1.15419e-29	1.12664e-27		Cbx4	1.40135	9.20839	146.204	1.17173e-33	2.32961e-32
S100a11	0.618579	9.42063	50.9276	9.5836e-13	2.24806e-11		Zfp451	1.39872	9.11624	137.332	1.01994e-31	1.85033e-30
Ppie	0.618325	9.12932	37.8396	7.68072e-10	1.20424e-08		Cntrl	1.3987	9.15756	135.43	2.65827e-31	4.71507e-30
Tsr2	0.618211	9.01311	28.6454	8.69188e-08	9.55034e-07		Cited2	1.39656	9.19708	132.423	1.20897e-30	2.10008e-29
Yif1b	0.618192	9.10028	34.1667	5.05864e-09	7.00249e-08		Map2k2	1.39647	9.31582	187.486	1.12499e-42	3.22982e-41
Mrpl36	0.618181	9.23474	40.5215	1.94463e-10	3.37411e-09		Cdk13	1.39643	9.1191	141.242	1.42447e-32	2.66406e-31
Phc2	0.618032	9.20266	46.1571	1.09143e-11	2.24978e-10		Stk38	1.39638	9.1984	145.201	1.94124e-33	3.80454e-32
Ube2l3	0.617927	9.54731	82.1535	1.25917e-19	5.93497e-18		Whsc1l1	1.39604	9.24405	156.28	7.35336e-36	1.63132e-34
Rpl41	0.617782	12.3587	232.078	2.09942e-52	4.96317e-50		Fkbp8	1.39524	9.35787	186.984	1.44739e-42	4.14754e-41
Ndufc2	0.617326	9.86505	110.659	7.02733e-26	5.31617e-24		Psmd1	1.39463	9.18305	147.32	6.67856e-34	1.34014e-32
Ezr	0.617115	9.76534	102.308	4.75189e-24	3.15334e-22		Nr4a1	1.39459	9.15747	115.025	7.76953e-27	1.11425e-25
Ccdc107	0.616938	9.09155	32.8128	1.01475e-08	1.319e-07		Ilf2	1.39312	9.35005	191.07	1.85649e-43	5.48607e-42
Magohb	0.616884	9.0874	31.0526	2.51124e-08	3.05918e-07		Crlf3	1.3928	9.24924	161.452	5.44888e-37	1.27421e-35
Mrpl57	0.616663	9.37334	53.9373	2.06986e-13	5.29003e-12		Hnrnpll	1.39179	9.09993	138.335	6.15693e-32	1.12512e-30
Serp1	0.616628	9.46569	68.1293	1.53118e-16	5.52906e-15		Akr1a1	1.39165	9.58356	259.255	2.49425e-58	1.14705e-56
Serinc3	0.616397	9.42283	59.588	1.16945e-14	3.47618e-13		Ppp2ca	1.39136	9.7728	339.506	8.17397e-76	5.91733e-74
Arl6ip5	0.616134	9.14284	36.1106	1.86433e-09	2.7439e-08		Zcchc6	1.38947	9.12281	136.23	1.77711e-31	3.17446e-30
Mrpl12	0.61605	9.37205	45.3685	1.63239e-11	3.31517e-10		Stk4	1.3888	9.16582	141.055	1.56521e-32	2.92367e-31
Mrps34	0.615747	9.23488	39.8307	2.76954e-10	4.70294e-09		Lrrc58	1.38666	9.17993	149.311	2.45203e-34	5.02699e-33
Ltv1	0.615577	9.06452	32.1795	1.40566e-08	1.77972e-07		Ube2q1	1.38576	9.13323	142.977	5.94793e-33	1.13626e-31
Klc3	0.615282	9.07621	24.3044	8.22518e-07	7.43411e-06		Pde3b	1.38558	9.15258	141.35	1.34891e-32	2.52586e-31
Igtp	0.615186	8.98249	24.4822	7.50006e-07	6.81621e-06		Rad50	1.38483	9.17486	128.245	9.91889e-30	1.64734e-28
Sec61b	0.614939	10.4781	139.536	3.36187e-32	3.65936e-30		Setd7	1.3847	9.09513	123.095	1.32912e-28	2.07529e-27
Yrdc	0.614836	9.13314	33.3515	7.69171e-09	1.01905e-07		Ogfr	1.38455	9.12379	139.608	3.24307e-32	6.0132e-31
Rbm8a	0.614707	9.30044	54.881	1.28054e-13	3.36949e-12		Nsg2	1.38455	9.19461	140.61	1.95802e-32	3.64839e-31
Puf60	0.614598	9.23789	48.1052	4.03944e-12	8.66903e-11		Gapvd1	1.38402	9.12931	141.524	1.23593e-32	2.31719e-31
Rrp36	0.614526	9.01807	29.1807	6.59344e-08	7.42252e-07		Madd	1.38385	9.1428	138.56	5.49818e-32	1.01078e-30
Eif3h	0.614367	10.3784	195.443	2.06199e-44	3.71403e-42		Vezf1	1.38347	9.10461	139.093	4.20323e-32	7.76493e-31
Dld	0.614028	9.14281	37.972	7.17689e-10	1.13229e-08		Rhoh	1.38311	10.1867	417.828	7.24966e-93	7.12256e-91
Actl6a	0.614001	9.37242	58.3989	2.14015e-14	6.15599e-13		Snw1	1.38169	9.33662	195.26	2.26044e-44	6.88137e-43
Sssca1	0.613974	9.13126	33.5426	6.97206e-09	9.33516e-08		Usp9x	1.38113	9.20138	142.304	8.34568e-33	1.58035e-31
Zwint	0.613942	9.22449	45.1397	1.83467e-11	3.70943e-10		Gtpbp4	1.37943	9.32489	170.952	4.58349e-39	1.16356e-37
Selplg	0.613773	9.82543	104.651	1.45676e-24	1.00185e-22		Arpc2	1.37931	9.994	414.193	4.48058e-92	4.2636e-90
Atp5g2	0.613618	10.5605	154.79	1.55615e-35	1.97853e-33		Cbl	1.37879	9.26677	166.524	4.25033e-38	1.04565e-36
Nipsnap1	0.613466	9.06851	30.3996	3.51595e-08	4.17226e-07		Wdr1	1.37795	9.19592	152.496	4.9371e-35	1.05955e-33
Rbm7	0.613405	9.23994	46.8147	7.8026e-12	1.63057e-10		Runx3	1.37696	9.27521	135.333	2.79129e-31	4.94522e-30
Rassf1	0.613252	9.14292	35.9875	1.98589e-09	2.91431e-08		Cbfb	1.37596	9.1088	132.32	1.27332e-30	2.20567e-29
Wbscr22	0.613199	9.08393	31.5612	1.93256e-08	2.39473e-07		Capns1	1.37546	9.15197	137.076	1.16033e-31	2.10249e-30
Brms1	0.613141	9.0432	30.5089	3.32338e-08	3.96552e-07		Nrp1	1.37401	9.08964	108.364	2.23725e-25	3.01959e-24
Grpel1	0.613122	9.37665	55.1179	1.13515e-13	3.01841e-12		Rev3l	1.37372	9.09246	125.899	3.23572e-29	5.23039e-28
Carnmt1	0.613086	9.18349	44.4417	2.62039e-11	5.19614e-10		Mta2	1.37365	9.19238	144.194	3.22313e-33	6.23606e-32
Arpc1a	0.613083	9.33225	63.9094	1.30274e-15	4.29421e-14		Srsf4	1.37266	9.13337	138.278	6.33526e-32	1.15624e-30
Cope	0.612861	9.28293	56.2163	6.49215e-14	1.78918e-12		Fosb	1.37222	9.26587	114.459	1.03405e-26	1.47319e-25
Yae1d1	0.61281	9.08394	32.5366	1.16966e-08	1.50357e-07		Kat6a	1.37159	9.09079	128.781	7.57159e-30	1.26444e-28
Psmc4	0.61247	9.42845	67.0251	2.68078e-16	9.45459e-15		Uba1	1.37157	9.12008	136.018	1.97688e-31	3.52714e-30
Haus4	0.61243	9.09153	28.9338	7.48956e-08	8.34019e-07		Hivep2	1.37152	9.09386	130.965	2.52035e-30	4.29908e-29
Prdx3	0.612303	9.25446	49.6372	1.84972e-12	4.17705e-11		Eml4	1.37074	9.18809	143.495	4.58054e-33	8.80604e-32
Clns1a	0.612284	9.32262	56.9485	4.47366e-14	1.25114e-12		Hspa9	1.37056	9.4186	183.001	1.07179e-41	3.01417e-40
Psmd6	0.611889	9.25429	46.4613	9.34469e-12	1.94477e-10		2019-03-07	1.37055	9.3189	178.561	9.99175e-41	2.68995e-39
Vdac1	0.611887	9.59769	95.7605	1.29655e-22	7.91003e-21		9930021J03Rik	1.37053	9.06931	134.982	3.33163e-31	5.87501e-30
Cops4	0.6117	9.21876	46.519	9.07322e-12	1.89163e-10		Ap3b1	1.36968	9.11981	132.107	1.41796e-30	2.44906e-29
Tmco1	0.611583	9.19777	37.0229	1.16748e-09	1.78064e-08		Tmbim6	1.36939	9.43956	208.729	2.60102e-47	8.74522e-46
Pmpcb	0.611353	9.16329	37.1276	1.10646e-09	1.69612e-08		Clspn	1.36913	9.14873	98.2081	3.76638e-23	4.43466e-22
Mrpl38	0.611345	9.07072	31.643	1.85277e-08	2.30151e-07		Sf1	1.36858	9.33299	170.45	5.90099e-39	1.49052e-37
Mta2	0.611293	9.19238	43.7539	3.72372e-11	7.1954e-10		Ranbp2	1.36854	9.26801	157.78	3.45766e-36	7.75028e-35
Ran	0.611132	10.5715	59.5959	1.1648e-14	3.47554e-13		Srek1	1.36604	9.09961	129.26	5.94965e-30	9.95777e-29
Mcm2	0.61089	9.18953	33.7288	6.33573e-09	8.55126e-08		Aldh2	1.36548	9.27455	155.251	1.23407e-35	2.70994e-34
Aph1a	0.610649	9.06846	33.1747	8.42382e-09	1.10925e-07		Ssh2	1.36483	9.19254	144.234	3.15844e-33	6.11871e-32
Snx3	0.610496	9.53976	79.8848	3.96898e-19	1.81422e-17		Setd2	1.36427	9.21249	147.207	7.07161e-34	1.41526e-32
Tspan13	0.61037	9.59821	82.7281	9.41545e-20	4.5513e-18		Rreb1	1.36362	9.10367	131.133	2.31511e-30	3.9624e-29
Atp5b	0.610342	10.4279	160.388	9.30721e-37	1.2573e-34		Znrf1	1.36348	9.36024	181.566	2.20571e-41	6.10098e-40
Ywhae	0.61032	9.90554	111.359	4.93682e-26	3.81092e-24		Lgals9	1.36342	9.34995	175.7	4.21047e-40	1.1079e-38
Tubb4b	0.610257	9.58952	42.0506	8.89403e-11	1.64106e-09		Ktn1	1.36336	9.20748	148.089	4.53509e-34	9.17325e-33
Eif1ad	0.610105	9.17123	33.9505	5.65316e-09	7.71256e-08		Tra2b	1.36267	9.64418	266.619	6.19092e-60	2.95485e-58
Txndc12	0.609985	9.01455	27.5873	1.50163e-07	1.5899e-06		Zcchc11	1.36208	9.33368	186.171	2.17823e-42	6.22998e-41
Toe1	0.609917	9.06173	29.9197	4.50322e-08	5.21739e-07		Mlf2	1.36093	9.19216	145.313	1.83493e-33	3.60084e-32
Maged2	0.609644	8.97614	27.843	1.31571e-07	1.40683e-06		Ythdf1	1.36091	9.16321	143.884	3.76675e-33	7.26925e-32
Psmd8	0.60956	9.50116	66.2723	3.92741e-16	1.37869e-14		Smc2	1.35908	9.46329	121.066	3.69549e-28	5.65116e-27
Wrap53	0.60805	8.98418	27.6956	1.41988e-07	1.51181e-06		Tmem57	1.35802	9.10978	131.476	1.9482e-30	3.34957e-29
Api5	0.60787	9.15925	38.9601	4.32564e-10	7.07535e-09		Hnrnpd	1.35668	9.62698	185.392	3.22301e-42	9.13187e-41
Actb	0.607749	11.6611	101.93	5.75326e-24	3.78465e-22		Smg1	1.35638	9.11768	126.217	2.75617e-29	4.46955e-28
Fut8	0.607259	9.13724	33.1856	8.3767e-09	1.10463e-07		Dock10	1.35602	9.25377	148.489	3.70904e-34	7.54272e-33
Timm17a	0.607145	9.2068	41.9974	9.13937e-11	1.67814e-09		Gbp7	1.35513	9.20426	133.037	8.87526e-31	1.54704e-29
Tonsl	0.606854	9.21771	42.9533	5.60627e-11	1.06161e-09		Fbxl14	1.35452	9.16955	139.912	2.78278e-32	5.17241e-31
Abhd17a	0.606738	9.18645	43.5248	4.18613e-11	8.02739e-10		Ptpn1	1.35327	9.2192	138.546	5.5367e-32	1.01663e-30
Abhd8	0.606645	9.06345	30.2076	3.88186e-08	4.56353e-07		Psmd2	1.35195	9.20496	142.927	6.09832e-33	1.1606e-31
Atraid	0.606617	9.08959	31.839	1.67496e-08	2.10308e-07		Rfwd2	1.35081	9.1103	132.523	1.14978e-30	2.00187e-29
Elovl1	0.606292	9.01049	26.6478	2.44123e-07	2.48559e-06		Fyn	1.34938	9.11837	129.994	4.11076e-30	6.92603e-29
Atp1b3	0.606199	9.36312	50.9959	9.25614e-13	2.18139e-11		Cd81	1.34931	9.20079	129.287	5.86824e-30	9.83239e-29
Rpl14	0.605632	11.7746	193.149	6.52985e-44	1.1488e-41		Mcm7	1.34859	9.39585	162.831	2.72311e-37	6.43759e-36
Zbtb8os	0.605351	9.18711	37.3484	9.88024e-10	1.52695e-08		Elmo1	1.3478	9.0962	127.454	1.47789e-29	2.43844e-28
Prdx6	0.605055	9.73585	89.7675	2.67864e-21	1.4631e-19		Usf2	1.3462	9.14934	137.048	1.17678e-31	2.12974e-30
Txn2	0.604346	9.30922	51.8164	6.09398e-13	1.47052e-11		Alkbh5	1.34522	9.12243	131.935	1.54623e-30	2.66756e-29
Vmp1	0.60414	9.14311	37.247	1.04075e-09	1.60025e-08		Usp34	1.34426	9.26134	156.043	8.28459e-36	1.82987e-34
Fnta	0.60409	9.1653	39.0689	4.09105e-10	6.72799e-09		Whsc1	1.34413	9.27714	148.45	3.78305e-34	7.6829e-33
Cops8	0.604002	9.16711	39.3605	3.52356e-10	5.85197e-09		Mpzl2	1.34391	9.58001	201.031	1.24414e-45	3.97126e-44
Etfb	0.603826	9.25424	39.094	4.0389e-10	6.6567e-09		Nufip2	1.34388	9.23984	149.632	2.08618e-34	4.32382e-33
Rad54l	0.603706	8.97531	27.3015	1.74075e-07	1.81763e-06		Cerk	1.34298	9.1055	126.457	2.44242e-29	3.9821e-28
Rpn2	0.603668	9.24562	50.2251	1.37081e-12	3.16648e-11		Tacc1	1.34291	9.25474	153.489	2.99535e-35	6.50293e-34
Aes	0.603566	9.64286	78.2642	9.0142e-19	3.98786e-17		Zfp800	1.34242	9.12123	125.622	3.72012e-29	5.98781e-28
Emc2	0.603543	9.08005	29.9195	4.50357e-08	5.21739e-07		Trim11	1.34187	9.21986	143.066	5.68451e-33	1.08869e-31
Eif4a3	0.603476	9.3257	50.0657	1.48685e-12	3.40849e-11		Rnf145	1.3409	9.11625	112.942	2.22207e-26	3.13326e-25
Bloc1s4	0.603441	9.04518	29.3491	6.04445e-08	6.83547e-07		Mtf2	1.34082	9.58471	216.261	5.91624e-49	2.07686e-47
Id2	0.603349	9.21827	20.7532	5.22432e-06	3.98006e-05		Trp53i11	1.3407	9.0866	124.821	5.57116e-29	8.86347e-28
Pes1	0.603324	9.09206	32.6913	1.0802e-08	1.39903e-07		Ilf3	1.33935	9.1243	129.823	4.47926e-30	7.52177e-29
Npc2	0.603318	9.69659	93.5664	3.92804e-22	2.25118e-20		Stk17b	1.33756	9.33373	147.408	6.39013e-34	1.28397e-32
Arl1	0.603224	9.30673	56.015	7.19214e-14	1.96421e-12		U2af2	1.33703	9.18429	134.514	4.21783e-31	7.41183e-30
Marcksl1	0.60319	9.50375	55.6691	8.57574e-14	2.30055e-12		Ywhaz	1.33643	9.82015	345.764	3.54468e-77	2.64192e-75
Idh3g	0.603101	9.22948	42.3518	7.62475e-11	1.42247e-09		Gsr	1.33635	9.2163	137.618	8.83342e-32	1.60637e-30
Lgals3bp	0.603072	9.00462	27.34	1.70643e-07	1.78303e-06		Supt5	1.33608	9.11725	130.139	3.81981e-30	6.45413e-29
Polr1d	0.602936	9.95706	120.303	5.43112e-28	4.72258e-26		Hdac2	1.33588	9.31695	168.593	1.50122e-38	3.73576e-37
S100a10	0.602747	9.49712	44.6578	2.34662e-11	4.6819e-10		Nisch	1.33569	9.21598	149.671	2.0458e-34	4.24594e-33
Mrps24	0.602584	9.31294	44.8205	2.15948e-11	4.32182e-10		Pdpk1	1.33492	9.09836	127.173	1.70226e-29	2.79644e-28
Pttg1	0.602216	9.38292	33.9677	5.60354e-09	7.65868e-08		Zbtb1	1.33469	9.23235	144.477	2.7943e-33	5.44115e-32
Lgals1	0.602087	10.5472	53.9685	2.03733e-13	5.22454e-12		Mybbp1a	1.33441	9.15367	124.445	6.73289e-29	1.06335e-27
Dpp4	0.602018	9.32689	51.8394	6.02313e-13	1.45575e-11		Dnajc2	1.33345	9.45079	193.725	4.89069e-44	1.46527e-42
Aldoa	0.601994	9.27497	44.0907	3.13515e-11	6.15237e-10		Cenpb	1.33237	9.09737	126.296	2.64933e-29	4.31479e-28
Ten1	0.601939	9.20868	39.9746	2.57286e-10	4.40355e-09		Man1a	1.33228	9.17994	116.739	3.27424e-27	4.79103e-26
Kti12	0.601785	9.12496	33.2414	8.13987e-09	1.0756e-07		Nop58	1.332	9.56299	195.909	1.63137e-44	4.98639e-43
Dnmt3b	0.601662	9.06224	27.601	1.49104e-07	1.5799e-06		Hs2st1	1.33199	9.0983	120.529	4.84594e-28	7.33191e-27
Trim27	0.601597	9.37417	54.9831	1.21573e-13	3.21557e-12		Fmr1	1.33121	9.12192	125.983	3.10178e-29	5.01925e-28
Polr3k	0.601558	9.37255	59.1854	1.43492e-14	4.2403e-13		Plekha7	1.33093	9.11487	120.782	4.26415e-28	6.49061e-27
Zrsr2	0.601535	9.17158	40.7664	1.71556e-10	3.01119e-09		Capzb	1.33024	9.49925	228.765	1.10835e-51	4.25619e-50
Tpd52l2	0.601532	9.19813	42.1423	8.48681e-11	1.56975e-09		Glyr1	1.32952	9.10615	127.652	1.33776e-29	2.21206e-28
Tsen34	0.601417	8.99975	27.6324	1.46704e-07	1.55654e-06		Ylpm1	1.32943	9.08905	122.569	1.73274e-28	2.68885e-27
Sap30	0.601275	9.14671	32.937	9.5193e-09	1.24483e-07		Erbb2ip	1.32843	9.23749	140.556	2.01178e-32	3.74393e-31
Sh2d5	0.601131	8.96983	26.4838	2.65755e-07	2.67701e-06		Lcp1	1.32726	9.19466	119.946	6.50014e-28	9.78578e-27
Tcf3	0.600653	9.29376	52.0412	5.4347e-13	1.32411e-11		Pwwp2a	1.32588	9.10086	126.281	2.66841e-29	4.33652e-28
Gps1	0.600465	9.07732	32.7335	1.05699e-08	1.37038e-07		Uhrf2	1.32558	9.26672	159.95	1.16008e-36	2.65939e-35
Tpm3	0.600355	9.49543	62.1921	3.11536e-15	9.96521e-14		Znrf2	1.32521	9.07657	125.074	4.90329e-29	7.82562e-28
Tmed2	0.600104	9.7162	95.492	1.4849e-22	8.95084e-21		Cd8b1	1.32499	9.33573	89.7635	2.684e-21	2.85777e-20
Usp5	0.599548	9.02651	28.3422	1.01656e-07	1.10334e-06		Baz1a	1.32357	9.16282	121.971	2.34203e-28	3.61581e-27
Nfs1	0.599459	9.04661	29.5557	5.43333e-08	6.20893e-07		Pds5a	1.32307	9.24051	147.274	6.83796e-34	1.37031e-32
Aaas	0.599391	8.98908	27.2958	1.74588e-07	1.82174e-06		Chd2	1.32235	9.52175	201.767	8.59517e-46	2.77281e-44
Dnajc2	0.599375	9.45079	62.4427	2.74311e-15	8.81172e-14		Sec13	1.3218	9.12114	125.217	4.56286e-29	7.32089e-28
Cdc7	0.599258	9.01038	25.1964	5.1779e-07	4.88109e-06		Sppl3	1.32143	9.08443	122.894	1.47108e-28	2.28751e-27
Ddx5	0.599119	10.8768	231.763	2.45954e-52	5.72506e-50		N4bp2l2	1.32116	9.27914	165.597	6.77603e-38	1.64034e-36
Gm10073	0.598986	9.39708	49.3394	2.15293e-12	4.81149e-11		Pcnt	1.31997	9.09506	120.045	6.1856e-28	9.32153e-27
Lonp1	0.598755	9.05186	28.9679	7.35869e-08	8.2107e-07		Zbtb38	1.31928	9.08229	118.509	1.34141e-27	1.99171e-26
Apex1	0.598511	9.27277	40.2561	2.22755e-10	3.85616e-09		Mepce	1.31874	9.18369	132.362	1.2466e-30	2.16297e-29
Gm9493	0.598413	9.25065	36.6975	1.37958e-09	2.08731e-08		Hnrnpc	1.31868	9.6429	262.935	3.9341e-59	1.83713e-57
Cmpk1	0.598039	9.31014	52.8248	3.64669e-13	9.04498e-12		Nfatc3	1.31786	9.10115	124.637	6.11097e-29	9.69171e-28
Lat	0.597991	10.1848	134.263	4.7848e-31	4.9585e-29		Hdac7	1.31784	9.10368	122.891	1.47318e-28	2.28842e-27
Vav1	0.597951	9.07408	30.6823	3.03919e-08	3.66107e-07		Krit1	1.31768	9.34704	171.08	4.2984e-39	1.09302e-37
Stxbp2	0.597931	9.0388	28.8851	7.67996e-08	8.53141e-07		Aldoa	1.31753	9.27497	142.238	8.62732e-33	1.63164e-31
Fam32a	0.597721	9.26149	48.0414	4.17303e-12	8.93041e-11		Nsun2	1.31603	9.21091	130.623	2.99421e-30	5.07874e-29
Ubxn1	0.597716	9.54941	74.5381	5.94793e-18	2.44544e-16		Rfx7	1.31396	9.1318	125.083	4.88141e-29	7.79892e-28
Atp5o	0.597491	9.93288	110.661	7.01958e-26	5.31617e-24		Pura	1.31255	9.13769	127.355	1.55347e-29	2.55479e-28
Qdpr	0.597347	9.0605	29.1628	6.6545e-08	7.48014e-07		Adrbk1	1.31254	9.22113	140.677	1.89325e-32	3.53205e-31
Stip1	0.597184	9.22795	44.3493	2.74711e-11	5.42607e-10		Wdr43	1.31149	9.20229	132.47	1.18087e-30	2.05362e-29
Yeats4	0.597031	9.34362	55.8176	7.95155e-14	2.14834e-12		Herc1	1.31109	9.15269	127.087	1.77795e-29	2.9113e-28
Trappc13	0.596675	9.10847	33.5366	6.99352e-09	9.34735e-08		Mbnl1	1.31106	9.74776	304.682	3.14613e-68	1.91168e-66
Pla2g12a	0.596455	9.32181	43.8148	3.60958e-11	6.9927e-10		Set	1.31103	10.1345	264.034	2.26618e-59	1.06482e-57
Anapc5	0.5963	9.4785	62.7486	2.34845e-15	7.57612e-14		Sla	1.31087	9.04737	113.383	1.77916e-26	2.51812e-25
Erh	0.596149	10.4893	109.333	1.37188e-25	1.01748e-23		Mysm1	1.31041	9.11754	127.565	1.3973e-29	2.30798e-28
Psmd3	0.595977	9.27726	47.0097	7.06358e-12	1.48227e-10		Gpi1	1.30987	9.55713	208.751	2.57252e-47	8.66864e-46
Dcun1d5	0.595875	9.44163	64.9996	7.4915e-16	2.54711e-14		Hnrnpa0	1.30971	9.72422	266.769	5.74294e-60	2.74971e-58
Slc25a5	0.595664	10.1668	109.785	1.09194e-25	8.21942e-24		Tubb2a	1.30893	9.40472	120.568	4.7513e-28	7.19592e-27
Usp22	0.595659	9.13327	34.7128	3.82106e-09	5.398e-08		Trim33	1.30891	9.08005	117.345	2.41214e-27	3.54671e-26
Gga1	0.595472	9.02231	26.9631	2.07375e-07	2.14316e-06		Mllt3	1.30831	9.10863	123.087	1.33482e-28	2.08204e-27
Arf4	0.595108	9.47254	71.9939	2.15861e-17	8.46109e-16		Kdm6a	1.30758	9.09043	118.795	1.16153e-27	1.72972e-26
Carkd	0.594992	9.24944	41.2813	1.31822e-10	2.35197e-09		mt-Nd3	1.30747	10.0298	375.206	1.37609e-83	1.13772e-81
Hsbp1	0.594355	9.30286	51.0467	9.01932e-13	2.1289e-11		Actn1	1.30725	9.14953	126.286	2.66226e-29	4.33118e-28
Kat2a	0.593534	9.00344	26.9977	2.03694e-07	2.10655e-06		Mark2	1.30718	9.09461	121.758	2.60807e-28	4.01834e-27
Gpr171	0.593482	9.23084	33.2426	8.13491e-09	1.0756e-07		Fus	1.30691	9.8408	313.739	3.34676e-70	2.14562e-68
Ppic	0.593166	9.00408	24.7809	6.42302e-07	5.92202e-06		Fam117b	1.30633	9.08182	115.762	5.35891e-27	7.74406e-26
mt-Co2	0.593032	13.0549	451.113	4.12979e-100	3.90523e-97		Zc3hav1	1.30572	9.29614	145.511	1.66062e-33	3.26725e-32
Ado	0.592994	9.03364	26.0053	3.40482e-07	3.3473e-06		Fam169b	1.30538	9.18165	119.127	9.82514e-28	1.46747e-26
Trim28	0.592991	9.30505	48.9075	2.68322e-12	5.90075e-11		Dhx40	1.3043	9.15906	124.607	6.20561e-29	9.83151e-28
Dhcr7	0.592961	9.07217	28.1735	1.10911e-07	1.19692e-06		Calr	1.30373	9.63534	210.259	1.20627e-47	4.11055e-46
Mpc1	0.592781	9.42454	56.0939	6.90922e-14	1.89688e-12		Impdh2	1.30331	9.59976	210.124	1.29095e-47	4.38923e-46
Ppia	0.592088	11.7665	147.262	6.87737e-34	8.12927e-32		Rras2	1.30315	9.20449	130.72	2.85139e-30	4.84736e-29
Ap2m1	0.591876	9.25608	43.5222	4.19175e-11	8.028e-10		Acly	1.30258	9.13531	124.035	8.2778e-29	1.3019e-27
Gtf2b	0.591716	9.41439	57.0123	4.3309e-14	1.21345e-12		Spen	1.30244	9.10213	120.647	4.56529e-28	6.92807e-27
Ap2s1	0.591563	9.33664	52.9917	3.34958e-13	8.37671e-12		Glud1	1.30189	9.13285	122.183	2.10478e-28	3.25617e-27
Med7	0.591452	9.01596	25.0259	5.65655e-07	5.28621e-06		Tpp2	1.30142	9.18569	133.509	6.99778e-31	1.22259e-29
Ost4	0.591446	9.52332	70.4072	4.8244e-17	1.82483e-15		Setd8	1.30072	9.27042	142.957	6.00816e-33	1.14632e-31
Pomp	0.591207	9.72383	94.4876	2.46631e-22	1.4352e-20		Elk4	1.30069	9.13829	125.704	3.56984e-29	5.75205e-28
Tmem191c	0.591121	9.08138	25.0081	5.70887e-07	5.32523e-06		Arid5a	1.29915	9.22475	123.553	1.05548e-28	1.65315e-27
Fam103a1	0.591014	9.24466	43.8755	3.49949e-11	6.79682e-10		Eif5	1.29905	9.74129	255.17	1.93823e-57	8.65055e-56
Tuba1b	0.590127	9.62584	20.8696	4.91644e-06	3.78203e-05		Fos	1.29872	9.09836	90.2756	2.07188e-21	2.20913e-20
Kpna4	0.590113	9.20128	40.5852	1.88224e-10	3.27713e-09		Sltm	1.29838	9.30034	157.629	3.73039e-36	8.34923e-35
Aldh9a1	0.590064	9.07445	31.4638	2.03196e-08	2.50763e-07		Nap1l4	1.29774	9.31944	160.047	1.10528e-36	2.53762e-35
Alyref	0.589932	9.66702	55.4652	9.5127e-14	2.54738e-12		Limd1	1.29733	9.05377	124.599	6.22937e-29	9.85883e-28
Arl6ip4	0.589737	9.27308	44.4918	2.55426e-11	5.07832e-10		Copz1	1.29708	9.15291	127.055	1.80681e-29	2.95535e-28
Slain1	0.589533	9.17937	34.5438	4.1676e-09	5.8331e-08		Lbr	1.297	9.44712	191.583	1.43501e-43	4.26556e-42
Ramp1	0.589201	9.95326	107.698	3.12977e-25	2.24424e-23		Txlna	1.29633	9.17516	129.958	4.18458e-30	7.04257e-29
Sar1a	0.58898	9.21794	42.211	8.19392e-11	1.51929e-09		Trim27	1.29588	9.37417	163.629	1.82354e-37	4.35177e-36
Gm10020	0.588966	9.11682	28.2715	1.05435e-07	1.14026e-06		Prps1	1.29542	9.10641	117.145	2.66763e-27	3.91477e-26
Spcs2	0.588833	9.8762	89.7341	2.72423e-21	1.48264e-19		Mdm2	1.29451	9.15076	128.363	9.35054e-30	1.55465e-28
Dap	0.588553	9.14503	28.3176	1.02957e-07	1.11506e-06		Man1a2	1.29396	9.14532	122.096	2.19912e-28	3.39864e-27
Eif2b5	0.588343	9.07491	30.1997	3.89779e-08	4.57515e-07		Cnot2	1.29295	9.23399	137.778	8.14823e-32	1.48355e-30
Stoml2	0.58834	9.20548	37.6459	8.48245e-10	1.31901e-08		Ppfia1	1.29294	9.12676	118.752	1.18672e-27	1.7655e-26
Maf1	0.588339	9.21695	42.7907	6.09209e-11	1.14643e-09		Ankrd44	1.29194	9.05383	114.674	9.27723e-27	1.3267e-25
Arhgap9	0.587843	9.11092	29.2778	6.27113e-08	7.08076e-07		Akap8	1.29145	9.14113	121.175	3.49906e-28	5.36381e-27
Clp1	0.58781	9.11389	34.0826	5.2821e-09	7.24553e-08		Dennd4a	1.29122	9.17321	121.065	3.69772e-28	5.65116e-27
Gbp8	0.587424	9.01709	16.5871	4.64656e-05	0.000277457		Brd1	1.29109	9.44739	194.075	4.10053e-44	1.23097e-42
Klk8	0.587225	9.1192	25.9016	3.59265e-07	3.51824e-06		Tsc22d2	1.29061	9.05687	120.777	4.27687e-28	6.50342e-27
Adipor1	0.58719	9.11991	33.953	5.64596e-09	7.70969e-08		Gtf2f1	1.29023	9.14514	124.752	5.76668e-29	9.1649e-28
Naca	0.586918	11.4833	278.34	1.72747e-62	5.56098e-60		Ybx3	1.2891	9.35646	130.741	2.82176e-30	4.80238e-29
Nsun2	0.586857	9.21091	37.8139	7.78238e-10	1.21514e-08		Pkn1	1.28811	9.06155	122.438	1.85089e-28	2.86925e-27
Asf1a	0.586836	9.3652	49.6554	1.83268e-12	4.15096e-11		Huwe1	1.28805	9.27215	148.878	3.04904e-34	6.22565e-33
Urod	0.586757	9.0849	29.6463	5.18526e-08	5.95243e-07		Aff1	1.28772	9.12498	112.48	2.80453e-26	3.9253e-25
Dda1	0.586514	9.12874	31.9641	1.5705e-08	1.97849e-07		Hnrnpf	1.28737	10.5413	481.867	8.38451e-107	1.07507e-104
Mrpl23	0.586505	9.71545	87.8933	6.90811e-21	3.65453e-19		Fam120a	1.28737	9.15687	124.256	7.40424e-29	1.16694e-27
Mgat4b	0.586456	8.9726	27.35	1.69761e-07	1.77504e-06		Pcm1	1.28673	9.38166	163.788	1.68263e-37	4.02819e-36
Dtymk	0.586227	9.5649	50.0147	1.52596e-12	3.49285e-11		Dusp1	1.28643	9.20735	109.039	1.59087e-25	2.1606e-24
Odc1	0.585948	9.28567	38.1666	6.49532e-10	1.03338e-08		Pnrc1	1.28627	9.9407	322.973	3.26115e-72	2.15464e-70
Ebna1bp2	0.585908	9.26309	40.6092	1.85931e-10	3.24467e-09		Nsa2	1.28408	9.76149	311.272	1.15368e-69	7.15375e-68
Cdk2	0.585904	9.06257	25.7612	3.86381e-07	3.75703e-06		Pdha1	1.28405	9.25309	136.966	1.22686e-31	2.21507e-30
Cldnd1	0.585617	9.11054	33.1845	8.38143e-09	1.10463e-07		Nop56	1.28384	9.32782	138.71	5.09737e-32	9.39381e-31
Pde4b	0.585561	9.14716	28.8434	7.84736e-08	8.69185e-07		Baz2b	1.28357	9.20539	130.536	3.12756e-30	5.29899e-29
Lamp1	0.585531	9.28066	44.4544	2.60345e-11	5.16933e-10		Mga	1.28353	9.16624	121.885	2.44655e-28	3.77333e-27
Nrarp	0.58551	8.98882	23.9918	9.67447e-07	8.59007e-06		Utrn	1.28315	9.13325	110.711	6.84542e-26	9.42413e-25
Apopt1	0.58548	9.09954	30.9413	2.65948e-08	3.23196e-07		Ubxn4	1.2827	9.3533	168.562	1.52492e-38	3.78851e-37
Tbc1d10c	0.584995	9.17642	36.0073	1.96578e-09	2.88759e-08		Sdha	1.28265	9.24627	138.508	5.64416e-32	1.03385e-30
Tomm40	0.584908	9.1996	36.1533	1.82394e-09	2.69133e-08		Tlk2	1.28223	9.08545	119.725	7.26809e-28	1.09202e-26
Atp6v0b	0.584903	9.23044	39.5055	3.27132e-10	5.45702e-09		Usp3	1.28169	9.25203	144.951	2.20174e-33	4.30392e-32
Maz	0.584779	9.38235	57.8572	2.81855e-14	8.031e-13		Rcc2	1.27933	9.32719	158.603	2.28472e-36	5.19037e-35
Tssc1	0.584743	9.0496	26.1739	3.12005e-07	3.0955e-06		Elavl1	1.2793	9.34598	171.792	3.0048e-39	7.71862e-38
Mrps11	0.584681	9.17384	37.0367	1.15926e-09	1.76989e-08		Crebrf	1.27854	9.17936	123.24	1.2359e-28	1.93173e-27
Uchl3	0.584423	9.30244	36.6145	1.43955e-09	2.16721e-08		Trp53inp1	1.27819	9.14651	110.097	9.33064e-26	1.27758e-24
Mid1	0.584222	8.97079	24.9628	5.84469e-07	5.43851e-06		Gltp	1.27814	9.23132	134.414	4.43542e-31	7.78513e-30
Sf3b4	0.584105	9.18521	37.1643	1.08584e-09	1.66621e-08		Mxi1	1.27787	9.11359	117.918	1.80717e-27	2.67278e-26
Psmb5	0.583996	9.60674	65.8846	4.78116e-16	1.66296e-14		Slc15a2	1.27768	9.08763	109.762	1.10468e-25	1.50982e-24
Spsb2	0.583981	9.09492	19.8091	8.5574e-06	6.17128e-05		Cars	1.27725	9.06276	116.7	3.34007e-27	4.87322e-26
Pim1	0.583926	9.25096	26.2021	3.07491e-07	3.05272e-06		Eif3b	1.27646	9.2431	130.745	2.81578e-30	4.7976e-29
Sh3gl1	0.583854	9.04618	26.885	2.15934e-07	2.21948e-06		Rasa1	1.27624	9.06683	113.728	1.49464e-26	2.12338e-25
Rpl36-ps3	0.583794	9.09142	26.116	3.21502e-07	3.1793e-06		Ap1ar	1.27483	9.16792	123.945	8.66093e-29	1.36075e-27
Pabpc1	0.583617	10.2461	143.982	3.58526e-33	4.10947e-31		Srsf1	1.27303	9.32573	166.208	4.98203e-38	1.21774e-36
Calr	0.583579	9.63534	60.5415	7.20446e-15	2.20655e-13		Cdc42	1.27098	9.78214	291.25	2.65556e-65	1.46637e-63
Rrp1	0.583554	9.63451	88.7886	4.3933e-21	2.38246e-19		Ipo7	1.27095	9.09162	110.791	6.57481e-26	9.05982e-25
Zc3hc1	0.583385	9.03275	27.4258	1.6324e-07	1.71158e-06		Lig4	1.27062	9.09967	105.511	9.43612e-25	1.22548e-23
Ndufb6	0.582969	9.43052	57.8256	2.86421e-14	8.14435e-13		Trim59	1.27055	9.10011	105.706	8.55138e-25	1.1144e-23
Hdlbp	0.58281	9.29461	41.9086	9.56399e-11	1.74762e-09		Cotl1	1.27022	9.12837	101.722	6.38937e-24	7.92387e-23
Drg1	0.582683	9.17785	39.5741	3.15838e-10	5.2861e-09		Eri1	1.26997	9.14969	115.916	4.95764e-27	7.17791e-26
Anxa11	0.582469	9.0242	25.8249	3.73825e-07	3.65137e-06		Arap2	1.26983	9.06824	96.6669	8.2029e-23	9.51033e-22
Rrm1	0.582381	9.27009	29.3926	5.91032e-08	6.70841e-07		Ccna2	1.26949	9.18102	77.3737	1.4149e-18	1.2865e-17
Meaf6	0.582318	9.10847	28.4975	9.38202e-08	1.02417e-06		Sec63	1.26549	9.16629	123.644	1.00809e-28	1.58056e-27
Taf11	0.582285	9.13535	33.5125	7.08067e-09	9.44713e-08		Ctdnep1	1.26495	9.10776	117.149	2.66297e-27	3.91172e-26
AI467606	0.582176	9.1129	27.089	1.94297e-07	2.01627e-06		Srpk2	1.26433	9.32296	159.433	1.50486e-36	3.43418e-35
Laptm4b	0.582166	9.0241	26.2187	3.04862e-07	3.03059e-06		Tnpo3	1.26412	9.10661	118.142	1.61371e-27	2.38898e-26
Gars	0.582148	9.14051	34.7569	3.73554e-09	5.28707e-08		Birc6	1.26346	9.31416	157.146	4.75663e-36	1.06147e-34
Exosc4	0.58208	9.07375	27.7474	1.38232e-07	1.47493e-06		Tmem30a	1.2631	9.09865	116.708	3.3267e-27	4.85839e-26
Tmem121	0.581961	8.99047	25.5987	4.20314e-07	4.05003e-06		Slc16a1	1.26266	9.128	112.528	2.73748e-26	3.83856e-25
Pdcd5	0.581714	9.60941	68.5664	1.22679e-16	4.48341e-15		Copa	1.26257	9.14623	120.111	5.98107e-28	9.0313e-27
Mfng	0.581687	8.98553	24.1925	8.71712e-07	7.81339e-06		Zc3h7a	1.26237	9.08539	115.442	6.29858e-27	9.06732e-26
Myl12b	0.581658	9.58243	71.9529	2.20397e-17	8.59436e-16		Ik	1.26225	9.16788	121.095	3.64342e-28	5.57945e-27
Mob2	0.581648	9.09019	31.3748	2.12727e-08	2.61458e-07		Ppm1g	1.26171	9.317	145.132	2.00966e-33	3.93353e-32
Ciao1	0.581454	9.03275	27.1446	1.88796e-07	1.96187e-06		Dicer1	1.26152	9.04689	119.702	7.35327e-28	1.10372e-26
Nme4	0.581425	9.05449	24.9086	6.01123e-07	5.57633e-06		Zmynd8	1.26114	9.10734	108.915	1.69434e-25	2.29502e-24
Yars2	0.581261	9.01282	24.8475	6.20504e-07	5.74203e-06		Mcl1	1.2605	9.79059	275.493	7.20722e-62	3.59885e-60
Jtb	0.581199	9.2326	37.0461	1.15369e-09	1.76494e-08		Pkn2	1.26016	9.23903	136.954	1.23417e-31	2.22298e-30
Smarcd2	0.58116	9.20616	41.6863	1.07157e-10	1.93471e-09		Vasp	1.25976	9.07491	112.668	2.55144e-26	3.58766e-25
Ndufb5	0.581152	9.8529	98.5655	3.14445e-23	2.02449e-21		Tox	1.25845	9.07469	108.228	2.39513e-25	3.22692e-24
Eif4ebp1	0.581089	9.04896	20.3631	6.40537e-06	4.79057e-05		Zfp281	1.25815	9.05249	116.252	4.18526e-27	6.07865e-26
Suclg2	0.580941	9.07871	26.9485	2.08947e-07	2.15793e-06		Qrich1	1.25786	9.12748	117.354	2.40163e-27	3.53469e-26
Saraf	0.580932	9.58096	70.9169	3.72601e-17	1.4236e-15		Itga6	1.25781	9.07305	107.109	4.21249e-25	5.5957e-24
Mcm3	0.580874	9.36256	27.706	1.41221e-07	1.5047e-06		St8sia4	1.25661	9.27551	116.244	4.20312e-27	6.09714e-26
0610011F06Rik	0.580857	9.02701	24.8636	6.15349e-07	5.69782e-06		Hiat1	1.25642	9.07718	113.95	1.33637e-26	1.90031e-25
Hdgfrp2	0.580825	9.07282	29.3482	6.04715e-08	6.83547e-07		Gnas	1.25602	10.2057	447.428	2.61687e-99	2.99949e-97
4930519L02Rik	0.580696	9.00323	20.2938	6.64143e-06	4.94269e-05		Tgif1	1.25573	9.11233	104.363	1.68458e-24	2.15449e-23
Aco2	0.580147	9.2328	43.3337	4.61558e-11	8.78412e-10		Smndc1	1.2545	9.18602	120.961	3.89714e-28	5.94992e-27
Bin1	0.580096	9.04565	26.6231	2.47275e-07	2.51261e-06		Rcor1	1.2543	9.10533	110.395	8.02993e-26	1.10348e-24
Scin	0.580077	8.99373	16.392	5.15008e-05	0.000302958		Wsb1	1.25423	9.24654	134.73	3.78188e-31	6.65347e-30
Arhgdib	0.579727	10.1127	125.866	3.28918e-29	3.1497e-27		Rmnd5a	1.25319	9.18831	107.035	4.37378e-25	5.79977e-24
Acot7	0.579704	9.1344	33.5035	7.11358e-09	9.48269e-08		Ldb1	1.25291	9.13135	116.418	3.84975e-27	5.61144e-26
Nub1	0.579509	9.14121	35.6792	2.32631e-09	3.38108e-08		Tm9sf3	1.2525	9.32071	153.353	3.20706e-35	6.9517e-34
Casp6	0.57933	9.13877	31.8317	1.68125e-08	2.10923e-07		B4galt1	1.25121	9.20886	118.223	1.54936e-27	2.29597e-26
Hnrnpm	0.578881	9.59485	78.5139	7.94362e-19	3.55583e-17		Reep3	1.25084	9.10971	113.307	1.8483e-26	2.61353e-25
Psmg2	0.578732	9.15196	32.4397	1.22947e-08	1.57464e-07		Rexo1	1.25029	9.12318	114.156	1.20437e-26	1.71421e-25
Rad51	0.578685	9.05765	20.0079	7.71227e-06	5.64795e-05		Apc	1.25006	9.07391	106.203	6.6545e-25	8.75501e-24
Bccip	0.578639	9.1711	32.8271	1.0073e-08	1.31044e-07		Plscr3	1.24919	9.09783	113.678	1.5325e-26	2.17511e-25
Cables1	0.578475	8.95928	28.7769	8.1215e-08	8.98233e-07		Ap2m1	1.24913	9.25608	130.138	3.82214e-30	6.45413e-29
Chchd2	0.578349	10.9717	197.397	7.72566e-45	1.46111e-42		Rab11b	1.24862	9.27774	141.56	1.21361e-32	2.27815e-31
Ppil1	0.578215	9.05163	25.576	4.25297e-07	4.08815e-06		Emb	1.24824	9.14928	91.0727	1.3849e-21	1.49348e-20
Prelid2	0.577791	9.18656	31.5994	1.89488e-08	2.34996e-07		Rpa1	1.24739	9.07316	106.048	7.19861e-25	9.4217e-24
Crip1	0.577764	10.4092	36.4219	1.58906e-09	2.3734e-08		Parvg	1.24688	9.10875	115.717	5.48124e-27	7.91327e-26
Rars2	0.577713	8.99162	24.651	6.87084e-07	6.30417e-06		Tmem123	1.24673	9.08019	109.265	1.42008e-25	1.93218e-24
Map2k1	0.577621	9.03087	26.217	3.05124e-07	3.03121e-06		Grk6	1.2467	9.07963	109.272	1.41483e-25	1.92677e-24
Txnl4a	0.577338	9.3785	48.8944	2.70116e-12	5.93157e-11		Anxa2	1.24652	9.5507	163.461	1.98394e-37	4.71224e-36
Emc3	0.577178	9.20792	40.762	1.71944e-10	3.01449e-09		Wdr12	1.24634	9.3194	151.367	8.71376e-35	1.83876e-33
Acp5	0.577072	9.14599	34.3135	4.69119e-09	6.52969e-08		Dnmt3a	1.24583	9.04344	108.393	2.20436e-25	2.98052e-24
Cetn2	0.576946	9.14348	31.4708	2.02466e-08	2.50066e-07		mt-Atp6	1.2438	13.2487	1504.61	0	0
Map2k5	0.576923	9.0249	26.1192	3.20981e-07	3.17622e-06		Sptan1	1.24305	9.1145	114.982	7.94141e-27	1.13674e-25
Pcgf5	0.576603	9.18333	34.9662	3.35482e-09	4.78402e-08		Nfkb1	1.24287	9.18382	103.964	2.06016e-24	2.62818e-23
Rap1a	0.576577	9.51628	61.428	4.5924e-15	1.43857e-13		Zmynd11	1.2427	9.1549	123.492	1.08802e-28	1.70236e-27
Ptprs	0.576531	9.0528	24.2995	8.24614e-07	7.44861e-06		Cdk17	1.2427	9.05854	106.634	5.35402e-25	7.06862e-24
Psmd2	0.576478	9.20496	39.7863	2.8332e-10	4.79489e-09		A430106G13Rik	1.24259	9.01481	99.6527	1.81608e-23	2.20347e-22
Rad23a	0.576431	9.08129	28.649	8.67591e-08	9.53972e-07		Nfyb	1.24252	9.19151	120.912	3.99481e-28	6.09289e-27
Bcl2	0.576401	9.14265	25.7753	3.83558e-07	3.73438e-06		Pim1	1.24248	9.25096	98.9021	2.65297e-23	3.16308e-22
Dscc1	0.576361	9.0204	23.829	1.05284e-06	9.27748e-06		Hcfc1	1.24189	9.07815	111.389	4.86398e-26	6.72073e-25
Ddit3	0.576326	9.17605	29.1291	6.77133e-08	7.59453e-07		Atl2	1.24126	9.0998	107.773	3.01412e-25	4.04647e-24
Eif3g	0.576286	9.27192	41.2247	1.35697e-10	2.41825e-09		Ccdc6	1.24125	9.06034	107.918	2.80168e-25	3.7646e-24
Bzw2	0.576268	9.66427	74.321	6.63938e-18	2.70287e-16		Hmha1	1.24021	9.47578	179.652	5.77316e-41	1.57384e-39
Dhx40	0.5762	9.15906	34.5112	4.23813e-09	5.92086e-08		Isy1	1.24001	9.27776	129.842	4.43793e-30	7.46066e-29
2700060E02Rik	0.576139	9.73024	88.593	4.84994e-21	2.61137e-19		Pdcd7	1.23961	9.06762	113.033	2.12161e-26	2.9944e-25
Atp5a1	0.575865	10.081	122.239	2.04683e-28	1.84336e-26		Ldha	1.23838	9.87821	227.018	2.66429e-51	1.00027e-49
Ndufa8	0.575661	9.44386	57.6204	3.17914e-14	8.99073e-13		Ube2d3	1.23794	10.1329	431.429	7.94092e-96	8.28594e-94
Ncf2	0.575165	9.00632	22.1204	2.5608e-06	2.07747e-05		Ndufa10	1.23732	9.37123	156.559	6.39176e-36	1.42008e-34
Gm10250	0.575144	9.05918	24.6924	6.72484e-07	6.18146e-06		Arl4c	1.23673	9.1118	103.883	2.14615e-24	2.73557e-23
Smpdl3a	0.575093	9.02505	25.0811	5.4969e-07	5.16252e-06		Prrc2a	1.23665	9.10837	110.091	9.36117e-26	1.2806e-24
1110004F10Rik	0.57501	9.39449	57.8222	2.8691e-14	8.14435e-13		Appbp2	1.23634	9.15893	118.976	1.06011e-27	1.58025e-26
Ensa	0.574943	9.13556	35.1786	3.0081e-09	4.31808e-08		Fam193a	1.23591	9.05909	109.038	1.59225e-25	2.1606e-24
Etfa	0.574896	9.24665	40.0915	2.42337e-10	4.18556e-09		mt-Co1	1.23546	12.7789	1841.94	0	0
Bax	0.574814	9.3185	41.5515	1.14805e-10	2.06358e-09		Nucks1	1.2354	9.78486	155.978	8.56011e-36	1.88522e-34
Psme1	0.574793	9.79132	90.9937	1.44131e-21	7.95877e-20		Hnrnpdl	1.23485	9.53584	182.606	1.30783e-41	3.6374e-40
Fxn	0.574779	9.117	26.565	2.54825e-07	2.58065e-06		Arfgef1	1.23453	9.0924	111.916	3.72694e-26	5.17802e-25
Prkra	0.574763	9.03509	25.9288	3.54244e-07	3.47357e-06		Rasgrp1	1.2342	9.08308	102.909	3.50901e-24	4.42428e-23
mt-Co3	0.574724	13.3328	512.424	1.88248e-113	3.56024e-110		Luc7l	1.23359	9.27198	138.977	4.4568e-32	8.22334e-31
Psmc6	0.574707	9.41677	50.2296	1.36769e-12	3.1641e-11		E2f2	1.23346	9.06668	94.0426	3.088e-22	3.48904e-21
Nudt21	0.57464	9.68878	76.6856	2.00462e-18	8.64099e-17		Rnf6	1.23305	9.20564	123.867	9.01028e-29	1.41417e-27
Mrpl11	0.574311	9.24565	40.938	1.57133e-10	2.77089e-09		Ankhd1	1.23264	9.08581	105.732	8.44154e-25	1.10104e-23
Eefsec	0.574287	9.0554	26.7765	2.28398e-07	2.33333e-06		Gm6483	1.23206	9.28628	138.516	5.62084e-32	1.03083e-30
Ldah	0.574282	9.01233	22.954	1.65922e-06	1.39157e-05		Kpnb1	1.23109	9.169	106.327	6.25173e-25	8.23944e-24
Sec22b	0.574187	9.13207	32.2872	1.32984e-08	1.69365e-07		Chaf1a	1.23102	9.07821	100.711	1.06423e-23	1.30273e-22
Ciapin1	0.57394	9.13333	30.2153	3.8664e-08	4.54888e-07		Usp36	1.23067	9.04019	112.169	3.28087e-26	4.57929e-25
Wdr77	0.573931	9.08001	27.4515	1.61081e-07	1.69247e-06		Arpc1a	1.2305	9.33225	153.489	2.99573e-35	6.50293e-34
Vamp8	0.57373	9.18235	33.0426	9.01623e-09	1.18211e-07		Tm6sf1	1.23032	9.4069	143.649	4.24011e-33	8.17235e-32
Med4	0.573434	9.1208	32.4707	1.21002e-08	1.5528e-07		Dido1	1.23002	9.14377	111.93	3.70214e-26	5.14828e-25
Ruvbl2	0.572957	9.08757	26.945	2.09323e-07	2.16034e-06		Hnrnpa3	1.22983	9.69668	212.901	3.19913e-48	1.10257e-46
Sac3d1	0.572916	9.02977	24.8339	6.24896e-07	5.77915e-06		Dck	1.22893	9.27353	132.112	1.41426e-30	2.44547e-29
Slmo2	0.572771	9.18246	36.9168	1.23278e-09	1.87645e-08		Stat1	1.22883	9.1998	106.776	4.9845e-25	6.59226e-24
Rnf7	0.572701	9.67908	71.9958	2.15653e-17	8.46109e-16		Otud5	1.22817	9.05453	112.591	2.65258e-26	3.72296e-25
Imp3	0.57257	9.45944	55.9887	7.28893e-14	1.98348e-12		Tle3	1.22815	9.1034	107.414	3.61186e-25	4.81476e-24
Adrbk1	0.572347	9.22113	41.7062	1.0607e-10	1.92065e-09		Lig1	1.22779	9.24753	94.7495	2.1607e-22	2.458e-21
Uqcr11	0.572302	9.82692	72.1899	1.95455e-17	7.72919e-16		Jakmip1	1.22724	9.07576	97.7976	4.63399e-23	5.42665e-22
H1f0	0.57219	9.15038	25.1333	5.35008e-07	5.03713e-06		Golgb1	1.22711	9.21411	124.273	7.34042e-29	1.15809e-27
Manf	0.572149	9.53116	51.5093	7.12599e-13	1.70866e-11		Rlf	1.22669	9.08097	107.742	3.06155e-25	4.10649e-24
Man1a	0.571893	9.17994	26.3579	2.83657e-07	2.8422e-06		Zfp638	1.22659	9.18641	117.461	2.27571e-27	3.35589e-26
Tprgl	0.571859	9.2389	39.6433	3.04855e-10	5.12495e-09		Puf60	1.22488	9.23789	125.108	4.81937e-29	7.70794e-28
l7Rn6	0.571728	9.19359	33.278	7.98828e-09	1.05742e-07		Sidt2	1.22323	9.11634	107.194	4.03612e-25	5.37085e-24
Gpaa1	0.571584	9.02181	25.0167	5.68365e-07	5.30825e-06		Htatsf1	1.22115	9.16937	109.485	1.27069e-25	1.73202e-24
Dctpp1	0.571566	9.4908	35.9166	2.05945e-09	3.0164e-08		Max	1.22076	9.1401	112.311	3.05457e-26	4.27132e-25
Ppp2r4	0.571274	9.08771	29.42	5.82731e-08	6.6341e-07		Rbm17	1.22056	9.2831	136.967	1.22587e-31	2.21507e-30
Rpl4	0.571223	10.9658	190.272	2.77307e-43	4.8226e-41		Zdhhc8	1.21992	9.08033	106.098	7.01861e-25	9.21002e-24
Emd	0.571123	9.22619	41.9359	9.43144e-11	1.72549e-09		Kmt2c	1.21947	9.1043	103.193	3.04087e-24	3.84364e-23
Mat2a	0.571043	9.55481	67.273	2.364e-16	8.3764e-15		Fbl	1.21919	9.54789	182.761	1.20927e-41	3.37569e-40
Sap18	0.570877	9.00231	23.3031	1.38379e-06	1.18086e-05		Rab6a	1.21891	9.11406	108.26	2.35676e-25	3.17805e-24
Cap1	0.570657	9.28378	51.3471	7.73945e-13	1.84697e-11		Cul3	1.21889	9.24117	127.417	1.50533e-29	2.48101e-28
Ndufs3	0.570598	9.29875	41.9558	9.33622e-11	1.71221e-09		Prkar1a	1.21878	9.64792	239.286	5.62835e-54	2.28303e-52
Pak1ip1	0.570399	9.26976	38.8691	4.53198e-10	7.38888e-09		Fip1l1	1.21707	9.25187	130.997	2.47988e-30	4.23962e-29
Srsf7	0.57035	9.76816	56.511	5.5884e-14	1.54858e-12		Rabl6	1.21531	9.06417	104.075	1.94801e-24	2.48721e-23
Gcsh	0.570287	9.1328	28.2376	1.07299e-07	1.15959e-06		Arf1	1.21478	9.65367	225.397	6.01623e-51	2.20936e-49
Atp6ap2	0.570221	9.25723	39.5844	3.14177e-10	5.26995e-09		Utp14b	1.21407	9.07792	92.0417	8.4869e-22	9.27795e-21
Cox18	0.570109	9.0785	25.4066	4.64318e-07	4.4211e-06		Arhgap17	1.21397	9.06087	100.409	1.23968e-23	1.51139e-22
Cfdp1	0.570093	9.3539	49.3565	2.13423e-12	4.77676e-11		Qars	1.21391	9.13675	108.384	2.21393e-25	2.99078e-24
Rock1	0.569944	9.47227	58.5556	1.97625e-14	5.69537e-13		Setd1b	1.21347	9.08064	105.304	1.04789e-24	1.35393e-23
Prkab1	0.569633	9.02611	21.2313	4.07068e-06	3.17799e-05		Nom1	1.21291	9.0782	106.132	6.89678e-25	9.06588e-24
Fcho1	0.56954	9.10188	28.8459	7.83697e-08	8.68669e-07		Poldip3	1.2124	9.09774	108.458	2.13313e-25	2.88679e-24
Leprotl1	0.569503	9.27579	42.298	7.83737e-11	1.46034e-09		Usp25	1.21208	9.12589	105.319	1.03977e-24	1.34459e-23
Naf1	0.569471	9.04867	24.6442	6.89509e-07	6.32259e-06		Tnrc18	1.21168	9.06467	107.055	4.33065e-25	5.74761e-24
Oat	0.569351	9.12951	30.5702	3.2201e-08	3.85749e-07		Ubl3	1.21143	9.09042	105.329	1.03441e-24	1.3388e-23
BC147527	0.569229	8.96325	27.633	1.46656e-07	1.55654e-06		Zfp422	1.21138	9.2825	135.631	2.40298e-31	4.27228e-30
Hspa14	0.569139	9.26962	38.7212	4.88862e-10	7.91068e-09		Rnf115	1.21103	9.10658	107.416	3.60851e-25	4.81453e-24
Khk	0.568742	9.05749	25.2748	4.97169e-07	4.71019e-06		Arl2bp	1.20949	9.10252	105.216	1.09511e-24	1.41374e-23
Zfp36l2	0.568686	9.94058	64.4097	1.01057e-15	3.36784e-14		Usp48	1.20919	9.08488	102.443	4.44063e-24	5.56642e-23
Fosl2	0.568363	9.13033	22.5139	2.08628e-06	1.72395e-05		Skp1a	1.20892	9.47338	183.261	9.40459e-42	2.65469e-40
Churc1	0.568332	9.28951	40.5425	1.92388e-10	3.34194e-09		Maea	1.20821	9.11528	105.676	8.68458e-25	1.13079e-23
Mzt2	0.568268	9.03209	24.1625	8.85418e-07	7.92685e-06		Smarce1	1.20811	9.34424	153.217	3.43381e-35	7.42194e-34
Mettl10	0.568114	9.07833	27.2734	1.76628e-07	1.84049e-06		Nsd1	1.2071	9.23237	125.457	4.04302e-29	6.49373e-28
Dnaja2	0.568051	9.54171	68.8185	1.07956e-16	3.97414e-15		Agfg2	1.2064	9.0848	98.1292	3.91961e-23	4.60432e-22
Sh3glb1	0.567935	9.48405	64.9409	7.71796e-16	2.61237e-14		Phf20	1.20577	9.13794	111.627	4.3131e-26	5.98141e-25
Ndufab1	0.567919	9.78516	70.6381	4.2915e-17	1.63553e-15		Rbm10	1.20531	9.07695	104.224	1.80724e-24	2.30942e-23
Dxo	0.567634	9.01783	24.4282	7.71329e-07	7.00425e-06		Ppm1a	1.20446	9.08542	105.492	9.53029e-25	1.23665e-23
Mrpl15	0.567455	9.25755	38.4099	5.73415e-10	9.20017e-09		Ddx17	1.20435	9.17819	114.482	1.022e-26	1.45738e-25
U2af1	0.567383	9.895	88.6265	4.76848e-21	2.57668e-19		Ptbp3	1.20419	9.41021	158.196	2.80463e-36	6.32401e-35
Ergic3	0.567367	9.18966	37.0491	1.15189e-09	1.76398e-08		Fnbp1	1.20414	9.11395	103.576	2.50597e-24	3.18617e-23
Gltp	0.567056	9.23132	40.0389	2.4896e-10	4.28529e-09		Mef2a	1.20358	9.04695	99.0337	2.48236e-23	2.962e-22
Mapre1	0.566752	9.46638	53.4426	2.6626e-13	6.6808e-12		Rnf220	1.20315	9.0944	106.053	7.17971e-25	9.4051e-24
Dnajb6	0.566632	9.71299	75.1864	4.28309e-18	1.7951e-16		Uri1	1.2024	9.16398	108.212	2.41462e-25	3.25029e-24
Surf1	0.566615	9.04183	25.7102	3.96726e-07	3.84281e-06		Xrn1	1.20224	9.18068	115.039	7.71805e-27	1.10791e-25
Sh3bgrl3	0.566543	9.90989	95.0169	1.88766e-22	1.11564e-20		Ubr5	1.20218	9.0631	105.208	1.09954e-24	1.41825e-23
Pin1	0.56646	9.30424	42.0418	8.93425e-11	1.64578e-09		Cers6	1.20186	9.05703	88.4176	5.29978e-21	5.53768e-20
Sumo2	0.566316	10.4667	107.207	4.01064e-25	2.86231e-23		Tpx2	1.20127	9.18994	69.6241	7.17554e-17	5.86209e-16
2310036O22Rik	0.566314	9.56153	73.2442	1.1456e-17	4.57334e-16		Sdcbp	1.20112	9.35648	151.719	7.29761e-35	1.55074e-33
Smim10l1	0.566257	9.08755	26.5708	2.5405e-07	2.57625e-06		Angel2	1.20081	9.10906	106.076	7.09473e-25	9.30185e-24
Ttc4	0.566159	9.05323	24.5004	7.42928e-07	6.76357e-06		Nabp1	1.20028	9.51334	149.887	1.8347e-34	3.82355e-33
Prkch	0.566077	9.11287	30.8174	2.83478e-08	3.42574e-07		Tnpo1	1.2	9.08702	104.716	1.40984e-24	1.80923e-23
Tgfb1	0.566073	9.17552	29.5711	5.39037e-08	6.16449e-07		Aak1	1.2	9.09846	100.234	1.35391e-23	1.64801e-22
Atxn2l	0.565994	9.18305	35.5323	2.5086e-09	3.63904e-08		Slbp	1.19993	9.67253	129.013	6.73816e-30	1.1265e-28
Pigx	0.565696	9.20093	36.6667	1.40153e-09	2.1184e-08		Ube2r2	1.19921	9.29733	135.835	2.16831e-31	3.8596e-30
Dcps	0.565619	9.17926	32.4772	1.20599e-08	1.54896e-07		Usp16	1.19833	9.10798	102.53	4.24972e-24	5.33153e-23
Lgals9	0.565584	9.34995	47.4302	5.69979e-12	1.20781e-10		Ppp5c	1.19831	9.11586	105.148	1.13339e-24	1.45943e-23
Rer1	0.565558	9.30578	42.6918	6.40808e-11	1.20142e-09		Rtn4	1.19823	9.29546	138.041	7.13743e-32	1.30108e-30
Lsm3	0.565511	9.44063	45.7861	1.31896e-11	2.70038e-10		Hadha	1.19795	9.25865	124.105	7.98819e-29	1.25766e-27
Rpl8	0.565398	12.3733	369.086	2.95928e-82	1.72208e-79		Ppp2r1a	1.1968	9.12424	106.99	4.47534e-25	5.92924e-24
Rbm42	0.565252	9.20625	38.3192	6.00691e-10	9.59709e-09		Ncbp3	1.19655	9.06932	102.273	4.83668e-24	6.04286e-23
Smim19	0.565216	9.07504	27.552	1.52926e-07	1.61351e-06		Ddx21	1.19648	9.23882	111.995	3.58217e-26	4.99063e-25
Psmg4	0.565093	9.29783	38.807	4.67839e-10	7.58671e-09		Csnk2a1	1.19643	9.05741	103.722	2.32782e-24	2.96214e-23
Spop	0.56504	9.22256	41.0676	1.47051e-10	2.6083e-09		Ddx54	1.19507	9.1089	104.559	1.52616e-24	1.95519e-23
Kdelr2	0.564899	9.0949	26.8204	2.23273e-07	2.2887e-06		Pbx2	1.195	9.05055	101.839	6.02201e-24	7.48055e-23
Rps8	0.564836	12.5378	292.553	1.38151e-65	4.97672e-63		Msh6	1.19485	9.08084	101.671	6.5544e-24	8.11522e-23
Chmp6	0.564804	8.99588	24.2717	8.36573e-07	7.52966e-06		Wdr82	1.19467	9.06712	103.355	2.80164e-24	3.55015e-23
Nhp2l1	0.564616	10.1251	97.3965	5.67463e-23	3.60744e-21		Ndrg3	1.19465	9.03752	99.233	2.24475e-23	2.69122e-22
Acap1	0.564531	9.16437	31.7875	1.71995e-08	2.1542e-07		Emsy	1.19458	9.0853	99.6108	1.85487e-23	2.24693e-22
Ptcd2	0.564452	9.04121	25.7176	3.95207e-07	3.83055e-06		Trpm7	1.19385	9.13513	104.984	1.23146e-24	1.58435e-23
Ifi27	0.564431	9.24274	29.4036	5.87698e-08	6.67558e-07		Sik1	1.19346	9.22385	110.813	6.50302e-26	8.96907e-25
Hsd17b4	0.564423	9.03625	26.0277	3.36554e-07	3.31222e-06		Tsc22d1	1.19258	9.1582	88.9063	4.1397e-21	4.34924e-20
Glrx	0.564183	9.12847	27.7783	1.36043e-07	1.45363e-06		Ccnt1	1.19256	9.21126	117.429	2.31208e-27	3.40622e-26
Fam114a2	0.564136	9.10712	30.0919	4.12048e-08	4.8253e-07		Tcf20	1.19238	9.08184	103.102	3.18253e-24	4.01933e-23
Fbxo6	0.56391	8.96628	25.0068	5.71287e-07	5.32568e-06		Actn4	1.19146	9.13261	100.808	1.01321e-23	1.2433e-22
Atf5	0.563614	8.99961	18.3983	1.79222e-05	0.000118775		Tor1aip1	1.19134	9.11927	101.562	6.92721e-24	8.5628e-23
Mpdu1	0.56349	9.1013	28.8541	7.80413e-08	8.65664e-07		Cd4	1.19092	9.07266	84.0922	4.72233e-20	4.66986e-19
Fkbp3	0.563485	9.70721	55.9548	7.41571e-14	2.01436e-12		Oxct1	1.19065	9.13237	106.665	5.2717e-25	6.96601e-24
Pex16	0.563421	9.02311	24.7717	6.45373e-07	5.94309e-06		Clint1	1.18929	9.29607	136.656	1.43407e-31	2.5769e-30
Eif3b	0.563341	9.2431	37.8304	7.71685e-10	1.20865e-08		Ptp4a3	1.18879	9.14376	98.8184	2.76752e-23	3.29446e-22
H2-T22	0.563061	9.83707	35.7833	2.20529e-09	3.21756e-08		Nap1l1	1.18876	9.86657	214.642	1.33397e-48	4.62914e-47
Pld3	0.562411	9.10081	23.6408	1.16097e-06	1.013e-05		Ppp1r15a	1.18829	9.20453	101.741	6.32696e-24	7.85291e-23
Rpl19	0.562401	12.6652	492.311	4.47568e-109	5.209e-106		B230219D22Rik	1.18813	9.19427	115.347	6.60501e-27	9.49941e-26
Psmb6	0.562195	9.6915	71.4347	2.86584e-17	1.10331e-15		Macf1	1.18789	9.08504	93.763	3.55664e-22	3.99495e-21
Scfd1	0.561977	9.04362	25.3027	4.90018e-07	4.64534e-06		Tardbp	1.18778	9.31087	133.852	5.88497e-31	1.03055e-29
Josd1	0.561855	9.01909	22.9852	1.63254e-06	1.37147e-05		2019-09-11	1.18772	9.04452	100.949	9.43969e-24	1.16022e-22
Mcrs1	0.561812	9.10506	29.1887	6.5661e-08	7.39725e-07		Nelfb	1.18769	9.08891	102.232	4.93872e-24	6.16525e-23
Trappc5	0.561795	9.1063	26.4343	2.72651e-07	2.73779e-06		Eif3l	1.18765	9.34907	138.335	6.15732e-32	1.12512e-30
Timm50	0.5617	9.15023	30.0114	4.29505e-08	5.00648e-07		Zfp704	1.18732	9.08495	100.783	1.02649e-23	1.25858e-22
Lage3	0.561681	9.24393	36.2779	1.71091e-09	2.54034e-08		Vcpip1	1.18729	9.06166	100.968	9.34796e-24	1.14987e-22
Atp5h	0.561675	9.89948	84.5879	3.67513e-20	1.82311e-18		Zdhhc20	1.18689	9.12282	103.574	2.50813e-24	3.18623e-23
Jun	0.561339	9.27366	17.271	3.24093e-05	0.000201377		Ddx10	1.18664	9.13583	102.19	5.04493e-24	6.28747e-23
Zdhhc8	0.56132	9.08033	26.9134	2.12784e-07	2.19157e-06		Magt1	1.18638	9.13756	99.2209	2.25853e-23	2.70559e-22
Cib1	0.56117	9.12175	30.3998	3.51566e-08	4.17226e-07		BC005561	1.1853	9.22066	115.009	7.83552e-27	1.12265e-25
Tmem14c	0.561143	9.51066	54.5852	1.48851e-13	3.89638e-12		Taf5l	1.18529	9.06406	100.516	1.17448e-23	1.43421e-22
Dnal4	0.561004	9.02263	24.2859	8.30433e-07	7.48961e-06		Akap11	1.18521	9.06604	99.5558	1.90714e-23	2.30655e-22
Pafah1b3	0.560991	9.32225	41.0275	1.50103e-10	2.65622e-09		Zfp646	1.18504	9.06821	96.0425	1.12441e-22	1.30163e-21
Chp1	0.560846	9.06869	27.9584	1.23954e-07	1.32923e-06		Tnfaip3	1.18471	9.13852	91.8588	9.30864e-22	1.0147e-20
Eif1a	0.560773	9.23943	31.6088	1.88574e-08	2.34054e-07		Mpp6	1.18423	9.16466	100.532	1.16491e-23	1.42367e-22
Dnajc9	0.560636	9.52156	41.7674	1.02806e-10	1.87178e-09		Ago1	1.18392	9.04045	100.563	1.14676e-23	1.40263e-22
Slc39a11	0.560532	8.9943	23.0639	1.56705e-06	1.32307e-05		Sfswap	1.18264	9.0789	99.2646	2.20922e-23	2.65493e-22
Rpl10a	0.560497	12.1642	279.962	7.65241e-63	2.57291e-60		Cr1l	1.1798	9.1366	107.353	3.72563e-25	4.96203e-24
Ube2i	0.560494	9.92228	94.3736	2.61257e-22	1.50871e-20		Trim44	1.17886	9.11498	97.7584	4.72676e-23	5.531e-22
Glrx2	0.560471	9.21229	33.5406	6.97909e-09	9.33631e-08		Tmf1	1.17853	9.09954	102.714	3.87186e-24	4.8696e-23
Abcb8	0.560237	8.97423	24.6059	7.03352e-07	6.43705e-06		Ckap5	1.17824	9.17556	89.4711	3.1115e-21	3.3083e-20
Prelid1	0.560218	9.42754	54.5184	1.53995e-13	4.01715e-12		Tapbp	1.17789	9.05066	105.79	8.19655e-25	1.07001e-23
Idh3a	0.560097	9.1972	30.3789	3.55369e-08	4.21374e-07		Zmym5	1.1776	9.04517	98.798	2.79611e-23	3.32564e-22
Igsf8	0.560008	9.05587	22.6854	1.90817e-06	1.58804e-05		Dnttip2	1.17746	9.31756	135.208	2.97317e-31	5.26129e-30
Psmb4	0.559946	9.66846	75.5609	3.54302e-18	1.49737e-16		Rbm27	1.17673	9.12133	103.437	2.68793e-24	3.40891e-23
Camk2g	0.559406	9.04118	25.0325	5.6371e-07	5.27454e-06		Marcksl1	1.176	9.50375	150.87	1.1191e-34	2.34191e-33
Twf2	0.559398	9.0949	27.4936	1.57616e-07	1.65952e-06		Spop	1.1757	9.22256	116.806	3.16573e-27	4.63674e-26
Srsf6	0.559141	9.73483	86.1491	1.66869e-20	8.52951e-19		Hdlbp	1.17455	9.29461	119.202	9.45677e-28	1.41524e-26
Lsm1	0.559089	9.25995	38.9652	4.31435e-10	7.06452e-09		Nr2c2	1.17438	9.10169	103.349	2.81022e-24	3.55805e-23
Ncf4	0.559035	8.97337	21.5818	3.39046e-06	2.69421e-05		Cd2ap	1.17351	9.10606	101.699	6.46394e-24	8.00978e-23
Slc29a1	0.558972	9.13887	27.9363	1.25376e-07	1.34344e-06		Psme3	1.17314	9.066	98.2623	3.66469e-23	4.31829e-22
Prkar1a	0.558706	9.64792	84.6126	3.62947e-20	1.80638e-18		Smarcd2	1.17274	9.20616	112.885	2.2869e-26	3.22167e-25
Ppib	0.5587	9.77868	84.1664	4.54829e-20	2.23428e-18		Zfand5	1.17238	9.41097	153.2	3.46449e-35	7.47756e-34
Aurkb	0.55866	9.05932	17.9836	2.22817e-05	0.000143946		Polr2b	1.17224	9.13637	102.972	3.39908e-24	4.28925e-23
Nans	0.558642	9.15948	31.724	1.77716e-08	2.21486e-07		Mark3	1.17224	9.07453	100.417	1.23468e-23	1.5065e-22
Ppp1r11	0.558607	9.16045	30.5145	3.31372e-08	3.95711e-07		Bub1b	1.17224	9.05759	81.6809	1.59935e-19	1.55017e-18
Apoa1bp	0.55857	9.19803	35.1962	2.98103e-09	4.28735e-08		Nt5dc2	1.17176	9.10679	91.9067	9.0863e-22	9.91888e-21
1110001J03Rik	0.558444	9.18148	27.4678	1.59735e-07	1.67949e-06		Mknk2	1.1711	9.15458	99.2829	2.18893e-23	2.63263e-22
Pnp	0.558333	9.09997	28.9687	7.35579e-08	8.2107e-07		Mapkap1	1.17083	9.08911	98.0596	4.05987e-23	4.76539e-22
Rnf138	0.557937	9.34235	50.153	1.42214e-12	3.27503e-11		Lypla1	1.17041	9.07161	100.065	1.47501e-23	1.79252e-22
Os9	0.557815	9.06963	26.5389	2.58287e-07	2.61222e-06		Aebp2	1.17028	9.09992	101.318	7.83444e-24	9.67633e-23
Lamtor4	0.55741	9.18309	27.4148	1.64168e-07	1.72013e-06		Pip4k2a	1.17015	9.08105	96.0644	1.11205e-22	1.28831e-21
Fam92a	0.557367	9.08975	25.4323	4.58193e-07	4.37103e-06		Tlk1	1.16974	9.10669	97.1781	6.33632e-23	7.3745e-22
Nedd8	0.557334	9.84369	84.9922	2.99537e-20	1.50066e-18		Fermt3	1.16933	9.17377	109.585	1.20802e-25	1.6481e-24
Nucb1	0.557266	9.07676	26.8821	2.16249e-07	2.22121e-06		Eif2b5	1.1693	9.07491	98.1714	3.83698e-23	4.51077e-22
Syce2	0.557242	9.12771	22.9184	1.69025e-06	1.41602e-05		Ubald1	1.16857	9.13256	99.6291	1.83789e-23	2.22814e-22
Mrpl27	0.557019	9.10086	26.7016	2.3743e-07	2.4207e-06		Msh2	1.16835	9.16082	102.387	4.56588e-24	5.71395e-23
Tpgs1	0.556932	9.04502	24.7181	6.63577e-07	6.1033e-06		Cenpf	1.1683	9.27515	48.7821	2.86042e-12	1.65563e-11
Socs3	0.556888	9.12057	20.1873	7.02176e-06	5.19761e-05		Atp5b	1.1679	10.4279	411.774	1.5063e-91	1.42439e-89
Vapa	0.556712	9.58288	67.5868	2.01618e-16	7.21152e-15		Rnf4	1.1679	9.25788	119.153	9.69612e-28	1.44963e-26
Cst3	0.556696	9.3596	45.8232	1.29423e-11	2.65695e-10		Stk11	1.16711	9.13444	99.2381	2.23896e-23	2.68639e-22
Pwp1	0.556565	9.02524	23.3068	1.38109e-06	1.17923e-05		Nemf	1.16622	9.10717	95.8471	1.24109e-22	1.43341e-21
Pdzd2	0.556503	8.96756	15.2013	9.66384e-05	0.00052842		Ubr2	1.16574	9.08228	94.6056	2.32361e-22	2.6354e-21
Pym1	0.556318	9.03212	24.0995	9.14839e-07	8.15166e-06		Ing1	1.16525	9.2141	107.672	3.17164e-25	4.25039e-24
Vcp	0.55598	9.55667	67.807	1.8031e-16	6.46468e-15		Sp3	1.16515	9.21374	107.498	3.46222e-25	4.62342e-24
Hmbs	0.555942	9.02203	23.5165	1.23849e-06	1.07076e-05		Ncoa2	1.16509	9.07003	99.2593	2.21513e-23	2.65992e-22
Pfdn1	0.555923	9.28204	38.0176	7.01103e-10	1.10843e-08		Strbp	1.164	9.24859	115.822	5.19845e-27	7.51937e-26
Psmc3	0.555884	9.33405	44.3074	2.80649e-11	5.53613e-10		Ppp4c	1.16391	9.38572	149.455	2.28049e-34	4.6944e-33
Mrps7	0.555634	9.20532	32.6682	1.09311e-08	1.41236e-07		Tuba4a	1.16312	9.17627	92.4854	6.78228e-22	7.47385e-21
Mrfap1	0.555457	9.65867	81.8834	1.44356e-19	6.74109e-18		9530068E07Rik	1.163	9.10135	98.3436	3.51735e-23	4.1479e-22
Ankrd10	0.555406	9.30395	45.7548	1.34022e-11	2.74021e-10		U2surp	1.16299	9.43256	161.487	5.35576e-37	1.25438e-35
Cpsf3l	0.555392	9.07884	26.0304	3.36086e-07	3.31053e-06		Stt3a	1.1615	9.13717	100.308	1.30447e-23	1.5891e-22
Hspbp1	0.555306	9.02311	24.0353	9.45876e-07	8.41334e-06		Zdhhc3	1.16147	9.05429	99.3877	2.07612e-23	2.50292e-22
mt-Nd3	0.554934	10.0298	104.077	1.94577e-24	1.3261e-22		Xpr1	1.16145	9.03499	95.7712	1.28958e-22	1.48715e-21
1810037I17Rik	0.554867	9.47662	44.9281	2.04404e-11	4.10709e-10		Azi2	1.15997	9.08346	98.558	3.15643e-23	3.73684e-22
Smu1	0.55486	9.20765	36.7819	1.32111e-09	2.00284e-08		Jade1	1.15993	9.05873	95.9083	1.20328e-22	1.39081e-21
Nudt8	0.554692	9.00013	23.0731	1.55955e-06	1.3182e-05		Coro1b	1.15954	9.1259	98.3742	3.46337e-23	4.08743e-22
Ssr4	0.554431	9.83917	70.5473	4.49368e-17	1.70828e-15		Rsrp1	1.15926	10.0384	247.123	1.10079e-55	4.66526e-54
Mrpl17	0.554427	9.20826	32.445	1.22616e-08	1.57219e-07		Ccpg1	1.15924	9.08482	89.3099	3.3757e-21	3.56913e-20
G3bp1	0.554425	9.54918	63.4417	1.6518e-15	5.39778e-14		Sf3b4	1.1584	9.18521	102.845	3.62439e-24	4.56595e-23
Slc25a28	0.554307	9.01483	22.2925	2.34123e-06	1.91682e-05		Cpsf7	1.15826	9.04844	99.4463	2.01555e-23	2.43572e-22
St13	0.554244	9.47066	59.7285	1.08891e-14	3.26888e-13		Pgd	1.15792	9.07161	97.9262	4.34262e-23	5.09333e-22
Mvb12a	0.554167	9.07174	26.1705	3.12565e-07	3.09903e-06		Atxn7	1.15774	9.08845	95.1494	1.7655e-22	2.016e-21
Tmed5	0.553917	9.69772	49.9017	1.61643e-12	3.67769e-11		Atf7ip	1.15748	9.06427	90.6438	1.72011e-21	1.84838e-20
Ung	0.553802	9.06048	17.1423	3.46813e-05	0.000214175		Osbpl8	1.15747	9.06231	94.6078	2.32097e-22	2.6354e-21
Yipf5	0.553558	9.08226	25.259	5.01254e-07	4.74294e-06		Pola1	1.15718	9.10903	85.8684	1.9232e-20	1.94116e-19
D2Wsu81e	0.553533	8.9704	24.3467	8.04657e-07	7.29227e-06		Zhx1	1.15646	9.06683	95.1632	1.75316e-22	2.00493e-21
Tomm22	0.553506	9.52447	56.8911	4.60619e-14	1.28582e-12		Slc6a6	1.15623	9.05725	98.1952	3.79106e-23	4.46024e-22
Pdhx	0.553426	9.01228	23.4752	1.26533e-06	1.09023e-05		Gsk3a	1.15534	9.07147	95.1537	1.76159e-22	2.01305e-21
Nip7	0.553368	9.16632	31.3776	2.1242e-08	2.61294e-07		Dek	1.15508	9.70909	130.13	3.83775e-30	6.47326e-29
Slc35a4	0.55336	9.04108	25.0977	5.44988e-07	5.12471e-06		Nfkbia	1.15503	9.3871	88.2353	5.81143e-21	6.05141e-20
Rrp7a	0.553098	9.05484	25.7181	3.95104e-07	3.83055e-06		Zcchc2	1.15376	9.07775	92.0668	8.38012e-22	9.16784e-21
Pyurf	0.553057	9.02582	22.5684	2.0279e-06	1.68029e-05		Slc39a7	1.15317	9.04904	101.037	9.02838e-24	1.11147e-22
Ntpcr	0.553054	9.01448	23.3247	1.36829e-06	1.16895e-05		Ppp3ca	1.15185	9.07022	89.0447	3.8599e-21	4.06687e-20
Emg1	0.55263	9.70215	78.1238	9.67805e-19	4.26906e-17		Tgoln1	1.15124	9.13069	98.4407	3.34912e-23	3.96185e-22
Pim3	0.552255	9.04878	23.6856	1.13427e-06	9.91418e-06		Trip12	1.15038	9.13103	98.3965	3.42461e-23	4.04483e-22
Pop4	0.551523	9.03446	23.2497	1.42275e-06	1.21274e-05		2019-09-09	1.15031	9.09799	97.4676	5.47439e-23	6.38608e-22
Fam21	0.551455	9.05759	24.8666	6.14372e-07	5.69225e-06		Tnks2	1.14986	9.19201	113.046	2.10851e-26	2.97869e-25
Pik3cd	0.551306	9.05024	23.5365	1.22567e-06	1.06089e-05		Ociad1	1.14983	9.27363	124.531	6.44589e-29	1.01908e-27
Fxr1	0.551261	9.29024	42.2013	8.23447e-11	1.52494e-09		Rap1b	1.14878	9.46517	165.403	7.46825e-38	1.80503e-36
Ociad2	0.55105	9.02893	21.8572	2.93706e-06	2.35619e-05		Psmd7	1.14868	9.32114	121.346	3.20936e-28	4.9247e-27
Nup43	0.550984	9.04963	24.1579	8.87504e-07	7.93613e-06		Pitpna	1.14845	9.38965	152.517	4.88428e-35	1.0497e-33
Stub1	0.550908	9.17492	32.7764	1.03394e-08	1.34278e-07		Slc9a3r1	1.14757	9.3516	137.446	9.63247e-32	1.74957e-30
Ndufa10	0.550901	9.37123	47.8706	4.55308e-12	9.70256e-11		Sae1	1.14574	9.3434	121.667	2.73015e-28	4.19363e-27
Lrrc59	0.550762	9.14854	28.3538	1.01048e-07	1.09753e-06		Adipor2	1.14557	9.07427	93.4557	4.15393e-22	4.64515e-21
Avpi1	0.550696	9.0955	23.1284	1.51538e-06	1.28375e-05		Adgrg1	1.14556	9.21657	98.792	2.80469e-23	3.33085e-22
Snap23	0.55064	9.07227	25.0548	5.57242e-07	5.22048e-06		Ppp2r5e	1.14517	9.07464	93.4482	4.16965e-22	4.6593e-21
Ranbp1	0.550558	10.0601	46.4156	9.56506e-12	1.9879e-10		Pcbp2	1.14499	9.77068	235.496	3.77507e-53	1.51103e-51
Eif3k	0.550463	9.97851	102.923	3.48489e-24	2.33302e-22		Ppm1b	1.14491	9.10878	93.6242	3.81497e-22	4.27559e-21
Rps4x	0.5504	12.8113	313.614	3.56348e-70	1.45717e-67		Cltc	1.14486	9.26656	115.526	6.03625e-27	8.69795e-26
Serbp1	0.550236	10.5433	118.477	1.36327e-27	1.13957e-25		Dgkz	1.14425	9.05271	94.8138	2.09161e-22	2.38299e-21
Ruvbl1	0.549842	9.24	33.7356	6.31344e-09	8.53166e-08		Ppp6r1	1.14406	9.17534	105.473	9.61994e-25	1.24721e-23
Atp6ap1	0.549788	9.01548	23.2148	1.44875e-06	1.23213e-05		Itsn2	1.14383	9.05019	97.3634	5.77034e-23	6.72095e-22
Ppp1r14b	0.5495	9.98822	71.5885	2.65091e-17	1.02317e-15		Vdac1	1.14368	9.59769	200.71	1.46193e-45	4.65662e-44
Fam216a	0.549321	9.10676	25.1702	5.24862e-07	4.94469e-06		Farsa	1.14361	9.12279	92.5644	6.51692e-22	7.20241e-21
Grcc10	0.549301	9.01557	21.3237	3.87899e-06	3.04404e-05		Aftph	1.14341	9.08809	94.0195	3.1243e-22	3.52503e-21
Ybx1	0.548973	10.8239	85.4847	2.33498e-20	1.18155e-18		Ptpn2	1.14275	9.20202	104.879	1.29841e-24	1.66907e-23
Coq7	0.548923	9.15202	26.1112	3.22309e-07	3.18519e-06		Rps6kb1	1.14271	9.20776	104.86	1.31091e-24	1.68371e-23
Saal1	0.548906	9.01878	22.5827	2.01287e-06	1.66875e-05		Zfp652	1.14215	9.08884	88.9708	4.00674e-21	4.21279e-20
Paip2	0.548682	10.1239	118.206	1.56246e-27	1.2989e-25		Efr3a	1.14125	9.09305	93.0554	5.0851e-22	5.65302e-21
Cd3d	0.548398	11.0321	62.6766	2.43592e-15	7.84158e-14		Cdk11b	1.14064	9.21449	105.528	9.35602e-25	1.21612e-23
Gypc	0.548375	8.99021	22.036	2.6758e-06	2.16035e-05		Rnf149	1.14001	9.06491	92.667	6.18777e-22	6.84364e-21
Pex13	0.548374	9.15156	30.6531	3.08537e-08	3.71373e-07		Srpr	1.13944	9.1614	98.7233	2.90372e-23	3.44574e-22
Ywhah	0.548175	9.31889	37.5884	8.73638e-10	1.35571e-08		Rdx	1.13942	9.39712	136.949	1.23738e-31	2.22611e-30
Arf5	0.548169	9.83235	95.3374	1.60552e-22	9.6395e-21		Arpc1b	1.1391	9.76595	219.689	1.05729e-49	3.7907e-48
Mri1	0.548128	9.01309	22.2504	2.39304e-06	1.95395e-05		Lsp1	1.13867	9.3227	123.05	1.35992e-28	2.11901e-27
Mrps21	0.547918	9.32102	39.5921	3.12947e-10	5.25515e-09		Rhog	1.13863	9.16907	98.6657	2.98935e-23	3.54458e-22
Rtp4	0.547851	9.01543	8.8218	0.00297653	0.0109308		Hdac3	1.13857	9.10401	93.4093	4.25252e-22	4.74839e-21
B4galt4	0.547806	9.01947	23.1618	1.4893e-06	1.26449e-05		Rsbn1l	1.13835	9.22396	115.166	7.23808e-27	1.04e-25
Zc3h14	0.547673	9.19223	34.1384	5.13288e-09	7.08359e-08		Ralgps2	1.13829	9.29561	124.699	5.92289e-29	9.40329e-28
Ass1	0.547535	8.99386	22.1317	2.54575e-06	2.06859e-05		Galnt7	1.13824	9.0417	93.7803	3.52566e-22	3.96604e-21
Tbc1d17	0.547501	8.99746	22.8053	1.79273e-06	1.49691e-05		Fam49b	1.13761	9.31907	131.372	2.05305e-30	3.52585e-29
Eif4h	0.547444	9.41405	59.633	1.143e-14	3.41769e-13		Rprd1b	1.13717	9.06107	91.5537	1.08607e-21	1.1771e-20
Tmed9	0.547419	9.45409	61.5901	4.22935e-15	1.33035e-13		Prkcq	1.13712	9.06969	90.9668	1.46104e-21	1.57335e-20
Sars	0.547356	9.1019	25.4184	4.61488e-07	4.39969e-06		Suv420h1	1.13698	9.12881	90.5052	1.8449e-21	1.97827e-20
H2afx	0.547243	9.60418	19.4263	1.04555e-05	7.38178e-05		Gpbp1	1.13665	9.45462	158.375	2.56288e-36	5.79616e-35
Ppp1r12c	0.547054	9.03074	23.4077	1.31055e-06	1.1247e-05		Aldh1b1	1.13638	9.03052	87.8423	7.0885e-21	7.34583e-20
E2f4	0.547014	9.16634	32.3532	1.28547e-08	1.6399e-07		Sdhc	1.13601	9.15483	102.72	3.85959e-24	4.8582e-23
Ube2f	0.546775	9.06087	24.7824	6.41808e-07	5.92107e-06		Nol8	1.13592	9.05314	89.3905	3.24092e-21	3.43624e-20
Plekha7	0.546471	9.11487	25.5272	4.36188e-07	4.17692e-06		Naa10	1.13575	9.18865	102.6	4.10099e-24	5.14921e-23
Gusb	0.546452	8.99768	21.3587	3.80879e-06	2.99557e-05		Dnmt3b	1.13554	9.06224	92.162	7.9862e-22	8.74322e-21
Cenpk	0.546295	9.02605	20.7751	5.16502e-06	3.93885e-05		Cd164	1.13543	9.23709	114.642	9.42872e-27	1.34582e-25
Acp1	0.54629	9.22446	32.8603	9.90262e-09	1.29176e-07		P2ry10	1.13502	9.22309	94.0151	3.13124e-22	3.53023e-21
Med21	0.546139	9.2097	34.6695	3.90704e-09	5.50405e-08		Sfxn1	1.13437	9.10526	90.457	1.89045e-21	2.02424e-20
Gins4	0.546136	9.0968	26.3447	2.85608e-07	2.85797e-06		Themis	1.13437	9.25563	101.106	8.7169e-24	1.074e-22
Noc4l	0.545951	9.07261	25.8395	3.71022e-07	3.62634e-06		Malat1	1.13411	13.1399	438.102	2.80182e-97	2.98532e-95
Sec11c	0.545812	9.28911	35.1926	2.98662e-09	4.29131e-08		Ubald2	1.13392	9.52113	147.82	5.19293e-34	1.0448e-32
B4galnt1	0.545794	9.05561	23.4141	1.30621e-06	1.12162e-05		Rai1	1.1334	9.05387	91.6159	1.05244e-21	1.14146e-20
Itm2c	0.545628	9.13401	29.9611	4.40798e-08	5.12233e-07		Ctr9	1.13326	9.06673	89.0335	3.88188e-21	4.08719e-20
Plscr3	0.545615	9.09783	28.9333	7.49129e-08	8.34019e-07		Dnajc1	1.13317	9.12261	93.7077	3.65729e-22	4.10191e-21
Btbd2	0.545149	8.98169	22.4553	2.15091e-06	1.77058e-05		Cul1	1.13233	9.17024	99.442	2.01996e-23	2.4391e-22
Nrm	0.545102	9.07092	22.47	2.13456e-06	1.75904e-05		Letm1	1.13132	9.07435	91.5143	1.10791e-21	1.19991e-20
Htatip2	0.544971	9.02151	22.6102	1.98427e-06	1.64775e-05		Tacc3	1.1311	9.11361	72.0397	2.10909e-17	1.77281e-16
Brk1	0.544944	9.50595	61.2772	4.95796e-15	1.54668e-13		Hnrnpul1	1.13104	9.20916	105.149	1.13303e-24	1.45943e-23
Arpc5	0.544914	9.52966	61.544	4.32959e-15	1.35906e-13		Ttc5	1.13094	9.13075	97.4748	5.45469e-23	6.36801e-22
Fam98c	0.544722	9.0413	22.9629	1.65158e-06	1.38594e-05		Stk24	1.13083	9.08651	93.562	3.93682e-22	4.40563e-21
Cstf2t	0.54465	8.98542	20.2558	6.77482e-06	5.03453e-05		Ankrd13a	1.13045	9.13701	95.4973	1.48096e-22	1.70265e-21
Npm3	0.544613	9.41324	48.9833	2.58151e-12	5.70136e-11		Cd247	1.13008	9.41334	135.143	3.0721e-31	5.42368e-30
Mpnd	0.544598	9.06282	25.3647	4.74515e-07	4.51536e-06		Lta4h	1.12966	9.19049	99.6008	1.86427e-23	2.25651e-22
Tmem176a	0.544347	9.20131	29.0131	7.1891e-08	8.03926e-07		Cdca8	1.12956	9.30081	60.8241	6.24101e-15	4.46672e-14
Eprs	0.544267	9.48133	50.0787	1.47704e-12	3.39114e-11		Zer1	1.12936	9.03487	92.2279	7.7249e-22	8.46326e-21
Maml3	0.544156	9.00286	20.9052	4.82584e-06	3.72145e-05		Rangap1	1.129	9.07139	85.1661	2.74325e-20	2.74144e-19
Hmgcs1	0.544016	9.19701	21.8943	2.88092e-06	2.31484e-05		Paics	1.12848	9.48404	136.554	1.50974e-31	2.70966e-30
2410015M20Rik	0.543868	9.68394	66.9532	2.78029e-16	9.78273e-15		Pom121	1.12793	9.06246	90.2834	2.06381e-21	2.20363e-20
Ccndbp1	0.543743	9.13394	26.6261	2.46881e-07	2.51127e-06		Ppt2	1.12746	9.06057	92.0314	8.53135e-22	9.31981e-21
Nubp1	0.543633	9.14718	26.444	2.71291e-07	2.72733e-06		Azin1	1.12644	9.17688	99.3414	2.12521e-23	2.56006e-22
Bcl2l12	0.543328	9.06274	24.6663	6.81663e-07	6.25823e-06		Trim56	1.12617	9.01238	102.217	4.97534e-24	6.20584e-23
Snrnp48	0.54314	9.14009	26.5102	2.62146e-07	2.64948e-06		Slfn2	1.12536	9.2851	91.4123	1.1665e-21	1.26156e-20
Hadhb	0.542471	9.28451	41.9439	9.39323e-11	1.72058e-09		Dync1i2	1.12499	9.11333	94.8031	2.10292e-22	2.39407e-21
Nifk	0.542232	9.21076	34.6642	3.91766e-09	5.50875e-08		Gan	1.12473	9.0309	98.8621	2.70711e-23	3.22509e-22
Dph3	0.542141	9.1667	27.384	1.66802e-07	1.74652e-06		Kpna1	1.12464	9.09919	87.5766	8.10768e-21	8.3619e-20
Nhp2	0.54201	9.41795	36.2582	1.72833e-09	2.55951e-08		Brwd1	1.1242	9.09763	87.9035	6.87264e-21	7.12701e-20
Gm9843	0.541849	9.99207	70.9423	3.67829e-17	1.40893e-15		Med13	1.12394	9.07157	91.8997	9.11848e-22	9.94683e-21
Ppat	0.541834	9.1508	25.7919	3.80272e-07	3.70716e-06		Phc3	1.12242	9.01415	106.127	6.91606e-25	9.08333e-24
Elp3	0.54168	9.00978	21.7243	3.14786e-06	2.51995e-05		Tgfb1	1.12154	9.17552	88.2359	5.80968e-21	6.05141e-20
Dbnl	0.541617	9.11043	27.7272	1.39688e-07	1.48942e-06		Rbck1	1.12124	9.14705	96.8045	7.65217e-23	8.88544e-22
Eapp	0.541513	9.13522	28.6049	8.87579e-08	9.73121e-07		Fbxo33	1.12115	9.06605	91.4608	1.13827e-21	1.23191e-20
Khdrbs1	0.541485	9.67943	76.3863	2.33264e-18	9.96972e-17		Zfand6	1.12107	9.26627	116.41	3.86611e-27	5.62986e-26
Rheb	0.541316	9.52463	53.5134	2.56831e-13	6.47804e-12		Grb2	1.121	9.29805	119.292	9.03897e-28	1.35406e-26
Sdf2	0.541315	9.16577	29.6427	5.19487e-08	5.95894e-07		Fosl2	1.12046	9.13033	79.971	3.79948e-19	3.58839e-18
Commd8	0.541307	9.09452	25.5283	4.35941e-07	4.17692e-06		Eif3d	1.1202	9.35248	127.163	1.71125e-29	2.80816e-28
Thoc7	0.541212	9.45211	47.6532	5.08685e-12	1.08096e-10		AI504432	1.12011	9.03146	91.0263	1.41772e-21	1.52779e-20
Pitpnb	0.541194	9.17896	31.7784	1.72803e-08	2.16253e-07		Avl9	1.1201	9.12901	90.8363	1.56063e-21	1.67821e-20
Cdk7	0.540641	9.06904	20.8026	5.09143e-06	3.9024e-05		Wdr78	1.11991	9.04919	81.2727	1.96624e-19	1.89124e-18
Dnajc15	0.540513	9.17841	29.3595	6.01215e-08	6.80866e-07		Trim24	1.11968	9.03864	88.3564	5.46621e-21	5.69977e-20
Pepd	0.540498	9.03551	23.1803	1.47497e-06	1.25372e-05		Rc3h1	1.11966	9.08364	89.0143	3.91974e-21	4.12417e-20
Il17rb	0.540474	8.99158	21.4084	3.71138e-06	2.93075e-05		Dmxl1	1.11882	9.08378	86.5441	1.36658e-20	1.39329e-19
Dnpep	0.540238	9.04703	23.5835	1.19609e-06	1.04005e-05		Isg20l2	1.1186	9.10605	92.8995	5.50192e-22	6.10742e-21
Gyg	0.540213	9.13131	25.0094	5.70529e-07	5.32517e-06		Ddx55	1.11849	9.05592	91.2593	1.26029e-21	1.36104e-20
Sema4a	0.540162	8.99446	22.1647	2.50226e-06	2.03654e-05		Traf4	1.1183	9.13093	86.705	1.25979e-20	1.28527e-19
Gnai3	0.540156	9.33813	47.25	6.24861e-12	1.31857e-10		Itga4	1.11828	9.11292	78.9178	6.47494e-19	6.02126e-18
Mrps15	0.540148	9.24286	38.3764	5.83342e-10	9.34954e-09		Jarid2	1.11782	9.1194	89.2041	3.5611e-21	3.76253e-20
Atp6v1d	0.54014	9.22512	37.6369	8.52167e-10	1.32375e-08		Mbd3	1.11756	9.3107	117.892	1.83114e-27	2.70558e-26
Cops3	0.540018	9.3565	41.0681	1.47015e-10	2.6083e-09		Prpf4b	1.11711	9.36519	125.786	3.42548e-29	5.52532e-28
Pih1d1	0.540004	9.07656	22.4973	2.10438e-06	1.73795e-05		Msl1	1.11668	9.07264	90.0546	2.31672e-21	2.46845e-20
Eif1ax	0.539879	9.47356	48.7946	2.84224e-12	6.20535e-11		Ctse	1.11659	9.12723	94.0782	3.03305e-22	3.42975e-21
Ctsb	0.539772	9.13488	29.9743	4.37806e-08	5.09539e-07		Dnajc11	1.11658	9.05431	90.6263	1.73535e-21	1.86344e-20
Pum3	0.539625	9.13944	27.5365	1.54161e-07	1.62541e-06		Trim37	1.11651	9.04249	91.6229	1.04871e-21	1.13823e-20
Hdac3	0.539529	9.10401	27.1225	1.90957e-07	1.98297e-06		Flii	1.11637	9.04321	95.3039	1.63293e-22	1.87168e-21
Fam195b	0.539505	9.18657	32.5735	1.14771e-08	1.48038e-07		Itgb1	1.11635	9.21156	106.301	6.33364e-25	8.34012e-24
Yy1	0.539346	9.39345	52.2013	5.00922e-13	1.22439e-11		Gnb4	1.11626	9.11885	87.8401	7.09652e-21	7.3491e-20
Ccnh	0.539325	9.20695	34.9992	3.29847e-09	4.717e-08		Pcbp1	1.11555	9.70797	200.012	2.07594e-45	6.54354e-44
Nr2c2ap	0.539321	9.07817	23.6514	1.15462e-06	1.00804e-05		Plcg1	1.11552	9.0499	88.3785	5.40557e-21	5.64044e-20
2700029M09Rik	0.539312	9.377	35.5022	2.54761e-09	3.68855e-08		Ctsb	1.1154	9.13488	93.319	4.4509e-22	4.96623e-21
D8Ertd738e	0.539244	9.80655	76.2606	2.48595e-18	1.05653e-16		Sec61a1	1.11536	9.11655	87.226	9.68028e-21	9.94315e-20
Mrpl49	0.5391	9.17767	29.8202	4.74019e-08	5.47056e-07		Idh3b	1.11378	9.1793	100.874	9.80155e-24	1.20371e-22
Mars	0.538935	9.00717	20.3972	6.29216e-06	4.71522e-05		Ppp1r10	1.11283	9.22451	102.327	4.70817e-24	5.88716e-23
Pkp3	0.538804	9.01105	17.7111	2.57125e-05	0.000163802		Gpcpd1	1.11197	9.05787	90.3936	1.95197e-21	2.08716e-20
Sdhb	0.538773	9.32423	39.6469	3.04291e-10	5.12116e-09		Nudcd3	1.11192	9.0893	85.4896	2.32918e-20	2.33535e-19
Chaf1b	0.538765	9.09212	23.7523	1.09565e-06	9.60438e-06		Cdc73	1.11176	9.08947	89.3837	3.25212e-21	3.44329e-20
Mrps28	0.538708	9.26704	34.2289	4.89954e-09	6.80092e-08		Rnps1	1.11172	9.37759	131.309	2.11947e-30	3.63578e-29
Ddb2	0.538642	8.99594	22.0381	2.6729e-06	2.15916e-05		Xrcc6	1.1117	9.4617	136.955	1.23369e-31	2.22298e-30
Tspan3	0.538594	9.19213	33.8524	5.94543e-09	8.08215e-08		Ddx24	1.11158	9.42221	153.259	3.36279e-35	7.27883e-34
Psmd11	0.538518	9.25805	39.7907	2.82689e-10	4.78957e-09		Hibadh	1.11123	9.43505	149.398	2.34764e-34	4.82606e-33
Sdf2l1	0.538483	9.06212	19.9572	7.91955e-06	5.78295e-05		Ptpre	1.11044	9.09707	80.7789	2.52433e-19	2.40966e-18
Brms1l	0.538474	8.96191	23.9047	1.01224e-06	8.94582e-06		Fbxl5	1.11033	9.17479	91.1353	1.34175e-21	1.44798e-20
Kxd1	0.538312	9.1449	27.6526	1.4518e-07	1.54254e-06		4933434E20Rik	1.11026	9.18813	102.065	5.37225e-24	6.68439e-23
Sirt3	0.538308	8.96247	24.2689	8.37806e-07	7.53627e-06		Gigyf1	1.11002	9.04829	88.6854	4.62873e-21	4.85327e-20
Copz1	0.538295	9.15291	32.211	1.38306e-08	1.75846e-07		Ywhae	1.10993	9.90554	246.374	1.60297e-55	6.75567e-54
Ptges3	0.537957	9.76439	54.0221	1.98244e-13	5.10108e-12		Smap2	1.10987	9.17043	97.4835	5.4308e-23	6.34502e-22
Ube2s	0.537802	10.0715	48.3328	3.59676e-12	7.74097e-11		2019-09-07	1.1096	9.50924	158.143	2.87943e-36	6.47336e-35
Mrpl3	0.537747	9.12235	26.434	2.72694e-07	2.73779e-06		Ptk2b	1.10943	9.03615	91.7363	9.90335e-22	1.07797e-20
Lamtor1	0.537689	9.20989	33.9956	5.52368e-09	7.56319e-08		Psmc1	1.10879	9.14336	93.299	4.49612e-22	5.0093e-21
Vamp3	0.537666	9.03593	23.0721	1.56041e-06	1.3182e-05		Dhx9	1.10846	9.38118	130.451	3.26463e-30	5.52505e-29
Mak16	0.537423	9.18531	30.5248	3.29619e-08	3.93928e-07		Nup62	1.10826	9.10864	83.7734	5.54875e-20	5.47279e-19
Akr1b3	0.53661	9.43181	52.4235	4.47331e-13	1.09872e-11		Aes	1.10821	9.64286	177.753	1.49951e-40	4.00841e-39
Parp9	0.536408	9.05244	21.0371	4.50482e-06	3.4917e-05		Senp1	1.10794	9.05881	85.3911	2.44823e-20	2.45148e-19
Fam136a	0.536357	9.07859	24.5747	7.14859e-07	6.53129e-06		Brwd3	1.10767	9.02143	92.4566	6.8817e-22	7.57788e-21
Adsl	0.536293	9.06387	22.3413	2.28246e-06	1.87174e-05		Cdt1	1.10724	9.11901	79.0202	6.14766e-19	5.72042e-18
Ecd	0.536231	9.0468	23.9164	1.0061e-06	8.90191e-06		Stip1	1.10721	9.22795	103.305	2.87365e-24	3.63531e-23
Glb1	0.536189	9.00975	19.4634	1.02548e-05	7.25618e-05		Rab10	1.10681	9.31369	125.869	3.28479e-29	5.30405e-28
Mrps22	0.536099	9.06136	23.8224	1.05648e-06	9.30251e-06		Hspa8	1.10674	11.7022	531.344	1.44034e-117	2.03667e-115
mt-Co1	0.536023	12.7789	407.874	1.06404e-90	8.04949e-88		Clpx	1.10593	9.11438	89.6742	2.80794e-21	2.98763e-20
Ptpn1	0.53599	9.2192	31.0198	2.55411e-08	3.1064e-07		PISD	1.10589	9.17361	97.8019	4.62402e-23	5.41916e-22
Gpank1	0.535912	9.01352	21.2819	3.96452e-06	3.10312e-05		Ehmt1	1.1054	9.12387	92.7553	5.91766e-22	6.56409e-21
Atpaf1	0.535909	9.03268	21.9593	2.78497e-06	2.2425e-05		Smad4	1.10499	9.18457	99.0657	2.4426e-23	2.91686e-22
Atp6v1f	0.535733	9.64807	65.9563	4.61035e-16	1.61011e-14		Mlec	1.10439	9.14353	92.4913	6.76217e-22	7.45711e-21
Dazap1	0.535585	9.31206	39.8724	2.71104e-10	4.62436e-09		Irf2bp2	1.10365	9.06912	86.2191	1.61062e-20	1.6322e-19
Cnpy2	0.535343	9.29024	33.5836	6.82667e-09	9.16482e-08		Csnk1e	1.10322	9.07635	86.3877	1.47901e-20	1.50184e-19
Stat5a	0.53515	9.08011	24.605	7.03694e-07	6.43705e-06		Rab3gap1	1.10314	9.11182	87.0318	1.06792e-20	1.09173e-19
Rps6kl1	0.535024	9.00102	16.1527	5.84344e-05	0.00033887		Ndel1	1.10262	9.12215	92.4163	7.02335e-22	7.72823e-21
Edf1	0.534962	9.64923	60.9462	5.8655e-15	1.82603e-13		Csnk1d	1.10235	9.16687	99.6687	1.80142e-23	2.18744e-22
Vasp	0.534915	9.07491	23.4853	1.25869e-06	1.08575e-05		Atp6v1a	1.10196	9.03764	89.3928	3.2371e-21	3.43459e-20
Clptm1	0.534887	9.01804	21.7112	3.16927e-06	2.53575e-05		Anp32b	1.1019	10.3235	217.601	3.01782e-49	1.07182e-47
Rps5	0.534565	12.4374	249.614	3.15127e-56	8.22048e-54		Lpin2	1.10152	9.02978	91.7617	9.77681e-22	1.06496e-20
Zc3hav1	0.534503	9.29614	35.8069	2.17872e-09	3.18186e-08		Impdh1	1.10083	9.12492	88.4487	5.21713e-21	5.45886e-20
Drap1	0.534467	9.41292	45.972	1.19956e-11	2.46595e-10		Prkca	1.10059	9.2199	98.7966	2.79811e-23	3.32564e-22
Ccdc109b	0.534308	9.33234	26.7533	2.31154e-07	2.35989e-06		Faf2	1.10054	9.06887	87.335	9.16134e-21	9.41651e-20
Plin2	0.534274	9.12611	20.8694	4.91689e-06	3.78203e-05		Btbd9	1.09975	9.02738	98.433	3.36216e-23	3.97417e-22
Oser1	0.534187	9.23172	34.0219	5.44947e-09	7.46833e-08		Mat2b	1.09942	9.22677	107.177	4.07127e-25	5.41285e-24
Ube4a	0.534038	9.05337	23.7363	1.10477e-06	9.67874e-06		Aldh9a1	1.09781	9.07445	87.9249	6.79888e-21	7.0602e-20
Brca2	0.533957	9.04249	20.3736	6.37029e-06	4.76905e-05		Spred2	1.09763	9.03198	89.442	3.15766e-21	3.35502e-20
Slc48a1	0.533908	9.06712	24.2565	8.43211e-07	7.58038e-06		Cmpk1	1.09719	9.31014	116.715	3.31466e-27	4.84549e-26
Chmp1a	0.533846	9.08135	26.2767	2.9584e-07	2.94865e-06		Psmd13	1.09679	9.25336	101.175	8.41924e-24	1.03901e-22
Erlec1	0.533724	9.0406	22.8303	1.76957e-06	1.48002e-05		Rc3h2	1.09647	9.1153	88.4454	5.22573e-21	5.46408e-20
Gipc1	0.533588	9.07063	22.9894	1.62896e-06	1.37e-05		Cdc25a	1.09618	9.0367	82.9698	8.33163e-20	8.14325e-19
Wdr83os	0.533557	9.18826	29.9125	4.51989e-08	5.23229e-07		Arf6	1.09574	9.24292	105.889	7.79981e-25	1.01909e-23
Rltpr	0.533521	9.00251	18.6044	1.60851e-05	0.000107876		Ptpn11	1.09483	9.07458	85.5145	2.30014e-20	2.3093e-19
Wdr18	0.533388	9.08066	22.5476	2.05002e-06	1.69677e-05		Lipa	1.09477	9.0929	79.4973	4.82887e-19	4.5323e-18
Tcea1	0.533388	9.18476	30.3594	3.58962e-08	4.24636e-07		Dpf2	1.09456	9.10198	86.7449	1.23461e-20	1.26044e-19
Psmd14	0.533367	9.30889	41.5481	1.15008e-10	2.06414e-09		Dhx38	1.09437	9.04981	85.8158	1.97502e-20	1.99213e-19
Cirbp	0.532982	9.43701	41.6168	1.11033e-10	2.00231e-09		Trap1	1.09387	9.12108	86.2298	1.60196e-20	1.62451e-19
Nrd1	0.532929	9.19729	28.7532	8.2214e-08	9.07293e-07		Chmp1a	1.09376	9.08135	87.6071	7.98387e-21	8.23983e-20
Sar1b	0.532774	9.15217	29.4151	5.84217e-08	6.64602e-07		Casc3	1.09364	9.04391	89.1275	3.70165e-21	3.90558e-20
Snrpg	0.532692	9.42308	36.2575	1.72889e-09	2.55951e-08		Zfp397	1.09364	9.04577	87.412	8.81141e-21	9.06915e-20
Rbm15	0.532593	9.0816	23.8216	1.05691e-06	9.30251e-06		Grsf1	1.09262	9.0818	87.4603	8.59877e-21	8.85632e-20
Wbp5	0.5325	9.34802	37.9538	7.2441e-10	1.14051e-08		Ccr7	1.09257	9.03765	33.2491	8.1078e-09	3.43809e-08
Slc7a5	0.53245	9.06593	21.3087	3.90949e-06	3.06321e-05		Uba2	1.09202	9.37554	115.56	5.93489e-27	8.56005e-26
Ocel1	0.532381	9.11114	24.1333	8.98919e-07	8.02872e-06		Mbd1	1.09186	9.04095	90.2763	2.07117e-21	2.20913e-20
Unc119	0.532367	8.99874	21.5368	3.47103e-06	2.75389e-05		H2-K1	1.09163	9.61517	134.979	3.33758e-31	5.87865e-30
Ccdc12	0.532291	9.31096	37.7594	8.00308e-10	1.24703e-08		Hif1a	1.0913	9.15422	86.4169	1.45737e-20	1.48186e-19
Dpm2	0.532232	9.07588	24.2096	8.63986e-07	7.75332e-06		Mapkapk2	1.0906	9.09886	85.478	2.34288e-20	2.34753e-19
Qars	0.53221	9.13675	28.6408	8.71252e-08	9.56607e-07		Plekha5	1.0906	9.09885	79.4143	5.03608e-19	4.71801e-18
Pmf1	0.532176	9.11718	23.9433	9.92137e-07	8.78352e-06		Srpk1	1.08987	9.27802	99.292	2.1789e-23	2.62265e-22
Polr2c	0.532174	9.26279	37.0379	1.15853e-09	1.76989e-08		Cdc6	1.08928	9.08002	66.851	2.92823e-16	2.30151e-15
Wsb1	0.532005	9.24654	37.1935	1.06972e-09	1.64314e-08		Zpr1	1.08828	9.11667	89.1134	3.72823e-21	3.93088e-20
Pgm2	0.531928	8.98725	19.831	8.45979e-06	6.11254e-05		H2-D1	1.08724	9.73821	139.413	3.57811e-32	6.62629e-31
Clptm1l	0.53181	9.08584	25.6054	4.18864e-07	4.04171e-06		Lrwd1	1.08715	9.06974	83.3922	6.72853e-20	6.61056e-19
Dnaja1	0.53169	10.4075	113.255	1.8975e-26	1.51101e-24		Hsdl1	1.08656	9.07659	81.6462	1.62765e-19	1.57558e-18
Zfp655	0.531603	9.08118	22.2263	2.42326e-06	1.97649e-05		Elf2	1.08646	9.1896	94.0871	3.01934e-22	3.41681e-21
Dpy19l1	0.531472	8.96745	22.605	1.98968e-06	1.65134e-05		Atxn10	1.08635	9.31905	116.252	4.18636e-27	6.07865e-26
Rpl18	0.531078	12.3115	349.664	5.01454e-78	2.70964e-75		Fnbp4	1.0863	9.12399	85.0754	2.87208e-20	2.8645e-19
Eef1e1	0.530706	9.16412	26.0986	3.24422e-07	3.19981e-06		Srebf2	1.08612	9.06643	86.4458	1.43623e-20	1.46331e-19
Snd1	0.53068	9.08206	24.0539	9.36774e-07	8.33729e-06		Ptpra	1.08612	9.06045	86.4336	1.44511e-20	1.47137e-19
Tmem33	0.530566	9.11356	26.487	2.65317e-07	2.67439e-06		Gse1	1.085	9.12908	83.6906	5.78602e-20	5.69938e-19
Rps19	0.530332	12.7007	386.223	5.49687e-86	3.78035e-83		Srp72	1.08494	9.25593	107.995	2.69478e-25	3.62417e-24
Cdca7l	0.530262	9.06639	23.2945	1.38999e-06	1.18549e-05		Fkbp5	1.08488	9.37303	126.089	2.94042e-29	4.76323e-28
Cyb561d2	0.530114	9.04648	22.1709	2.49431e-06	2.03116e-05		Osbpl9	1.08433	9.12212	85.7025	2.09151e-20	2.10683e-19
Mtf2	0.529661	9.58471	49.5699	1.91431e-12	4.31646e-11		Fkbp1a	1.08403	9.35124	113.51	1.6687e-26	2.364e-25
Fopnl	0.52966	9.11583	25.6698	4.05121e-07	3.9191e-06		Ifngr2	1.08366	9.10905	77.0653	1.65398e-18	1.49759e-17
Parp1	0.529521	9.35136	40.0172	2.51734e-10	4.3183e-09		Ythdf2	1.08358	9.27739	110.282	8.50097e-26	1.16715e-24
Nubp2	0.529444	9.0685	23.1534	1.49579e-06	1.26857e-05		Supt6	1.08308	9.12576	87.9074	6.85909e-21	7.11783e-20
Snrpd3	0.529267	9.59339	55.9979	7.25474e-14	1.97773e-12		Crk	1.08289	9.07211	82.1781	1.24361e-19	1.20847e-18
Ubald1	0.52922	9.13256	27.0023	2.03215e-07	2.10436e-06		Ppil4	1.08288	9.29414	111.555	4.47204e-26	6.18482e-25
Hsp90b1	0.529212	9.6571	49.4756	2.00856e-12	4.50883e-11		Picalm	1.08134	9.13227	86.4198	1.4552e-20	1.48065e-19
Dhcr24	0.529173	8.99705	18.5854	1.62464e-05	0.000108909		Phc2	1.0811	9.20266	95.7782	1.28506e-22	1.48306e-21
Mms22l	0.529113	9.08385	21.6183	3.32655e-06	2.64481e-05		Gcn1l1	1.08086	9.04395	86.2853	1.55762e-20	1.58061e-19
Ufc1	0.529077	9.29041	36.2147	1.76735e-09	2.61388e-08		H1f0	1.08003	9.15038	76.4375	2.27298e-18	2.03251e-17
Nrros	0.529032	9.02501	19.8976	8.17034e-06	5.93458e-05		Pfn1	1.07985	10.495	311.527	1.01536e-69	6.32195e-68
Igbp1	0.528846	9.1586	27.8693	1.29795e-07	1.38883e-06		Tcp11l2	1.07944	9.07111	74.4767	6.13596e-18	5.3324e-17
Ssbp1	0.528828	9.43935	43.2109	4.9145e-11	9.34125e-10		Rrs1	1.07932	9.1441	88.3954	5.35966e-21	5.59639e-20
Prim2	0.528785	9.13186	23.4861	1.25821e-06	1.08575e-05		AI314180	1.07907	9.10716	84.713	3.44978e-20	3.43163e-19
Hsd17b10	0.528724	9.23282	30.2013	3.89448e-08	4.5748e-07		Babam1	1.07898	9.08693	84.3155	4.21793e-20	4.17926e-19
Ldha	0.528655	9.87821	54.4235	1.61615e-13	4.19422e-12		Rbm26	1.07874	9.16246	92.5132	6.68779e-22	7.38586e-21
Thumpd3	0.5285	9.07452	23.0911	1.54501e-06	1.30812e-05		Hcls1	1.07861	9.21745	95.2169	1.7063e-22	1.95282e-21
Thyn1	0.528437	9.11877	24.6421	6.90282e-07	6.32585e-06		Exoc5	1.0785	9.06907	83.5975	6.06488e-20	5.97018e-19
Ube2e3	0.528359	9.39258	46.9601	7.24467e-12	1.51817e-10		Atxn7l3b	1.0785	9.44799	152.211	5.69741e-35	1.21926e-33
Fam212a	0.528312	9.03856	19.7988	8.60352e-06	6.19568e-05		Rprd2	1.07842	9.06449	83.5795	6.12054e-20	6.02106e-19
Utp18	0.528205	9.14505	26.2819	2.95036e-07	2.94452e-06		Etf1	1.07737	9.28866	112.725	2.47839e-26	3.48819e-25
Eif3a	0.528177	9.84778	67.2846	2.35009e-16	8.34668e-15		Atf1	1.07687	9.25594	103.523	2.57357e-24	3.26663e-23
Mgme1	0.528161	8.9664	22.5207	2.07894e-06	1.71881e-05		Wdr33	1.07648	9.13368	90.4652	1.88257e-21	2.01723e-20
Uck1	0.528131	9.04213	22.0495	2.65702e-06	2.14748e-05		Cdkn1a	1.07639	9.28266	76.8933	1.80444e-18	1.62992e-17
Pdcd4	0.528041	9.53431	39.7441	2.89513e-10	4.88876e-09		Smarcc2	1.07596	9.07416	81.3109	1.92862e-19	1.85741e-18
Me2	0.527827	9.07517	24.109	9.1034e-07	8.11635e-06		Usp4	1.07572	9.04931	85.5079	2.30783e-20	2.31549e-19
Scd2	0.527732	9.22982	29.6853	5.08192e-08	5.84267e-07		Cd27	1.07564	9.56414	136.374	1.65269e-31	2.9557e-30
Cul1	0.527675	9.17024	30.504	3.33186e-08	3.9725e-07		Phf12	1.07513	9.04792	84.2487	4.36296e-20	4.32013e-19
Abcb9	0.527426	9.02404	20.259	6.76328e-06	5.02843e-05		Psmd11	1.07508	9.25805	105.991	7.40604e-25	9.68482e-24
Lims1	0.527372	9.17468	27.4382	1.62194e-07	1.7018e-06		Fam21	1.07471	9.05759	84.5321	3.7803e-20	3.74809e-19
Sptssa	0.52722	9.48731	48.6309	3.0896e-12	6.72599e-11		Ano6	1.07454	9.15335	84.5504	3.74536e-20	3.71588e-19
Arl2bp	0.527034	9.10252	25.8912	3.61213e-07	3.53503e-06		Golga7	1.07452	9.19533	95.9127	1.20064e-22	1.38882e-21
Echdc1	0.527001	9.07283	22.1073	2.57831e-06	2.09056e-05		Slc29a1	1.07382	9.13887	81.5964	1.66922e-19	1.61478e-18
Pold2	0.526965	9.05895	20.7864	5.1345e-06	3.92348e-05		Rps6ka3	1.07343	9.03565	80.5289	2.86481e-19	2.72436e-18
Cotl1	0.526937	9.12837	19.5458	9.82165e-06	6.97988e-05		Snrnp200	1.0731	9.12728	85.1228	2.80397e-20	2.80027e-19
Dpy30	0.526873	9.38551	38.1285	6.62348e-10	1.05266e-08		Kif11	1.07209	9.13168	56.9547	4.45963e-14	2.99885e-13
Dgcr6	0.526864	9.27955	34.4196	4.44217e-09	6.18877e-08		Rsrc2	1.07198	9.43759	142.234	8.64614e-33	1.63316e-31
Ssb	0.526853	9.76557	63.8054	1.37335e-15	4.50733e-14		Banf1	1.07194	9.53685	146.329	1.10022e-33	2.1932e-32
Tmem115	0.526735	9.01384	21.3183	3.89009e-06	3.05117e-05		Aup1	1.07124	9.12009	88.8154	4.33426e-21	4.54766e-20
Uri1	0.526612	9.16398	29.089	6.91274e-08	7.74166e-07		Ewsr1	1.07112	9.56884	151.211	9.4255e-35	1.98066e-33
Mrpl46	0.526384	9.07847	23.0483	1.57979e-06	1.3316e-05		Dennd1b	1.07096	9.03406	85.6948	2.09959e-20	2.11356e-19
Raver1	0.526279	9.07144	24.4819	7.50099e-07	6.81621e-06		Slc4a1ap	1.06975	9.03019	86.0718	1.73516e-20	1.75487e-19
Dapp1	0.526223	9.02782	20.7946	5.11268e-06	3.91346e-05		Kdm3a	1.06912	9.04111	83.1772	7.50169e-20	7.35108e-19
Ormdl2	0.526195	9.14685	28.362	1.00622e-07	1.09369e-06		Emd	1.06904	9.22619	99.1709	2.3162e-23	2.77248e-22
Cntln	0.526157	9.03557	20.2177	6.911e-06	5.12064e-05		Sart1	1.06866	9.07804	81.1186	2.12566e-19	2.04198e-18
Eef2kmt	0.525898	8.9863	21.3921	3.74301e-06	2.95418e-05		Eif2ak3	1.06825	9.13481	75.3573	3.92801e-18	3.44726e-17
Urm1	0.525783	9.05351	22.6939	1.89972e-06	1.58188e-05		Tmem165	1.0668	9.15202	88.0631	6.33992e-21	6.59265e-20
Rnaseh2b	0.525595	9.14251	25.1993	5.17013e-07	4.87986e-06		Dusp2	1.06651	9.25423	79.4362	4.98042e-19	4.67165e-18
Rplp2	0.525583	11.3026	215.427	8.9916e-49	1.88948e-46		Timeless	1.06638	9.04667	79.1565	5.73784e-19	5.35886e-18
Uhrf1	0.525566	9.39839	31.3113	2.19802e-08	2.69497e-07		Pecam1	1.06538	9.09829	81.0572	2.19274e-19	2.10108e-18
Tm9sf3	0.525511	9.32071	42.8757	5.83304e-11	1.10317e-09		Arhgef6	1.06527	9.10131	81.4302	1.81559e-19	1.75302e-18
Rnpep	0.525388	9.03253	21.9812	2.75331e-06	2.22056e-05		Ifngr1	1.06487	9.86142	160.987	6.88659e-37	1.60052e-35
Tmbim4	0.525339	9.18803	28.719	8.36787e-08	9.22111e-07		Tox4	1.06414	9.14459	85.9004	1.89228e-20	1.91123e-19
Rps18	0.525299	9.52665	44.9661	2.00473e-11	4.03346e-10		Mdm4	1.06347	9.132	87.1014	1.03098e-20	1.0561e-19
Lancl1	0.525299	9.01349	20.4873	6.00294e-06	4.51863e-05		Klhl24	1.06337	9.07956	76.334	2.39521e-18	2.14055e-17
Sepw1	0.525231	9.41314	39.5278	3.23423e-10	5.40109e-09		Kdm7a	1.0633	9.01733	80.7893	2.51111e-19	2.39856e-18
Mtx1	0.525044	9.09781	23.4375	1.29035e-06	1.10926e-05		AW011738	1.06243	9.09313	75.4732	3.70399e-18	3.25632e-17
Aida	0.524933	8.99032	20.5759	5.7312e-06	4.32268e-05		Ddit4	1.06207	9.08878	71.8427	2.33051e-17	1.95026e-16
Nup62	0.524924	9.10864	22.4842	2.11881e-06	1.74701e-05		Arf3	1.06195	9.0526	83.7	5.75854e-20	5.676e-19
Dtx3	0.524904	9.03112	20.9322	4.75829e-06	3.67311e-05		Dbf4	1.06173	9.12052	73.1648	1.19264e-17	1.01832e-16
Sord	0.524882	9.06135	23.3433	1.35515e-06	1.15904e-05		Brd7	1.0615	9.24075	103.763	2.28044e-24	2.9043e-23
Bbip1	0.524603	9.20271	28.8571	7.79189e-08	8.6494e-07		Kif2a	1.06148	9.15206	86.9299	1.12437e-20	1.14867e-19
Rps26	0.524599	10.3634	129.29	5.86085e-30	5.7581e-28		Mob1a	1.0607	9.07062	80.1634	3.44694e-19	3.26973e-18
Tpt1	0.524538	12.684	498.805	1.72969e-110	2.18085e-107		Socs4	1.06067	9.08315	80.882	2.39602e-19	2.29296e-18
Med8	0.524468	9.11646	25.9753	3.45815e-07	3.39532e-06		Atf2	1.06044	9.10037	82.8735	8.7476e-20	8.5443e-19
Ccdc85b	0.524158	8.99555	21.3047	3.91769e-06	3.06805e-05		Pgm2l1	1.05985	9.01743	80.2511	3.29726e-19	3.13167e-18
Nsfl1c	0.523757	9.11248	25.5965	4.20796e-07	4.05003e-06		Sell	1.05985	9.32667	95.2221	1.7018e-22	1.94914e-21
Mrpl13	0.523745	9.28996	40.7163	1.76013e-10	3.08227e-09		Hdgfrp2	1.05912	9.07282	81.0759	2.17214e-19	2.08398e-18
Clasrp	0.523657	8.98719	20.4681	6.06337e-06	4.55505e-05		Anxa6	1.0589	9.05171	78.1267	9.66411e-19	8.88323e-18
Erp29	0.523614	9.33003	36.3353	1.66129e-09	2.47395e-08		Otud1	1.05817	9.03206	83.2297	7.30506e-20	7.16767e-19
Dapk3	0.523609	9.01249	20.5922	5.68268e-06	4.29251e-05		Gdpd3	1.05796	9.59949	97.6545	4.98129e-23	5.82433e-22
Gnpda2	0.523553	9.08102	23.5604	1.21054e-06	1.05201e-05		Ensa	1.05753	9.13556	85.3604	2.48647e-20	2.48811e-19
Adprh	0.523209	9.09761	22.9953	1.62402e-06	1.36659e-05		Smo	1.05663	9.07099	81.5597	1.70051e-19	1.644e-18
Rcc2	0.523135	9.32719	41.5373	1.15646e-10	2.07313e-09		Pip5k1a	1.05637	9.10329	82.195	1.23302e-19	1.19895e-18
Mff	0.523072	9.22698	33.3543	7.68092e-09	1.01851e-07		Lman2l	1.05608	9.12624	82.9735	8.31599e-20	8.13322e-19
Lyz2	0.52304	9.00245	15.4913	8.28844e-05	0.000462915		2300002M23Rik	1.05588	9.48468	84.5652	3.71753e-20	3.6907e-19
Actr3	0.522978	9.71045	68.1055	1.54977e-16	5.58288e-15		Plxdc2	1.05569	9.07827	74.5681	5.85833e-18	5.10579e-17
Tapbpl	0.522928	9.03352	20.0587	7.51023e-06	5.52405e-05		Racgap1	1.05519	9.06652	64.8472	8.09389e-16	6.18488e-15
Drg2	0.522647	9.01354	21.034	4.51214e-06	3.49558e-05		Fam63b	1.05512	9.06378	77.0402	1.67513e-18	1.51583e-17
Hscb	0.522612	9.09989	22.0823	2.61209e-06	2.11568e-05		Slc3a2	1.05481	9.40528	112.197	3.23433e-26	4.5185e-25
Epn1	0.522494	9.0767	24.5226	7.34452e-07	6.69817e-06		Usp22	1.0541	9.13327	81.8055	1.50161e-19	1.4573e-18
1700017B05Rik	0.522464	9.09974	24.5243	7.33787e-07	6.69614e-06		Sp1	1.05403	9.04565	81.3563	1.88483e-19	1.8164e-18
Gabarapl1	0.522208	9.0068	19.1169	1.22951e-05	8.51374e-05		Camk2d	1.05392	9.069	76.8304	1.8629e-18	1.67872e-17
Adss	0.522184	9.29384	39.8557	2.73438e-10	4.64845e-09		Sart3	1.05306	9.02113	86.4085	1.46356e-20	1.48715e-19
Tex264	0.522132	9.04464	20.7967	5.10699e-06	3.91234e-05		Dnajc21	1.05301	9.11646	78.0874	9.85826e-19	9.05069e-18
Ndufb9	0.521958	9.92151	76.9455	1.75744e-18	7.59714e-17		Samm50	1.05282	9.23942	95.6113	1.3981e-22	1.60983e-21
Creg1	0.521948	9.15616	23.013	1.60906e-06	1.35551e-05		Ube2d2a	1.05276	9.68958	185.78	2.65125e-42	7.54011e-41
Sytl1	0.521835	9.04754	18.7685	1.47586e-05	0.000100359		Il16	1.05268	9.07846	78.7636	7.00066e-19	6.49418e-18
Commd2	0.521831	9.17367	29.943	4.44939e-08	5.16648e-07		Arid2	1.05217	9.17854	88.1323	6.12208e-21	6.3705e-20
Acsl5	0.521642	9.06304	19.8014	8.59217e-06	6.19211e-05		Uvrag	1.05196	9.07074	81.2332	2.00594e-19	1.9282e-18
Cd3eap	0.52143	9.0557	20.1013	7.3446e-06	5.42067e-05		Axin1	1.05188	9.06428	80.8417	2.44543e-19	2.33877e-18
Cops7a	0.52139	9.06708	22.8636	1.73915e-06	1.45538e-05		Rbm33	1.05173	9.053	80.8063	2.48969e-19	2.37959e-18
Sarnp	0.521302	9.12362	23.6901	1.13165e-06	9.90276e-06		Hspa4l	1.051	9.0336	76.8722	1.82382e-18	1.64645e-17
Sepp1	0.520886	9.09683	22.2433	2.40192e-06	1.96014e-05		Fcho1	1.051	9.10188	77.7285	1.18225e-18	1.08081e-17
Polr3h	0.520689	9.01779	19.7132	8.99778e-06	6.44585e-05		Kansl1	1.05062	9.17509	92.3862	7.13107e-22	7.84107e-21
Coa3	0.52046	9.22947	29.8072	4.7721e-08	5.50319e-07		Snip1	1.05052	9.07971	80.7733	2.53153e-19	2.41501e-18
Baiap2	0.520451	9.01296	18.8031	1.44933e-05	9.88208e-05		Cdk2	1.04978	9.06257	76.7154	1.97459e-18	1.77409e-17
Eif5	0.520159	9.74129	60.9021	5.99844e-15	1.86358e-13		Usp8	1.04937	9.06166	80.2	3.38361e-19	3.21167e-18
Phpt1	0.519981	9.02557	19.7232	8.951e-06	6.42146e-05		Msh3	1.04908	9.02161	85.6167	2.18424e-20	2.19731e-19
Cenpb	0.519863	9.09737	24.6902	6.73263e-07	6.18486e-06		Fchsd2	1.04863	9.02925	78.5643	7.74379e-19	7.15721e-18
Mif	0.519852	10.1334	43.6904	3.84653e-11	7.40433e-10		Ipo5	1.04856	9.09418	76.4684	2.23767e-18	2.00213e-17
Gart	0.519842	9.10474	22.7135	1.88044e-06	1.56669e-05		Zzz3	1.04825	9.13349	83.2519	7.2237e-20	7.09245e-19
Brcc3	0.519785	9.08814	23.4662	1.27126e-06	1.09472e-05		Stat5b	1.04801	9.0545	77.4048	1.39275e-18	1.26865e-17
Rnft1	0.519725	8.99833	20.0902	7.38737e-06	5.44692e-05		Zfp263	1.04681	9.05295	79.3363	5.23892e-19	4.89894e-18
Nme1	0.519681	9.91157	50.255	1.35008e-12	3.13293e-11		Fam168a	1.04665	9.01625	87.1226	1.02e-20	1.04557e-19
Ifrd1	0.519557	9.31114	29.8254	4.72747e-08	5.46004e-07		Noc2l	1.0463	9.08789	76.8638	1.83167e-18	1.65255e-17
Hbs1l	0.51953	9.03325	21.2654	3.99888e-06	3.12677e-05		Map2k3	1.04624	9.11875	77.772	1.15647e-18	1.05788e-17
Hdhd2	0.519507	9.02093	20.7398	5.26102e-06	4.006e-05		Cab39	1.04623	9.20535	93.3008	4.49218e-22	5.0086e-21
Psma4	0.519294	9.64283	58.8011	1.74446e-14	5.10515e-13		Slain2	1.04572	9.01731	83.417	6.64478e-20	6.53252e-19
Nadk2	0.519179	9.00811	19.2824	1.12744e-05	7.88267e-05		Slc7a5	1.04555	9.06593	75.9345	2.93234e-18	2.59301e-17
Acads	0.519116	9.07122	22.0745	2.62268e-06	2.12313e-05		Akt2	1.04544	9.06604	79.0436	6.07543e-19	5.66017e-18
Gmds	0.519074	9.03873	20.2415	6.82576e-06	5.06741e-05		Zbed4	1.04531	9.10997	77.3814	1.40934e-18	1.28222e-17
Dhrs4	0.518979	9.07775	22.1955	2.46253e-06	2.00744e-05		Hirip3	1.04469	9.12021	70.951	3.662e-17	3.04095e-16
Gm28727	0.518794	9.00698	20.6177	5.60752e-06	4.23997e-05		N4bp1	1.04465	9.0336	82.4284	1.09566e-19	1.06813e-18
Rpl6	0.518663	10.1575	88.1038	6.21084e-21	3.3088e-19		Impa1	1.04394	9.10796	79.3812	5.12108e-19	4.79468e-18
1810058I24Rik	0.518643	9.41034	41.7644	1.0296e-10	1.87233e-09		Etv6	1.04388	9.06988	72.6227	1.56967e-17	1.33272e-16
2019-03-05	0.518621	9.2581	34.6226	4.00241e-09	5.61749e-08		Wac	1.04353	9.30657	112.496	2.78198e-26	3.89735e-25
Akr1c12	0.518568	8.98558	15.0717	0.000103505	0.000561098		Kcmf1	1.04288	9.18334	90.8768	1.52899e-21	1.64535e-20
Osgep	0.518556	9.15973	26.4294	2.73346e-07	2.74252e-06		Rnf126	1.04282	9.13509	79.8097	4.12272e-19	3.88398e-18
Phyh	0.51844	8.98607	18.5233	1.67836e-05	0.000112014		Lpp	1.04244	9.03954	73.9938	7.83647e-18	6.77906e-17
Amz2	0.518342	9.02554	19.1094	1.23438e-05	8.53964e-05		Fiz1	1.04239	9.08224	80.0668	3.61954e-19	3.42702e-18
Sdf4	0.518325	9.27587	36.6321	1.42663e-09	2.15204e-08		Gigyf2	1.0423	9.05585	76.7842	1.90693e-18	1.71635e-17
Pafah1b2	0.518221	9.15424	28.3193	1.02865e-07	1.11486e-06		Papola	1.04208	9.39002	124.86	5.46234e-29	8.69949e-28
Ppil2	0.518213	9.19902	31.7063	1.79338e-08	2.23324e-07		Mad1l1	1.04197	9.02295	76.5065	2.19492e-18	1.96504e-17
Rhog	0.518147	9.16907	27.9951	1.21626e-07	1.30789e-06		Hmgxb4	1.04101	9.05097	76.6452	2.04598e-18	1.83604e-17
Gabarap	0.518105	9.55038	60.5632	7.12537e-15	2.18675e-13		Jun	1.04087	9.27366	58.3948	2.1446e-14	1.4749e-13
Pcbp2	0.517946	9.77068	73.2087	1.16643e-17	4.64424e-16		Scamp3	1.0407	9.11217	80.5989	2.76508e-19	2.63448e-18
Apeh	0.517627	8.97665	20.6267	5.58112e-06	4.22423e-05		Cndp2	1.04068	9.05587	78.37	8.54412e-19	7.88728e-18
Mrpl4	0.517617	9.14123	26.7919	2.26586e-07	2.32109e-06		Wdr3	1.04053	9.03216	79.0365	6.09719e-19	5.67695e-18
Snx17	0.517481	9.1551	29.4096	5.85871e-08	6.65983e-07		Paf1	1.03994	9.04326	80.0468	3.65643e-19	3.45761e-18
Pgd	0.51734	9.07161	23.5456	1.21991e-06	1.05723e-05		Tbcel	1.03976	9.04198	81.4175	1.82734e-19	1.76324e-18
Smarcb1	0.517319	9.13677	25.3259	4.84168e-07	4.59565e-06		Tecpr1	1.0395	9.05242	72.5044	1.66661e-17	1.41344e-16
Gm6483	0.517217	9.28628	37.3345	9.95081e-10	1.53628e-08		Akirin1	1.03944	9.26261	101.114	8.68545e-24	1.07099e-22
Wdyhv1	0.517206	9.07404	21.6718	3.2352e-06	2.58217e-05		Uso1	1.03921	9.04459	80.097	3.56468e-19	3.3793e-18
Mrpl18	0.517036	9.61044	45.5621	1.47875e-11	3.01937e-10		Terf2	1.03917	9.04057	82.495	1.05937e-19	1.03408e-18
Mrpl28	0.517022	9.29174	32.1814	1.40431e-08	1.77949e-07		Ndc80	1.0391	9.07459	63.9441	1.28001e-15	9.63027e-15
Fuca2	0.516847	8.99994	18.6557	1.56581e-05	0.000105426		Dynlrb1	1.03839	9.2747	102.638	4.02315e-24	5.05567e-23
Etf1	0.516791	9.28866	39.0281	4.17758e-10	6.86284e-09		Dnmt1	1.03814	9.39589	90.5399	1.8128e-21	1.94522e-20
Dhfr	0.516624	9.11865	18.6549	1.5664e-05	0.000105426		Mia3	1.03779	9.09371	76.7196	1.97037e-18	1.77135e-17
Dazap2	0.516554	9.23193	33.735	6.31557e-09	8.53166e-08		Ugcg	1.03699	9.07119	74.3851	6.42717e-18	5.57587e-17
Rae1	0.516363	9.17011	27.9323	1.25637e-07	1.34529e-06		Fam102b	1.03636	9.03368	76.0925	2.70682e-18	2.40624e-17
Srp54b	0.516193	9.16667	29.7789	4.84242e-08	5.58003e-07		Pold3	1.03619	9.07736	73.618	9.47967e-18	8.14929e-17
Rpl18a	0.516126	12.3285	285.467	4.8335e-64	1.66207e-61		Hnrnpa1	1.03496	10.367	276.464	4.42751e-62	2.22552e-60
Nipsnap3b	0.516008	9.07992	23.0529	1.57601e-06	1.32915e-05		Chp1	1.03483	9.06869	78.8964	6.54524e-19	6.08289e-18
Ssr1	0.515897	9.18144	29.3882	5.92368e-08	6.71461e-07		Ikbkb	1.03346	9.19712	87.7325	7.49313e-21	7.74921e-20
Prosc	0.515485	9.00966	19.423	1.0474e-05	7.39138e-05		Mthfd2	1.03327	9.14825	74.1181	7.35812e-18	6.37255e-17
Anp32b	0.515474	10.3235	54.9797	1.21779e-13	3.21557e-12		Kras	1.0327	9.29902	99.0919	2.41057e-23	2.88088e-22
Timm17b	0.515451	9.17183	26.5027	2.63176e-07	2.65634e-06		Rybp	1.03206	9.08368	76.722	1.96797e-18	1.77024e-17
Socs1	0.51538	9.7704	47.871	4.55212e-12	9.70256e-11		Chka	1.03189	9.04764	77.1558	1.5799e-18	1.43137e-17
St7	0.515357	9.04929	20.4465	6.1322e-06	4.59991e-05		Ss18	1.03169	9.06865	78.107	9.76092e-19	8.96677e-18
Atp1b1	0.515355	9.08752	13.115	0.000292933	0.00141104		Psme4	1.03091	9.03117	80.5715	2.8038e-19	2.66802e-18
Rps10	0.515329	12.9096	506.188	4.28095e-112	6.47708e-109		Kif15	1.03033	9.08318	59.3511	1.31903e-14	9.2095e-14
Mrpl32	0.515295	9.35058	37.8245	7.7402e-10	1.21106e-08		Ttc14	1.02994	9.53331	156.941	5.27266e-36	1.1749e-34
Cmas	0.515276	9.21783	32.0763	1.48236e-08	1.87213e-07		Eftud2	1.02921	9.10281	79.8232	4.09454e-19	3.85983e-18
Upf3a	0.51507	9.09998	23.6014	1.18504e-06	1.03161e-05		Xpo6	1.02914	9.03006	78.7809	6.93948e-19	6.44137e-18
Fam58b	0.515047	9.0247	20.3153	6.56725e-06	4.89673e-05		Mecp2	1.02908	9.05011	75.6296	3.42191e-18	3.01535e-17
Pop7	0.514792	9.15927	25.9204	3.55788e-07	3.48645e-06		Tsc22d4	1.02873	9.29324	105.64	8.84179e-25	1.15027e-23
Stra13	0.514582	9.2734	27.557	1.52529e-07	1.61044e-06		Ak2	1.02861	9.28568	95.707	1.33205e-22	1.53495e-21
Llph	0.51454	9.51105	44.0853	3.14377e-11	6.16131e-10		Afg3l1	1.02861	9.0478	78.561	7.75658e-19	7.16466e-18
Tmem222	0.514533	9.03883	20.8544	4.95542e-06	3.80973e-05		Ptpn6	1.02857	9.07945	76.2824	2.45871e-18	2.19471e-17
Ube2b	0.514523	9.82787	70.4533	4.71294e-17	1.78714e-15		Stx6	1.02852	9.07974	76.2061	2.55547e-18	2.2757e-17
Rpa3	0.514442	9.38033	38.9798	4.28223e-10	7.01952e-09		Slc25a51	1.02815	9.0708	77.5768	1.27662e-18	1.16568e-17
Pdcd2l	0.514426	9.01195	19.9692	7.86993e-06	5.75505e-05		Gfi1	1.02808	9.05302	76.1879	2.57916e-18	2.29545e-17
Ube2j2	0.514049	9.16686	28.9685	7.35646e-08	8.2107e-07		Cdc42se2	1.02803	9.17016	86.1026	1.70839e-20	1.72896e-19
Sf1	0.513921	9.33299	36.6492	1.41415e-09	2.13534e-08		Casp2	1.02798	9.05722	76.0332	2.7894e-18	2.47673e-17
Nptn	0.513874	9.12772	26.1035	3.2359e-07	3.19368e-06		Pink1	1.02795	9.08716	77.6697	1.21795e-18	1.11277e-17
Cul5	0.513749	9.13521	26.1087	3.22728e-07	3.18725e-06		Prkch	1.02563	9.11287	77.4295	1.37546e-18	1.25441e-17
Polr2e	0.513068	9.25395	30.4194	3.4803e-08	4.13645e-07		Cyth2	1.02483	9.10895	78.0462	1.00658e-18	9.23564e-18
Triap1	0.512981	9.06399	19.9432	7.97755e-06	5.81688e-05		Mtss1	1.02465	9.0173	78.1505	9.54807e-19	8.78191e-18
Chchd1	0.51293	9.54688	42.8317	5.96564e-11	1.12684e-09		Clec2i	1.02452	9.07484	69.7811	6.62659e-17	5.42441e-16
Vegfa	0.512926	8.9988	17.6198	2.69766e-05	0.000171063		Add3	1.02427	9.04135	75.1195	4.43068e-18	3.87941e-17
Kansl2	0.512829	9.08122	23.2375	1.43177e-06	1.21906e-05		Cep250	1.024	9.01458	79.12	5.84485e-19	5.45207e-18
Rpl7	0.512812	12.1234	331.301	5.00585e-74	2.16396e-71		Ndrg1	1.02389	9.33848	83.7793	5.53206e-20	5.45988e-19
Gng5	0.512757	10.4264	124.879	5.41017e-29	5.02023e-27		Mrpl45	1.02328	9.07179	76.8587	1.83642e-18	1.65584e-17
Sub1	0.512613	10.5749	130.327	3.47558e-30	3.45957e-28		Herc2	1.02294	9.04492	73.9181	8.14253e-18	7.03e-17
Vgll4	0.51257	10.0967	71.7576	2.43328e-17	9.43988e-16		Sik2	1.02276	9.06058	73.4593	1.02735e-17	8.81164e-17
Med29	0.512427	9.24152	28.4666	9.53265e-08	1.03911e-06		Abi3	1.02274	9.18836	79.5978	4.58925e-19	4.31543e-18
Oaz1	0.512307	10.7772	117.489	2.24346e-27	1.83478e-25		Tceb3	1.02221	9.10423	77.8787	1.09565e-18	1.00346e-17
Ddx47	0.512302	9.08483	22.4018	2.21163e-06	1.81858e-05		Ppp1r15b	1.02202	9.06924	76.64	2.05145e-18	1.83986e-17
5430416N02Rik	0.512297	9.1757	19.1497	1.20857e-05	8.3802e-05		Irf1	1.0217	9.16848	75.9764	2.87076e-18	2.54301e-17
Tspan14	0.512282	9.00218	19.8349	8.44257e-06	6.10302e-05		Igfbp4	1.02151	9.05828	54.0908	1.91432e-13	1.2278e-12
Ramp3	0.512254	9.06748	11.9703	0.000540563	0.0024262		Becn1	1.02048	9.13565	80.7548	2.55531e-19	2.43616e-18
Pla2g4a	0.512164	8.97585	19.9505	7.94723e-06	5.79818e-05		Galnt1	1.02023	9.16067	81.38	1.8623e-19	1.79583e-18
Rtn4	0.512138	9.29546	39.4382	3.38606e-10	5.64219e-09		Ciz1	1.02023	9.02331	83.0491	8.00405e-20	7.8332e-19
Tor1a	0.512122	9.12917	23.6247	1.17073e-06	1.02034e-05		Tmem64	1.02008	9.03278	73.3616	1.07945e-17	9.24282e-17
Atf1	0.512109	9.25594	33.7474	6.2754e-09	8.49256e-08		Rapgef6	1.02002	9.11	72.2941	1.85398e-17	1.56533e-16
Pgk1	0.512022	8.96347	23.7544	1.09444e-06	9.59936e-06		Lcp2	1.01989	9.10964	74.6614	5.58779e-18	4.87281e-17
Ppp2cb	0.51202	9.27331	33.491	7.15961e-09	9.52726e-08		Map4	1.01942	9.01468	78.5854	7.66144e-19	7.08976e-18
Mcm4	0.511991	9.29165	27.7616	1.37224e-07	1.46521e-06		Usp10	1.01941	9.06985	75.2926	4.05877e-18	3.55583e-17
Csrnp1	0.511988	9.13999	22.299	2.33334e-06	1.91139e-05		Fam83d	1.01878	9.10292	65.6563	5.36839e-16	4.14195e-15
BC028528	0.511969	9.01554	19.7638	8.76279e-06	6.30737e-05		Csnk1g3	1.01864	9.08716	75.8245	3.10027e-18	2.73511e-17
Bak1	0.511863	9.01128	19.5211	9.94958e-06	7.06084e-05		Reps1	1.01863	9.03542	78.7382	7.09103e-19	6.57397e-18
Zfp64	0.511666	9.03017	19.6255	9.42013e-06	6.72612e-05		Kat6b	1.018	9.0442	73.8336	8.49872e-18	7.32265e-17
Atpaf2	0.511514	9.00311	19.9069	8.13043e-06	5.91695e-05		Phrf1	1.01757	9.03405	73.7436	8.8953e-18	7.65562e-17
Ociad1	0.511424	9.27363	37.9584	7.22685e-10	1.13898e-08		Wbp4	1.01747	9.13143	75.8756	3.02104e-18	2.66988e-17
Mrpl40	0.511413	9.12515	25.6564	4.07933e-07	3.94127e-06		Rasal3	1.01745	9.10549	75.5064	3.64217e-18	3.2057e-17
Chmp4b	0.511388	9.21827	33.1399	8.57608e-09	1.12831e-07		Strap	1.01737	9.37921	116.32	4.04412e-27	5.88342e-26
Capza2	0.511208	9.67168	64.787	8.34476e-16	2.81822e-14		Gtf3c2	1.01725	9.06936	75.9687	2.88202e-18	2.55149e-17
Smyd3	0.511172	9.02154	19.3363	1.09603e-05	7.68087e-05		Dgka	1.017	9.05077	69.5825	7.32835e-17	5.9837e-16
Fth1	0.511115	11.954	209.469	1.79366e-47	3.52442e-45		Mex3c	1.017	9.06628	73.5887	9.62163e-18	8.26193e-17
Hdgf	0.511109	9.61874	49.9491	1.5779e-12	3.60629e-11		RP23-428N8.3	1.01683	9.00235	68.4592	1.29527e-16	1.04297e-15
Pdha1	0.511057	9.25309	31.8788	1.64099e-08	2.06215e-07		Nup88	1.01644	9.05507	75.7919	3.15195e-18	2.77908e-17
Map9	0.511042	8.9652	12.3597	0.000438711	0.00202501		Cd6	1.01637	9.02012	73.4681	1.02276e-17	8.77729e-17
Ctdnep1	0.510942	9.10776	26.1465	3.16478e-07	3.13372e-06		Fbxw2	1.01617	9.23241	93.1488	4.8506e-22	5.40027e-21
Wdr89	0.510926	9.11853	21.106	4.34569e-06	3.38744e-05		Rbm38	1.01607	9.12716	72.0143	2.13639e-17	1.79277e-16
Papss1	0.510718	9.06961	22.2865	2.34853e-06	1.91968e-05		Tfdp2	1.01581	9.16854	83.1846	7.47373e-20	7.32842e-19
H3f3b	0.510707	12.003	132.376	1.23821e-30	1.25732e-28		Gorasp2	1.01535	9.08593	76.0295	2.79458e-18	2.47988e-17
Grwd1	0.510545	9.01368	19.6632	9.23614e-06	6.6041e-05		Rac2	1.01508	10.0235	236.272	2.55619e-53	1.02587e-51
Naa20	0.51038	9.14177	25.0824	5.49306e-07	5.16211e-06		Larp4	1.01463	9.16164	81.0611	2.18844e-19	2.0983e-18
Ndufa13	0.51035	9.81299	68.353	1.367e-16	4.97179e-15		Dpp4	1.01271	9.32689	100.751	1.04312e-23	1.27792e-22
B3galt6	0.510346	9.01805	19.3813	1.07053e-05	7.52651e-05		Cry1	1.01255	9.04174	76.266	2.47916e-18	2.21165e-17
Trmt10c	0.510263	9.12653	24.2929	8.27441e-07	7.46968e-06		Mgat1	1.01248	9.05235	75.9439	2.91842e-18	2.58221e-17
Trappc11	0.510155	8.97416	20.0529	7.53309e-06	5.53817e-05		Cnbp	1.01159	10.2219	277.939	2.11239e-62	1.07974e-60
Suclg1	0.510094	9.28423	35.0938	3.14207e-09	4.49759e-08		Cdk9	1.0111	9.15549	81.4439	1.80309e-19	1.74207e-18
Cycs	0.510026	9.14296	22.291	2.34301e-06	1.91724e-05		M6pr	1.01081	9.10601	76.6806	2.00966e-18	1.80452e-17
Cdc45	0.509693	9.00883	17.5259	2.83413e-05	0.000178967		Psmd3	1.0105	9.27726	93.5978	3.86611e-22	4.3297e-21
Fam173a	0.509615	9.13922	22.626	1.96804e-06	1.63517e-05		Cnn3	1.01044	9.06119	71.9969	2.15538e-17	1.8077e-16
Unc93b1	0.5096	9.00178	15.9356	6.55347e-05	0.000375015		Os9	1.01035	9.06963	73.875	8.3224e-18	7.17481e-17
Yme1l1	0.509539	9.18466	28.3667	1.00376e-07	1.0918e-06		Cmas	1.01	9.21783	87.3456	9.11208e-21	9.37225e-20
Ndufa9	0.509301	9.20913	30.5655	3.22779e-08	3.86364e-07		Tram1	1.00915	9.16579	84.8165	3.27382e-20	3.26089e-19
Bag1	0.509115	9.41888	39.0745	4.07943e-10	6.71619e-09		Atp11b	1.00912	9.1443	78.6226	7.51835e-19	6.96161e-18
Galt	0.509037	8.99481	19.3783	1.0722e-05	7.53131e-05		Tmx3	1.00861	9.10644	71.466	2.82075e-17	2.35011e-16
Tsn	0.508913	9.5477	55.2047	1.08609e-13	2.90327e-12		Cul5	1.00785	9.13521	76.2876	2.45223e-18	2.19022e-17
Gm8186	0.50885	9.068	19.7461	8.84402e-06	6.35677e-05		Ncbp1	1.0077	9.1214	75.0152	4.671e-18	4.08747e-17
Serpinb6a	0.508844	9.02656	19.3455	1.09076e-05	7.65456e-05		Zc3h14	1.00742	9.19223	82.3928	1.11561e-19	1.08687e-18
Aatf	0.508391	9.06484	21.9527	2.7946e-06	2.24906e-05		Prkacb	1.00715	9.1261	74.216	7.00198e-18	6.07106e-17
Orai1	0.508377	9.19076	22.4935	2.10854e-06	1.74044e-05		Sdccag3	1.00643	9.04114	74.5571	5.89093e-18	5.13125e-17
Atp6v1g1	0.508359	9.75781	74.7627	5.30826e-18	2.20643e-16		Heatr3	1.00627	9.03206	77.21	1.53717e-18	1.39349e-17
Tiprl	0.508306	9.24626	30.1474	4.00414e-08	4.69633e-07		Nnt	1.00613	9.08108	72.4147	1.74406e-17	1.47417e-16
Mrps17	0.508171	9.26698	29.9647	4.39994e-08	5.11692e-07		Senp7	1.00574	9.09295	74.4804	6.12424e-18	5.32527e-17
Mcur1	0.508135	9.04396	18.3509	1.8373e-05	0.000121549		Cnot4	1.00534	9.1131	78.2695	8.99008e-19	8.2838e-18
Frmd4a	0.507998	9.00335	14.1325	0.000170374	0.000873522		Gars	1.00527	9.14051	76.2139	2.54538e-18	2.26939e-17
Ddx50	0.507921	9.10196	24.2853	8.30716e-07	7.48961e-06		Blm	1.00501	9.01819	79.8004	4.14199e-19	3.89971e-18
Ash2l	0.507868	9.12137	25.2438	5.05213e-07	4.77444e-06		Telo2	1.00478	9.04972	73.9948	7.8324e-18	6.77906e-17
Dhrs1	0.50773	9.04037	19.8254	8.48489e-06	6.12483e-05		Eef2k	1.00449	9.08415	73.9905	7.84953e-18	6.78648e-17
Thoc5	0.507669	9.00623	18.625	1.59116e-05	0.000106854		Dync1h1	1.00425	9.05687	72.1269	2.01798e-17	1.70095e-16
Galnt12	0.507655	9.00414	18.6504	1.57016e-05	0.000105631		Cdkn1b	1.00404	9.27809	88.6388	4.73905e-21	4.9655e-20
Rtfdc1	0.507621	9.25546	34.6477	3.95102e-09	5.5505e-08		Ncapd3	1.00389	9.15827	69.9314	6.14025e-17	5.03261e-16
Abracl	0.50762	9.94456	71.9692	2.18583e-17	8.54562e-16		Zfp664	1.00363	9.16268	79.5009	4.82005e-19	4.52683e-18
Socs2	0.507578	9.04526	16.0814	6.06785e-05	0.000350273		Riok3	1.00361	9.18493	85.2194	2.67025e-20	2.67025e-19
Mrps5	0.507535	9.10553	23.953	9.87144e-07	8.74645e-06		Cabin1	1.00298	9.03274	77.401	1.39543e-18	1.27033e-17
Glod4	0.507481	9.16508	26.7452	2.32122e-07	2.36817e-06		Hnrnph3	1.00239	9.07704	72.2261	1.91899e-17	1.61931e-16
Ndufaf2	0.507438	9.07688	20.6423	5.5358e-06	4.19833e-05		Pstpip1	1.00174	9.05176	74.672	5.5579e-18	4.84954e-17
Msantd3	0.507428	8.95197	27.0192	2.01447e-07	2.0876e-06		Trmt1	1.00141	9.06734	73.4563	1.02887e-17	8.81972e-17
Sra1	0.507038	9.17254	26.9	2.14259e-07	2.20526e-06		Asun	1.00135	9.09226	72.8723	1.38317e-17	1.17835e-16
Wdr55	0.50703	8.98312	20.1043	7.33317e-06	5.41488e-05		Carnmt1	1.00109	9.18349	82.0737	1.31106e-19	1.27319e-18
Crebzf	0.506937	9.19562	32.4005	1.25455e-08	1.60451e-07		Prpf4	1.00088	9.06991	72.4499	1.71323e-17	1.44973e-16
Ppp6r1	0.506814	9.17534	30.3138	3.67495e-08	4.3439e-07		Arhgap5	1.00076	9.122	72.6348	1.56004e-17	1.32529e-16
Map1lc3b	0.506789	9.87522	71.6888	2.51961e-17	9.7498e-16		Ubqln1	1.00071	9.06555	73.5911	9.60953e-18	8.25623e-17
Zbtb21	0.506684	8.97618	18.7626	1.48041e-05	0.000100532		Ifnar1	1.00037	9.08878	66.5204	3.46294e-16	2.70631e-15
Snhg12	0.506625	9.03879	19.8633	8.3184e-06	6.02765e-05		Nedd4	0.999784	9.46076	120.718	4.40591e-28	6.69291e-27
Xpo1	0.50655	9.08112	19.1085	1.23497e-05	8.5398e-05		Fam208a	0.999736	9.01377	76.08	2.72406e-18	2.42014e-17
Kat8	0.506513	9.00878	18.637	1.58119e-05	0.000106326		Rwdd4a	0.99971	9.12909	74.4238	6.30243e-18	5.47078e-17
Cux1	0.506305	9.61855	52.9447	3.43066e-13	8.53804e-12		Egln2	0.999531	9.03584	75.4172	3.81052e-18	3.34609e-17
Rps3a1	0.506275	13.0378	349.097	6.66532e-78	3.47746e-75		Arhgap15	0.999322	9.23694	90.4279	1.91845e-21	2.05277e-20
Gm20379	0.506227	8.95593	25.2302	5.08784e-07	4.80519e-06		Hipk1	0.999025	9.15188	78.0307	1.01453e-18	9.30297e-18
Ech1	0.506144	9.15051	23.5558	1.21341e-06	1.0533e-05		Ubap2l	0.998504	9.31125	104.495	1.5762e-24	2.01759e-23
Smyd2	0.506104	9.06219	19.1851	1.18635e-05	8.23749e-05		Fgfr1op2	0.998498	9.43152	125.598	3.76542e-29	6.05428e-28
Med25	0.506073	9.0421	20.4783	6.03106e-06	4.53754e-05		Zbtb44	0.998437	9.08445	69.1357	9.19184e-17	7.445e-16
Haus1	0.506065	9.12845	21.0165	4.5535e-06	3.52402e-05		Pde7a	0.998248	9.02885	77.8056	1.137e-18	1.0407e-17
P2ry14	0.505891	9.04173	16.5585	4.71716e-05	0.000281208		Bcl2	0.998013	9.14265	66.0439	4.41e-16	3.4147e-15
Etv6	0.505743	9.06988	18.0978	2.09848e-05	0.000136618		Socs1	0.998002	9.7704	142.567	7.30851e-33	1.38742e-31
Sumo1	0.505704	9.92391	83.3191	6.98228e-20	3.39684e-18		Usp39	0.997819	9.06363	70.4547	4.70949e-17	3.88944e-16
Psmd12	0.505591	9.30443	36.1521	1.82505e-09	2.69133e-08		Arl6ip1	0.997053	10.0691	141.608	1.18494e-32	2.22988e-31
Hddc2	0.505523	9.18366	24.8069	6.33686e-07	5.84971e-06		Trpc4ap	0.997017	9.15429	74.9725	4.77307e-18	4.17196e-17
Rgs1	0.505466	8.99801	11.1473	0.000841541	0.00358763		Faf1	0.996435	9.09831	71.9815	2.1722e-17	1.82079e-16
Ube2r2	0.505379	9.29733	36.6159	1.43855e-09	2.16721e-08		Fbrs	0.996025	9.02697	75.8664	3.03521e-18	2.68084e-17
Parl	0.505371	9.16816	26.7767	2.28376e-07	2.33333e-06		Rassf5	0.994952	9.09358	69.5623	7.4038e-17	6.04205e-16
Apmap	0.505324	8.98257	19.1136	1.23162e-05	8.52444e-05		Pspc1	0.994522	9.14866	79.1402	5.78548e-19	5.40002e-18
Commd4	0.505211	9.23264	31.4412	2.05577e-08	2.53495e-07		Aggf1	0.993999	9.08992	72.4863	1.68196e-17	1.42487e-16
Srp14	0.505125	9.92345	84.4701	3.90062e-20	1.92864e-18		Ube3c	0.993751	9.052	72.5763	1.60696e-17	1.36362e-16
Tcp1	0.50506	9.72899	57.2992	3.743e-14	1.05459e-12		Arf4	0.993676	9.47254	129.533	5.18597e-30	8.69887e-29
Ccnl2	0.504894	9.36214	38.6028	5.19445e-10	8.37868e-09		Igf2bp3	0.993464	9.14783	78.5832	7.67001e-19	7.09335e-18
2019-09-07	0.504709	9.50924	48.4743	3.34646e-12	7.24347e-11		Actg1	0.992766	11.3174	403.428	9.8775e-90	9.05737e-88
Nck2	0.504693	9.20531	25.3264	4.8405e-07	4.59565e-06		Slc38a2	0.992673	9.48278	121.75	2.61814e-28	4.02976e-27
Cdk11b	0.50464	9.21449	29.171	6.62631e-08	7.45398e-07		Zfp62	0.992418	9.08897	72.1104	2.03494e-17	1.71333e-16
Nsmce2	0.504623	9.21951	29.5918	5.33298e-08	6.10348e-07		Cnn2	0.992075	9.06789	61.432	4.58296e-15	3.31613e-14
Gadd45b	0.504616	9.00726	13.2353	0.000274729	0.00133611		Eif4enif1	0.991298	9.04545	72.0636	2.08369e-17	1.75265e-16
Umps	0.50447	9.07229	20.4763	6.03745e-06	4.53784e-05		Foxo1	0.99123	9.021	66.9526	2.78111e-16	2.18929e-15
Stard10	0.504469	9.02813	19.7383	8.88034e-06	6.37682e-05		Creb1	0.990744	9.06062	66.231	4.01059e-16	3.11981e-15
Irf2bpl	0.504406	8.9771	17.3807	3.05919e-05	0.000191651		Rbm12	0.990727	9.0163	79.8932	3.95212e-19	3.73023e-18
Taz	0.50437	9.04036	19.8008	8.59446e-06	6.19211e-05		Cnot1	0.990645	9.15701	76.8094	1.88284e-18	1.69568e-17
Metrn	0.504269	9.03688	19.8988	8.16507e-06	5.9336e-05		Maf1	0.990348	9.21695	83.9927	4.96595e-20	4.90756e-19
Srpk1	0.504258	9.27802	28.8231	7.93005e-08	8.777e-07		Glul	0.990179	9.0691	68.0704	1.57762e-16	1.26494e-15
Mzt1	0.504132	9.20554	26.7881	2.27032e-07	2.32355e-06		Dnaja2	0.990177	9.54171	139.392	3.61527e-32	6.68693e-31
Nt5dc2	0.504127	9.10679	20.8335	5.00989e-06	3.8438e-05		Rab5c	0.99007	9.18646	80.4169	3.03199e-19	2.88153e-18
Bzw1	0.503964	9.69813	59.6834	1.11413e-14	3.33797e-13		Pdlim1	0.989934	9.21517	79.8634	4.01213e-19	3.78451e-18
Thg1l	0.503888	8.99347	19.263	1.13893e-05	7.94799e-05		Bub3	0.989391	9.38442	93.778	3.52971e-22	3.96764e-21
Palm	0.503859	9.02505	19.9874	7.79529e-06	5.70599e-05		Klf7	0.989353	9.00711	74.6824	5.52858e-18	4.82674e-17
Sytl3	0.50362	9.03193	19.1705	1.19547e-05	8.29382e-05		Dtl	0.989305	9.16811	67.147	2.51995e-16	1.98681e-15
Ppih	0.503415	9.06923	20.7897	5.12589e-06	3.91939e-05		Stat5a	0.989246	9.08011	70.2017	5.3541e-17	4.40259e-16
Gmps	0.503406	9.35604	37.3504	9.86985e-10	1.5269e-08		Braf	0.988991	9.03446	69.2124	8.84114e-17	7.17631e-16
Prpf19	0.503287	9.15589	25.0564	5.56789e-07	5.21946e-06		Glmp	0.98877	9.06324	71.8672	2.3018e-17	1.9273e-16
Rnf14	0.50325	9.02483	18.4264	1.76596e-05	0.00011724		Zfp398	0.988475	9.00972	70.6004	4.37436e-17	3.62256e-16
Tmem42	0.503207	8.99217	19.2835	1.12675e-05	7.88152e-05		Gch1	0.987428	9.09176	61.2988	4.90371e-15	3.53638e-14
Acat1	0.503125	9.22294	30.0586	4.19177e-08	4.89364e-07		Tbl1xr1	0.987142	9.10126	72.7172	1.49622e-17	1.2725e-16
Tspan2	0.502823	9.13063	19.6269	9.41367e-06	6.72469e-05		Fkbp4	0.986413	9.41488	95.3539	1.59216e-22	1.82634e-21
Noa1	0.502785	9.04439	20.9231	4.78085e-06	3.68864e-05		Pgam1	0.985449	9.32902	84.5831	3.68409e-20	3.6599e-19
Prpf31	0.502765	9.10926	23.0795	1.5544e-06	1.31533e-05		Deptor	0.985054	9.01975	74.5203	6.00184e-18	5.22184e-17
Siah2	0.502659	9.09032	19.5567	9.76558e-06	6.94655e-05		Rab1a	0.985049	9.18609	80.9076	2.36519e-19	2.26489e-18
Mtif2	0.502608	9.0435	19.4981	1.007e-05	7.13959e-05		Ing3	0.984527	9.12326	73.7804	8.7309e-18	7.51842e-17
Xbp1	0.502459	9.2436	24.4272	7.71717e-07	7.00425e-06		Map7d1	0.984447	9.01439	77.448	1.36264e-18	1.24347e-17
Anp32a	0.502425	9.58551	48.7455	2.91423e-12	6.35335e-11		Sin3a	0.984266	9.03385	71.4999	2.77279e-17	2.31142e-16
Rplp1	0.502288	11.0107	125.786	3.42477e-29	3.25892e-27		Add1	0.983797	9.08648	68.1055	1.54979e-16	1.24328e-15
Ypel3	0.502266	9.23609	25.5068	4.40826e-07	4.21866e-06		Prc1	0.983687	9.2837	56.2064	6.52501e-14	4.30543e-13
Eci1	0.502022	8.99051	18.7417	1.49673e-05	0.000101413		Sgta	0.983615	9.1094	72.6597	1.54046e-17	1.3094e-16
Lig1	0.501963	9.24753	18.758	1.484e-05	0.000100685		Klf6	0.983497	9.05621	58.8176	1.7299e-14	1.19842e-13
Hmg20b	0.501919	9.07775	20.7808	5.1496e-06	3.93303e-05		Dennd1a	0.982774	9.01266	75.3553	3.93184e-18	3.44862e-17
Sp140	0.501916	9.02838	18.8504	1.41379e-05	9.67029e-05		Ppp2r2d	0.982674	9.10068	73.0617	1.25662e-17	1.07174e-16
Tbc1d1	0.501902	9.0321	15.388	8.75409e-05	0.000484275		Mxd1	0.982512	9.15587	65.3232	6.3568e-16	4.8896e-15
Smad7	0.501859	9.04412	16.1484	5.85694e-05	0.000339523		P4hb	0.982452	9.18976	80.0537	3.64366e-19	3.44769e-18
Scand1	0.501832	9.74567	56.208	6.51958e-14	1.79348e-12		Rbm15b	0.982298	9.04015	69.4944	7.66324e-17	6.2403e-16
Mrpl16	0.501825	9.01368	18.8874	1.38668e-05	9.48913e-05		Rabggtb	0.982271	9.21278	82.291	1.17453e-19	1.14354e-18
Fbxl6	0.501704	9.04502	19.7202	8.9651e-06	6.42853e-05		Ahi1	0.982164	9.04779	68.6442	1.17934e-16	9.51647e-16
Slc2a1	0.501603	9.03243	15.7527	7.21833e-05	0.000408886		Ubp1	0.981829	9.03122	72.7547	1.4681e-17	1.24929e-16
Nufip1	0.501535	9.05159	20.7766	5.1609e-06	3.93769e-05		Ilvbl	0.981164	9.14749	73.0543	1.2613e-17	1.07512e-16
Bckdha	0.501524	8.98964	17.8695	2.36577e-05	0.000151927		Mpp1	0.980976	9.16526	78.211	9.26014e-19	8.52744e-18
Rpl36	0.501513	11.9772	228.816	1.08016e-51	2.36852e-49		Ncapg	0.980733	9.06549	58.1567	2.42046e-14	1.65934e-13
Gtf2a2	0.501256	9.3106	32.4386	1.23016e-08	1.57464e-07		Ppp1r18	0.98067	9.03218	68.7236	1.13277e-16	9.14555e-16
Napa	0.501032	9.11285	24.4244	7.72846e-07	7.01028e-06		Gm21092	0.980666	9.15763	69.8805	6.30089e-17	5.16148e-16
Cpsf4	0.500892	9.0202	19.6085	9.50453e-06	6.77999e-05		Cmah	0.980313	9.03855	63.1532	1.91234e-15	1.42251e-14
Tdp1	0.500846	9.00567	17.831	2.41412e-05	0.00015462		Cep83	0.979703	9.11834	71.1882	3.24719e-17	2.70242e-16
Ctnnbl1	0.500791	9.12568	25.5725	4.2606e-07	4.09248e-06		Efcab14	0.979674	9.14199	71.94	2.21836e-17	1.85846e-16
Commd3	0.500717	9.36601	39.4237	3.41123e-10	5.67787e-09		Ppm1h	0.979519	9.13312	67.2882	2.34577e-16	1.85625e-15
Imp4	0.500675	9.13433	25.5459	4.31985e-07	4.14191e-06		Mphosph9	0.979496	9.02005	70.986	3.59775e-17	2.98924e-16
Gm5617	0.500335	9.04738	18.7074	1.52392e-05	0.000103024		Etv3	0.97932	9.06694	66.7392	3.09917e-16	2.43217e-15
Ddx49	0.500273	9.05159	20.6301	5.57127e-06	4.21888e-05		Gtf2h1	0.979269	9.07949	68.7912	1.0946e-16	8.84215e-16
Zfp472	0.500241	9.00589	18.846	1.41709e-05	9.68849e-05		Nelfa	0.978755	9.06278	70.4528	4.7142e-17	3.89121e-16
Txndc17	0.500211	9.40894	38.7688	4.77083e-10	7.72834e-09		Dbnl	0.978576	9.11043	70.3173	5.0494e-17	4.16108e-16
Lrmp	0.500188	9.32422	34.9014	3.46826e-09	4.94113e-08		Wipi2	0.978486	9.07459	70.6033	4.36795e-17	3.61923e-16
Nop58	0.500167	9.56299	38.8364	4.60858e-10	7.48956e-09		Evl	0.977781	9.01915	72.0171	2.13342e-17	1.79127e-16
Sucla2	0.500093	9.11934	23.6039	1.18349e-06	1.03087e-05		Ppp1cb	0.977601	9.29125	99.4311	2.03108e-23	2.45057e-22
Ptcra	0.500035	9.42206	20.3716	6.37702e-06	4.77172e-05		Sepp1	0.977389	9.09683	66.7026	3.15721e-16	2.47249e-15
Set	0.499944	10.1345	47.3732	5.86804e-12	1.24173e-10		Usp14	0.976579	9.15762	72.4876	1.68086e-17	1.42473e-16
Akr1e1	0.499805	8.98569	18.3382	1.84963e-05	0.000121939		C330007P06Rik	0.976546	9.05474	68.2474	1.44215e-16	1.16e-15
Igfbp4	0.499555	9.05828	8.92568	0.00281189	0.0104249		Elovl5	0.975704	9.04629	67.3417	2.28304e-16	1.8104e-15
Sf3b5	0.499391	9.46595	37.3742	9.75016e-10	1.51147e-08		Nup153	0.975561	9.04274	66.7391	3.09929e-16	2.43217e-15
Cd27	0.499178	9.56414	38.075	6.80778e-10	1.07968e-08		Ddx39b	0.975196	9.71533	151.584	7.81237e-35	1.65548e-33
Gdi2	0.499144	9.61186	57.8921	2.76893e-14	7.91944e-13		Cytip	0.975073	9.39208	93.8458	3.41079e-22	3.83967e-21
Vma21	0.499132	9.09341	20.8358	5.00378e-06	3.84301e-05		Csrp1	0.974864	9.46094	111.362	4.92969e-26	6.80532e-25
Skiv2l	0.499046	9.00276	18.9083	1.37156e-05	9.39415e-05		Sirt1	0.974705	9.03608	68.1679	1.50147e-16	1.20708e-15
Mesdc2	0.498989	9.08471	22.3743	2.24356e-06	1.84284e-05		Adss	0.97469	9.29384	94.9435	1.95896e-22	2.23522e-21
Tmem147	0.498805	9.20836	24.8099	6.32708e-07	5.84425e-06		Setx	0.974597	9.10252	67.3503	2.27305e-16	1.80342e-15
Smarcc1	0.498782	9.4169	41.7052	1.06125e-10	1.92065e-09		Ube2z	0.974444	9.02111	74.4322	6.27575e-18	5.45075e-17
Pbk	0.498735	9.10545	12.7044	0.000364791	0.001713		Atp2a2	0.97436	9.12867	71.7227	2.47662e-17	2.07138e-16
Riok1	0.4983	9.13643	23.7636	1.08923e-06	9.56476e-06		Brpf1	0.974261	9.04086	69.5262	7.54076e-17	6.14718e-16
Gpr18	0.498118	8.98457	15.5077	8.21702e-05	0.000459267		Il2rg	0.974128	9.18947	80.0811	3.59355e-19	3.40454e-18
Gt(ROSA)26Sor	0.497987	9.23102	29.1919	6.5554e-08	7.3907e-07		Spn	0.973849	9.05037	68.5668	1.22652e-16	9.88668e-16
Arpc5l	0.497753	9.36221	33.8072	6.08544e-09	8.26506e-08		Esco1	0.972388	9.22654	80.5918	2.77507e-19	2.64234e-18
Tmem219	0.497647	9.04086	18.543	1.66112e-05	0.000110912		Il17ra	0.972337	9.06566	69.5188	7.56878e-17	6.1667e-16
Ptgr1	0.497512	9.04737	19.0795	1.25384e-05	8.66239e-05		Mnt	0.971869	9.03707	72.0634	2.08395e-17	1.75265e-16
Ndufaf3	0.497392	9.04433	18.722	1.51227e-05	0.000102328		Nrf1	0.971786	9.0731	64.3138	1.06098e-15	8.03434e-15
Emc4	0.497361	9.13062	23.4835	1.25987e-06	1.08614e-05		Arfgap2	0.970958	9.11192	71.1425	3.32341e-17	2.76434e-16
Psmb3	0.497244	9.45967	39.8668	2.71885e-10	4.63245e-09		Aph1a	0.969914	9.06846	69.1976	8.90777e-17	7.22651e-16
Ppdpf	0.497212	9.25573	30.0673	4.17311e-08	4.87895e-07		Slc25a23	0.969898	9.01637	72.3755	1.77913e-17	1.50297e-16
Atp6v1b2	0.497177	9.02764	19.3893	1.066e-05	7.50167e-05		Slmap	0.969451	9.0297	70.2117	5.32689e-17	4.38259e-16
Nt5c2	0.497134	9.10568	22.1384	2.53682e-06	2.06245e-05		Sec31a	0.969402	9.06971	67.6613	1.94138e-16	1.55003e-15
Ufm1	0.497024	9.24783	30.3059	3.69007e-08	4.35837e-07		Fbxo9	0.968883	9.06848	66.7327	3.10928e-16	2.43875e-15
Lars2	0.496885	9.23016	17.3192	3.1598e-05	0.000196578		Ap4m1	0.967457	9.03037	65.2219	6.69225e-16	5.13978e-15
Hn1l	0.496647	8.98915	18.575	1.63345e-05	0.000109354		Ube4a	0.967335	9.05337	69.1395	9.174e-17	7.43452e-16
Ptma	0.496587	12.704	68.2146	1.46637e-16	5.3077e-15		Nek7	0.967231	9.03732	69.1483	9.13314e-17	7.40538e-16
Arpc2	0.496565	9.994	86.5075	1.39206e-20	7.18837e-19		Fbxl12	0.966425	9.22342	79.5861	4.61651e-19	4.33838e-18
Slc22a3	0.496537	8.9695	19.623	9.43258e-06	6.73183e-05		Setdb1	0.966404	9.02763	69.0042	9.82551e-17	7.94973e-16
Bub3	0.4965	9.38442	30.6286	3.12459e-08	3.75497e-07		Dcaf7	0.96596	9.0116	71.6653	2.54974e-17	2.13136e-16
Oaz2	0.496466	9.01444	18.9255	1.35927e-05	9.33108e-05		Lims1	0.965862	9.17468	71.3962	2.92232e-17	2.43339e-16
Pole3	0.496378	9.18968	25.0692	5.53107e-07	5.18816e-06		Minpp1	0.965366	9.07966	67.0186	2.68963e-16	2.11838e-15
Cisd1	0.49591	9.22868	26.9165	2.12438e-07	2.1895e-06		Kif4	0.964316	9.02606	61.2734	4.96741e-15	3.5789e-14
Fam134a	0.495781	9.0513	20.3157	6.56602e-06	4.89673e-05		Dhx36	0.963834	9.27163	87.8045	7.22536e-21	7.4774e-20
Stk17b	0.495724	9.33373	27.4846	1.58351e-07	1.6661e-06		Fto	0.96364	9.033	67.5927	2.01013e-16	1.60154e-15
Rps11	0.495637	12.6215	301.345	1.67768e-67	6.34581e-65		Fam76b	0.963325	9.12235	70.3565	4.94996e-17	4.08136e-16
Cd9	0.495627	8.98437	17.1654	3.42611e-05	0.000212099		Gtf3c1	0.962648	9.05489	67.5549	2.049e-16	1.62994e-15
Spata5	0.495541	9.0164	18.7657	1.47805e-05	0.000100462		Mylip	0.962342	9.00438	70.8088	3.93568e-17	3.26463e-16
Rest	0.495388	9.26243	32.2976	1.32278e-08	1.68607e-07		Ccdc18	0.962342	9.2542	73.2666	1.1327e-17	9.68783e-17
Suds3	0.49537	9.11581	23.5299	1.2299e-06	1.06394e-05		Mfap3	0.962247	9.02088	72.1577	1.98673e-17	1.67554e-16
Agpat3	0.495252	9.07036	21.3122	3.90238e-06	3.05922e-05		Ankrd10	0.961789	9.30395	93.0611	5.07058e-22	5.64102e-21
Ccdc18	0.495169	9.2542	23.4471	1.28399e-06	1.10442e-05		Pknox1	0.961774	9.00938	73.1637	1.19331e-17	1.01832e-16
Prim1	0.495157	9.17306	20.4477	6.12826e-06	4.59924e-05		Iqgap2	0.961249	9.03333	67.3365	2.28908e-16	1.81424e-15
Dars	0.495089	9.19374	26.5034	2.63071e-07	2.65634e-06		Canx	0.961155	9.45355	109.184	1.47888e-25	2.01037e-24
Commd1	0.495026	9.29968	30.8542	2.78154e-08	3.36947e-07		Irak1	0.961033	9.02019	70.2997	5.09466e-17	4.19609e-16
Atp6v0e	0.495	9.47814	43.7016	3.82468e-11	7.37165e-10		Sms	0.960982	9.24821	81.6507	1.62396e-19	1.57302e-18
Srp68	0.494955	9.05855	19.5479	9.81076e-06	6.97542e-05		Birc2	0.96088	9.20841	79.1037	5.89341e-19	5.49398e-18
Naa10	0.494758	9.18865	27.6688	1.43967e-07	1.53073e-06		Sh3bp5	0.960835	9.08872	63.475	1.62417e-15	1.21351e-14
Rbbp8	0.494688	9.06348	18.2534	1.93383e-05	0.000127102		Tmem131	0.960779	9.23662	79.3174	5.28922e-19	4.94292e-18
Pdcd6ip	0.494527	9.2354	32.3817	1.26674e-08	1.61873e-07		Ranbp9	0.960182	9.0236	69.3978	8.04799e-17	6.55009e-16
Cd24a	0.494423	10.1281	73.293	1.11761e-17	4.47339e-16		Vprbp	0.959995	9.03123	67.5665	2.03696e-16	1.62121e-15
Sod2	0.49441	9.2944	31.5219	1.972e-08	2.4396e-07		Immt	0.959841	9.23204	82.221	1.21689e-19	1.18402e-18
Poldip2	0.494337	9.05906	19.9361	8.00747e-06	5.83589e-05		Ncapd2	0.958917	9.01603	69.22	8.8071e-17	7.15252e-16
Dpf2	0.494336	9.10198	22.5934	2.00168e-06	1.66038e-05		Ift80	0.958787	9.04907	65.9984	4.5129e-16	3.48903e-15
Rps27l	0.494283	10.0756	63.7013	1.44789e-15	4.7417e-14		Nab1	0.958734	9.0474	66.2295	4.01352e-16	3.12048e-15
Nop9	0.494226	9.04151	18.6573	1.56443e-05	0.000105387		2610507B11Rik	0.958677	9.07118	67.938	1.68718e-16	1.35135e-15
Thumpd1	0.494207	9.13223	23.6789	1.13821e-06	9.9429e-06		Vars	0.957693	9.04831	65.5153	5.76642e-16	4.44452e-15
Kpnb1	0.494195	9.169	22.5238	2.07559e-06	1.71698e-05		Naa50	0.957476	9.29807	84.7131	3.44952e-20	3.43163e-19
Xrcc6bp1	0.493975	9.00878	17.3201	3.15833e-05	0.000196578		Scaf8	0.956976	9.05595	65.0534	7.28945e-16	5.58428e-15
Pfdn2	0.493942	9.34338	34.6653	3.91546e-09	5.50875e-08		Gatad2a	0.956867	9.09302	67.1763	2.48276e-16	1.96055e-15
Grb2	0.493846	9.29805	34.0921	5.25644e-09	7.21687e-08		Nipa2	0.956513	9.09402	66.542	3.42521e-16	2.67822e-15
Gpn1	0.493679	9.03362	19.5222	9.94363e-06	7.05993e-05		Ccdc47	0.956367	9.15427	73.2474	1.14378e-17	9.77709e-17
Atp5e	0.493676	10.5857	107.742	3.06119e-25	2.20551e-23		Napa	0.956095	9.11285	68.6039	1.20366e-16	9.70759e-16
Vars	0.493633	9.04831	18.5063	1.69348e-05	0.000112923		Psat1	0.955993	9.10778	63.6363	1.49643e-15	1.12028e-14
Ece2	0.493546	8.98877	18.6591	1.56296e-05	0.000105334		Taf15	0.955844	9.27818	86.0337	1.76892e-20	1.78783e-19
Cyth2	0.493456	9.10895	23.5452	1.22015e-06	1.05723e-05		Kcnn4	0.954933	9.19141	71.6206	2.60818e-17	2.1766e-16
Pcmtd1	0.493391	9.45605	29.5983	5.31507e-08	6.08947e-07		Lars	0.954677	9.17534	70.5385	4.51377e-17	3.73188e-16
Dnajb4	0.493337	9.04328	17.8556	2.38314e-05	0.000152848		Pnp	0.954335	9.09997	66.6029	3.32102e-16	2.59809e-15
Hnrnpc	0.493303	9.6429	59.836	1.03102e-14	3.10744e-13		Amer1	0.954211	9.01729	68.1603	1.50732e-16	1.21114e-15
Mrps10	0.493252	9.10371	20.4656	6.07142e-06	4.55884e-05		Phlda1	0.954126	9.02036	50.4846	1.20105e-12	7.1571e-12
Cox5a	0.49319	10.2093	58.7962	1.74876e-14	5.10786e-13		Nop14	0.954083	9.12433	67.3004	2.3314e-16	1.84584e-15
Nudt3	0.493176	9.11674	21.2099	4.11627e-06	3.21192e-05		2019-09-02	0.953934	9.16728	73.9175	8.14513e-18	7.03e-17
Eif3e	0.493018	10.0992	98.7824	2.81831e-23	1.82226e-21		Zfp131	0.953541	9.16841	75.3373	3.96801e-18	3.47833e-17
Rras2	0.492968	9.20449	26.3116	2.90539e-07	2.90155e-06		Brca2	0.952965	9.04249	64.65	8.94545e-16	6.81837e-15
Mrpl35	0.492909	9.2786	28.6844	8.51871e-08	9.37368e-07		Dnajc13	0.952941	9.03354	68.1311	1.52978e-16	1.22853e-15
Hax1	0.492756	9.07308	20.7791	5.15436e-06	3.93468e-05		Glg1	0.9526	9.05799	65.8781	4.79683e-16	3.70475e-15
Terf2	0.492734	9.04057	19.5869	9.61281e-06	6.85077e-05		Hells	0.952214	9.30588	66.0945	4.29808e-16	3.32975e-15
Lxn	0.492686	9.04004	17.783	2.47585e-05	0.000158258		Pithd1	0.951911	9.10577	67.5994	2.00324e-16	1.59689e-15
Cbr1	0.492631	9.01757	16.6776	4.43019e-05	0.00026641		Etnk1	0.951767	9.18332	77.3715	1.41641e-18	1.28711e-17
Nono	0.492563	9.61185	51.9527	5.68529e-13	1.38071e-11		Pqbp1	0.951462	9.08793	67.6146	1.98786e-16	1.58547e-15
Cyp2j6	0.492544	8.95203	25.6645	4.06235e-07	3.92737e-06		Rabep1	0.951396	9.04043	64.5544	9.39014e-16	7.13934e-15
Arl2	0.492543	9.02074	18.6785	1.54719e-05	0.000104411		Kansl1l	0.95108	9.02748	62.5901	2.5453e-15	1.87125e-14
Vbp1	0.492451	9.18325	26.7872	2.27133e-07	2.32355e-06		Sh3bgrl	0.951033	9.34509	95.5847	1.41695e-22	1.6303e-21
Fance	0.492412	8.97711	18.7831	1.46459e-05	9.97264e-05		Fem1c	0.950853	9.07333	64.6085	9.1359e-16	6.96002e-15
Bpgm	0.492345	9.04319	13.7269	0.000211408	0.00106055		Qser1	0.950358	9.02481	64.8839	7.94443e-16	6.07681e-15
Rnf4	0.492315	9.25788	30.8434	2.79712e-08	3.38564e-07		Srcap	0.950307	9.0163	70.5881	4.40157e-17	3.64309e-16
2410016O06Rik	0.492286	9.03029	19.3758	1.07356e-05	7.53736e-05		Itgal	0.949876	9.0316	66.3986	3.68358e-16	2.87578e-15
Tomm20	0.492167	10.0657	84.2545	4.35017e-20	2.14391e-18		Otud4	0.94961	9.03315	66.8528	2.9255e-16	2.30056e-15
BC029214	0.492101	9.10464	21.0189	4.54778e-06	3.52139e-05		Ube2h	0.949268	9.10031	65.9548	4.61379e-16	3.5652e-15
Nxt1	0.491923	9.18896	23.2359	1.43297e-06	1.2194e-05		Sclt1	0.948444	9.02935	63.3048	1.77071e-15	1.31975e-14
Zfp598	0.49188	9.00186	18.1893	1.99995e-05	0.000130822		Ei24	0.948437	9.02323	68.9293	1.0206e-16	8.25314e-16
Uba6	0.491689	9.04503	18.5018	1.69745e-05	0.000113138		Fbxo34	0.947946	9.03692	65.2568	6.5747e-16	5.05463e-15
Stk11	0.491649	9.13444	22.9878	1.63036e-06	1.37041e-05		Stt3b	0.947733	9.16887	71.6549	2.56331e-17	2.14152e-16
Ssbp3	0.491607	9.36039	42.8278	5.9778e-11	1.12773e-09		Lrrcc1	0.94762	9.04035	66.3455	3.7842e-16	2.94825e-15
Fmnl1	0.491583	9.0169	18.0147	2.19209e-05	0.000141999		Cramp1l	0.947551	9.02249	66.8068	2.99467e-16	2.35251e-15
Them6	0.491528	9.03148	17.3337	3.13581e-05	0.000195488		Arl8b	0.947433	9.11054	66.911	2.84044e-16	2.23483e-15
Prmt3	0.491463	9.08548	20.6249	5.58661e-06	4.22627e-05		Ppil2	0.947354	9.19902	76.0222	2.80499e-18	2.48766e-17
Plekhj1	0.491267	9.17861	26.0269	3.36695e-07	3.31222e-06		Kmt2b	0.947296	9.02807	67.9546	1.67301e-16	1.34071e-15
Rabl2	0.491262	8.97003	19.3403	1.09372e-05	7.66817e-05		Tmed2	0.946758	9.7162	159.053	1.82216e-36	4.152e-35
Lrrc8d	0.491135	9.02678	18.4511	1.74324e-05	0.000115793		Tpm4	0.946703	9.06155	60.8621	6.12158e-15	4.38332e-14
Hmgn1	0.491114	10.1397	67.936	1.68893e-16	6.06971e-15		Cep290	0.946425	9.0623	63.1641	1.90187e-15	1.41541e-14
Ell2	0.491063	9.0133	16.7676	4.22493e-05	0.000255182		Farsb	0.945895	9.06229	65.3892	6.1475e-16	4.73583e-15
Krtcap2	0.491011	9.6174	46.9195	7.39623e-12	1.54779e-10		Itpr1	0.945831	9.03822	65.7405	5.14372e-16	3.97064e-15
Copb1	0.490984	9.26314	35.4609	2.60225e-09	3.76406e-08		Srsf10	0.945727	9.47844	109.748	1.11294e-25	1.51975e-24
Inip	0.490823	9.0687	17.5932	2.73562e-05	0.000173107		Pias1	0.945167	9.04603	66.3547	3.76666e-16	2.9361e-15
Nabp1	0.49073	9.51334	32.563	1.15388e-08	1.48581e-07		Acsl5	0.944901	9.06304	62.4923	2.67483e-15	1.96267e-14
Ring1	0.490712	8.98385	18.3523	1.83602e-05	0.000121518		Gm20342	0.943847	9.01125	70.0739	5.7123e-17	4.69457e-16
Timm9	0.490566	9.10158	19.4157	1.0514e-05	7.41268e-05		Lsm12	0.943338	9.31203	94.6665	2.25321e-22	2.56132e-21
Cers2	0.490376	9.12444	24.3427	8.06331e-07	7.30089e-06		Xiap	0.94322	9.04204	65.3367	6.31344e-16	4.85871e-15
Esf1	0.490302	9.29511	32.6397	1.10924e-08	1.43198e-07		Ap3s1	0.943104	9.50952	107.634	3.2329e-25	4.32866e-24
Rab5a	0.490087	9.17373	26.4912	2.64745e-07	2.6704e-06		Fam78a	0.943076	9.03017	60.5106	7.31852e-15	5.21569e-14
Ggps1	0.490042	9.01841	17.9174	2.30704e-05	0.000148534		Cnp	0.942939	9.19617	74.5513	5.90818e-18	5.14331e-17
Rbx1	0.489998	9.8294	60.38	7.82019e-15	2.38067e-13		Eif2s3x	0.942897	9.15949	70.2213	5.30114e-17	4.36378e-16
Zfp950	0.489982	9.01251	18.3492	1.83892e-05	0.000121604		Ufl1	0.942442	9.06059	64.1229	1.16894e-15	8.81217e-15
Tex2	0.489953	9.0145	18.0397	2.16349e-05	0.000140367		Usp47	0.942274	9.07297	64.802	8.2817e-16	6.322e-15
Orc6	0.489694	9.23081	21.3555	3.81518e-06	2.99863e-05		Gata3	0.942262	9.06055	59.3117	1.34577e-14	9.39186e-14
Atp5g1	0.489605	10.072	63.1855	1.88131e-15	6.10821e-14		Fam50a	0.94201	9.09965	66.1876	4.0998e-16	3.18593e-15
Ubn1	0.489534	9.42144	40.6347	1.83522e-10	3.21005e-09		Abhd17c	0.941654	9.02076	67.1988	2.45463e-16	1.94036e-15
Aldh18a1	0.489491	8.97886	18.4142	1.77733e-05	0.000117943		Gbp9	0.941615	9.09553	58.6615	1.87269e-14	1.29378e-13
Ctps2	0.489357	9.02908	18.7308	1.5053e-05	0.000101902		Tspyl1	0.941593	9.16908	72.0211	2.12908e-17	1.78862e-16
Blcap	0.489333	8.96212	20.7262	5.29872e-06	4.03065e-05		Mdn1	0.941463	9.0461	60.3226	8.05194e-15	5.72221e-14
Hmox2	0.489281	9.14333	25.479	4.47234e-07	4.27728e-06		Wipf1	0.94142	9.03775	66.4988	3.50113e-16	2.73475e-15
Psmd7	0.489196	9.32114	31.1141	2.43295e-08	2.96859e-07		Daxx	0.941201	9.01562	68.8095	1.08448e-16	8.76502e-16
Magoh	0.489186	9.7537	55.1692	1.10586e-13	2.94572e-12		Prmt5	0.941131	9.00981	67.7591	1.8474e-16	1.47713e-15
Anapc11	0.488983	9.14571	24.5003	7.42965e-07	6.76357e-06		Ptprf	0.94092	9.09583	61.6423	4.11876e-15	2.99025e-14
Vps29	0.488887	9.21662	26.6164	2.4813e-07	2.51791e-06		Kif21b	0.940697	9.01576	65.3569	6.24916e-16	4.81169e-15
Cntrob	0.488838	9.00028	17.6891	2.60109e-05	0.000165424		Ctdsp2	0.940513	9.10603	67.1604	2.50287e-16	1.9754e-15
Ikzf2	0.488791	9.55306	26.9392	2.09952e-07	2.16535e-06		Ergic1	0.940511	9.10774	62.6103	2.51935e-15	1.85398e-14
Nop16	0.488791	9.02687	17.7496	2.51972e-05	0.000160858		Usp37	0.940187	9.10371	64.3022	1.06729e-15	8.07809e-15
Emc8	0.48849	9.19758	24.9302	5.94445e-07	5.51777e-06		Naa16	0.939714	9.04267	65.6289	5.44336e-16	4.19766e-15
Vps37b	0.488302	9.41701	22.2724	2.36583e-06	1.93277e-05		Get4	0.939471	9.04027	64.2409	1.10101e-15	8.32084e-15
Cdc23	0.48826	9.00707	18.0992	2.09684e-05	0.00013657		Itm2c	0.939365	9.13401	67.3145	2.31473e-16	1.8336e-15
Pnpla2	0.488259	9.02266	18.3425	1.84541e-05	0.000121816		Riok1	0.938858	9.13643	66.0331	4.4342e-16	3.43168e-15
Oxr1	0.488161	9.06487	19.9588	7.91303e-06	5.78099e-05		Rpn1	0.938189	9.08078	62.4978	2.66747e-15	1.95917e-14
Mex3c	0.488161	9.06628	18.7754	1.4705e-05	0.000100084		Pfkl	0.937944	9.02988	70.4883	4.63009e-17	3.82595e-16
Tipin	0.488005	9.43088	25.3418	4.80196e-07	4.56654e-06		Araf	0.937434	9.04887	64.2628	1.08883e-15	8.23287e-15
Crls1	0.487881	9.06911	19.6487	9.30665e-06	6.65138e-05		Plagl2	0.936915	9.02201	67.9276	1.69611e-16	1.35778e-15
Mynn	0.48771	9.01606	18.2441	1.94326e-05	0.000127542		Tsnax	0.936905	9.11202	64.5548	9.38868e-16	7.13934e-15
Dctn3	0.487664	9.26247	27.9582	1.23962e-07	1.32923e-06		Fam76a	0.936818	9.06735	63.753	1.41037e-15	1.05795e-14
Ddx41	0.487416	9.04494	19.5685	9.70552e-06	6.90708e-05		Mfap1a	0.936816	9.05483	63.6862	1.459e-15	1.09334e-14
Abhd16a	0.487397	9.03922	18.7641	1.47924e-05	0.000100498		Rtcb	0.936807	9.19145	73.1879	1.17876e-17	1.00704e-16
Tdp2	0.487389	9.08417	18.5714	1.6366e-05	0.000109517		Nsfl1c	0.936663	9.11248	64.171	1.14075e-15	8.60394e-15
R3hdm4	0.487369	9.12535	23.9526	9.87372e-07	8.74645e-06		Cdc42ep3	0.936651	9.06773	61.7455	3.90841e-15	2.84026e-14
Kptn	0.487333	8.96979	19.25	1.14671e-05	7.9879e-05		B4galnt1	0.936472	9.05561	62.8	2.28796e-15	1.68863e-14
Pdcd6	0.487303	9.41305	40.6003	1.86779e-10	3.25572e-09		Rela	0.936417	9.03627	67.157	2.50726e-16	1.97783e-15
Trappc6a	0.486865	9.23577	28.5647	9.0618e-08	9.92077e-07		Hbs1l	0.934847	9.03325	66.703	3.15654e-16	2.47249e-15
Polr2h	0.48669	9.24382	26.6179	2.47941e-07	2.51768e-06		Cct2	0.934737	9.86537	172.25	2.38682e-39	6.15207e-38
Snx2	0.48657	9.0989	20.3386	6.48795e-06	4.84276e-05		Traf7	0.934549	9.04304	65.1371	6.98652e-16	5.35491e-15
Mrps12	0.486527	9.18267	23.3557	1.34647e-06	1.15292e-05		Hars	0.934039	9.09084	64.1877	1.13115e-15	8.53585e-15
Timm44	0.486518	9.05731	19.8482	8.38395e-06	6.06551e-05		Kansl3	0.93403	9.05359	62.9666	2.10244e-15	1.55855e-14
Rpl32	0.486511	13.2499	303.437	5.87474e-68	2.33907e-65		Trps1	0.933899	9.05447	60.9034	5.99451e-15	4.29843e-14
Mpp1	0.486399	9.16526	26.6694	2.41414e-07	2.45965e-06		Rab22a	0.933652	9.08039	61.2096	5.131e-15	3.69149e-14
Agpat4	0.486364	9.03642	16.1119	5.97073e-05	0.000345194		Selt	0.93362	9.11549	66.6073	3.31361e-16	2.59363e-15
Trp53	0.486269	9.48091	43.9892	3.30194e-11	6.44624e-10		Arl5c	0.93341	9.22309	58.9822	1.59109e-14	1.10377e-13
Spast	0.486223	9.01186	17.3079	3.17857e-05	0.000197583		Hmgb3	0.933403	9.35848	77.2274	1.52366e-18	1.38208e-17
Mtpap	0.486067	9.0176	18.0995	2.09652e-05	0.00013657		Sde2	0.932695	9.23357	76.9846	1.72292e-18	1.55721e-17
Gins2	0.486039	9.13601	20.3528	6.43995e-06	4.8093e-05		Cep170	0.932583	9.04132	63.3836	1.70127e-15	1.26987e-14
Ncbp2	0.485962	9.15771	22.3321	2.29339e-06	1.87968e-05		Midn	0.931282	9.09126	62.648	2.47153e-15	1.82056e-14
Bhlhb9	0.485946	9.08007	20.0768	7.43921e-06	5.47714e-05		Lrrc8d	0.93118	9.02678	67.8839	1.73407e-16	1.38744e-15
Aste1	0.485936	8.96839	17.1448	3.46363e-05	0.000214027		Pcgf3	0.931168	9.01762	62.9604	2.109e-15	1.56264e-14
Zfp580	0.485885	9.00175	16.2528	5.54271e-05	0.000323729		Btaf1	0.931129	9.02153	63.7532	1.41025e-15	1.05795e-14
Htra2	0.485786	9.01246	16.7785	4.20064e-05	0.000254055		Eif2a	0.930857	9.23768	76.1485	2.63113e-18	2.34033e-17
Pdlim1	0.485667	9.21517	25.801	3.78489e-07	3.69216e-06		Abcf2	0.929842	9.07292	63.0157	2.0507e-15	1.52243e-14
Dok1	0.485611	8.96189	19.9503	7.94806e-06	5.79818e-05		Vps13a	0.929723	9.0546	61.4126	4.62831e-15	3.34734e-14
Hnrnpdl	0.485449	9.53584	40.8174	1.6714e-10	2.93709e-09		Zfp326	0.929708	9.13434	64.9477	7.6911e-16	5.88601e-15
Vamp4	0.48531	9.05516	18.1829	2.00671e-05	0.000131208		Nr1h2	0.929593	9.08345	63.3314	1.74698e-15	1.3027e-14
Mrpl50	0.485276	9.11411	21.9107	2.85634e-06	2.29752e-05		Per1	0.929352	9.02647	65.1542	6.92602e-16	5.31124e-15
Spata6	0.485143	9.10147	19.5378	9.86289e-06	7.0059e-05		Gltscr2	0.928823	9.30878	87.6749	7.71465e-21	7.97286e-20
Mrps33	0.484856	9.62783	48.861	2.74767e-12	6.02496e-11		Xpo1	0.9288	9.08112	57.118	4.10442e-14	2.76861e-13
Eny2	0.484845	9.53204	43.3644	4.54371e-11	8.65822e-10		Prmt3	0.928192	9.08548	61.3783	4.70981e-15	3.40466e-14
Mpst	0.48473	9.02167	17.8623	2.37484e-05	0.00015238		Cdc37	0.928078	9.47884	110.246	8.65404e-26	1.18601e-24
Comtd1	0.484616	9.00149	17.0765	3.5904e-05	0.000220914		Trrap	0.928004	9.04859	62.9678	2.10119e-15	1.55838e-14
Ccdc127	0.484502	9.08012	18.9547	1.33862e-05	9.20607e-05		Skap1	0.927734	9.67729	135.519	2.54283e-31	4.51562e-30
Calu	0.484484	9.04929	18.1472	2.04473e-05	0.000133521		Smc5	0.927394	9.04552	60.1219	8.9159e-15	6.32431e-14
Dnajb1	0.484391	9.18155	26.2575	2.98799e-07	2.97619e-06		Cbx1	0.926311	9.63432	144.324	3.01807e-33	5.85429e-32
Zfp706	0.484141	9.60011	49.4055	2.08166e-12	4.666e-11		Sdf4	0.926221	9.27587	82.475	1.07013e-19	1.04392e-18
Swi5	0.484113	9.803	68.6997	1.14656e-16	4.20035e-15		Clptm1l	0.925922	9.08584	62.8572	2.22247e-15	1.6443e-14
Pitpna	0.483944	9.38965	42.7715	6.15207e-11	1.15628e-09		Tnfaip8	0.925573	9.30856	75.0088	4.68631e-18	4.09849e-17
Gpx1	0.483835	9.81128	47.6471	5.10267e-12	1.0828e-10		Rnf166	0.925332	9.07378	61.1383	5.32034e-15	3.82226e-14
2700094K13Rik	0.483797	9.62007	30.3011	3.69924e-08	4.3624e-07		Ndufs1	0.925253	9.09765	62.2404	3.03991e-15	2.22515e-14
B3gat3	0.48371	9.00149	17.7568	2.51017e-05	0.000160316		Nup214	0.925201	9.05399	61.801	3.79987e-15	2.76404e-14
Ntan1	0.483665	9.20366	23.6282	1.16863e-06	1.0191e-05		Kif20b	0.925081	9.0611	53.5315	2.54483e-13	1.61372e-12
Pcyt2	0.483651	9.02576	17.9928	2.21738e-05	0.000143372		Psen1	0.924792	9.01951	68.5038	1.26631e-16	1.02019e-15
Ppp3ca	0.483587	9.07022	16.025	6.25129e-05	0.000359491		Ssr1	0.924688	9.18144	69.7363	6.77869e-17	5.54387e-16
Rela	0.483405	9.03627	18.8106	1.44366e-05	9.8523e-05		Nras	0.924305	9.20676	73.9737	7.91637e-18	6.84036e-17
Dnttip2	0.483349	9.31756	34.1709	5.04773e-09	6.99378e-08		Ahcyl1	0.924133	9.06376	61.3557	4.76401e-15	3.44219e-14
Eif3d	0.483308	9.35248	34.4498	4.37384e-09	6.09919e-08		Trmt6	0.924037	9.11383	61.4871	4.45645e-15	3.23076e-14
Zfp428	0.482932	9.03191	17.9904	2.2202e-05	0.000143492		Ccdc34	0.923676	9.29239	67.7003	1.90335e-16	1.52047e-15
Ppp2r3c	0.482928	9.05017	18.626	1.59037e-05	0.000106848		Fam117a	0.923459	9.04795	63.3408	1.73862e-15	1.29711e-14
Smndc1	0.482718	9.18602	25.5971	4.20679e-07	4.05003e-06		Nub1	0.922456	9.14121	66.3823	3.71413e-16	2.89814e-15
Acadvl	0.482679	9.00231	16.977	3.78363e-05	0.000232048		Prpsap1	0.922252	9.09801	63.4541	1.6415e-15	1.22586e-14
Ngly1	0.48258	9.1214	22.3613	2.25879e-06	1.85333e-05		Hmgcs1	0.922078	9.19701	56.8063	4.80933e-14	3.22112e-13
Nelfb	0.482544	9.08891	21.4336	3.66293e-06	2.894e-05		Mib1	0.921935	9.05334	62.617	2.51071e-15	1.84852e-14
Tfpi	0.482474	9.03167	16.4161	5.08524e-05	0.000299376		Trim30a	0.921921	9.07306	59.984	9.56323e-15	6.74239e-14
Clec2i	0.482455	9.07484	15.9744	6.42048e-05	0.000367962		Krcc1	0.921883	9.16198	64.2982	1.06943e-15	8.09023e-15
Gmfg	0.482448	10.7651	120.392	5.19077e-28	4.59277e-26		Gpatch8	0.921866	9.21577	71.6399	2.58287e-17	2.15667e-16
Casp8ap2	0.482408	9.3222	28.9144	7.56494e-08	8.41599e-07		Gbp4	0.921388	9.05273	57.6373	3.15192e-14	2.14717e-13
Sympk	0.482254	9.00882	17.863	2.37391e-05	0.00015238		Txk	0.921264	9.06652	47.1461	6.58876e-12	3.69488e-11
Ndufs1	0.482244	9.09765	20.7688	5.18213e-06	3.9499e-05		Mpnd	0.920656	9.06282	61.9612	3.50299e-15	2.55546e-14
Snrpe	0.482191	10.5838	84.9685	3.0315e-20	1.51375e-18		Tars	0.920612	9.05689	61.4706	4.49395e-15	3.25639e-14
Plrg1	0.482147	9.01221	17.072	3.59884e-05	0.000221343		Rab21	0.920522	9.12733	66.3162	3.84082e-16	2.99082e-15
A430005L14Rik	0.482062	9.00045	16.7823	4.1923e-05	0.000253718		Mgat5	0.92042	9.08607	60.7389	6.51695e-15	4.6598e-14
Prkcsh	0.482014	9.13102	22.2891	2.34538e-06	1.91814e-05		Rbbp7	0.920366	9.56743	104.598	1.49614e-24	1.91835e-23
Fancl	0.481933	9.07076	19.7103	9.01166e-06	6.45274e-05		Phf23	0.919081	9.03272	63.8017	1.37592e-15	1.03365e-14
Dynlt3	0.481885	9.08235	20.3613	6.41142e-06	4.79273e-05		Sos1	0.918841	9.01323	66.1693	4.13806e-16	3.21235e-15
Nol7	0.481799	9.71179	53.6243	2.42732e-13	6.15166e-12		4930579G24Rik	0.918786	9.03028	60.4367	7.59848e-15	5.41012e-14
Rps12-ps3	0.481781	9.47054	35.7326	2.26348e-09	3.29609e-08		Phgdh	0.918763	9.7786	116.193	4.31316e-27	6.25077e-26
Mphosph6	0.481728	9.0975	18.3451	1.84292e-05	0.000121815		H2afx	0.918274	9.60418	54.2715	1.74618e-13	1.12186e-12
Trappc3	0.48161	9.10608	21.2362	4.06031e-06	3.17153e-05		Tob1	0.917968	9.03593	60.0139	9.41901e-15	6.65311e-14
Sdcbp	0.481508	9.35648	37.8737	7.54776e-10	1.18462e-08		Efhd2	0.917674	9.04964	59.7273	1.08957e-14	7.64263e-14
Fam49b	0.481462	9.31907	35.9053	2.0714e-09	3.03097e-08		Zc3h15	0.917619	9.38846	97.0827	6.6492e-23	7.7327e-22
Cxxc5	0.481403	9.16155	23.9722	9.77388e-07	8.66816e-06		Tbc1d4	0.917521	9.09	55.6223	8.78205e-14	5.73715e-13
Nfya	0.481353	9.0101	17.0813	3.58134e-05	0.000220536		Cd5	0.917187	8.99517	63.1145	1.95035e-15	1.44935e-14
Mpg	0.481286	9.09292	20.0265	7.6378e-06	5.59883e-05		Rpn2	0.91702	9.24562	78.7141	7.17818e-19	6.6507e-18
Ccdc115	0.481186	9.09292	20.0356	7.60153e-06	5.57495e-05		1110037F02Rik	0.916834	9.0863	61.2525	5.02036e-15	3.61532e-14
1700020I14Rik	0.481038	9.20423	26.2327	3.02655e-07	3.01063e-06		E130309D02Rik	0.916782	9.04489	61.4361	4.57347e-15	3.31084e-14
Alas1	0.481027	8.99363	17.5162	2.84874e-05	0.000179734		Gmcl1	0.916326	9.07722	62.0643	3.3242e-15	2.42855e-14
Sh2b1	0.481026	8.99329	17.5161	2.84879e-05	0.000179734		Metap2	0.916134	9.58437	131.299	2.13003e-30	3.64976e-29
Fam76a	0.480907	9.06735	19.4311	1.04297e-05	7.36701e-05		Upf1	0.915925	9.08261	61.0153	5.66339e-15	4.06293e-14
Tubgcp2	0.480703	9.04021	17.8155	2.43395e-05	0.000155777		Ubap2	0.915811	9.11652	61.9176	3.58135e-15	2.61011e-14
Fam69a	0.480585	9.00841	16.6213	4.56367e-05	0.00027335		Rbl1	0.915802	9.0196	62.6919	2.41709e-15	1.78219e-14
Gltscr2	0.480506	9.30878	33.0197	9.12283e-09	1.19505e-07		Phkg2	0.915645	9.04384	61.1931	5.17425e-15	3.72084e-14
Mgmt	0.480467	8.98916	17.7001	2.58615e-05	0.000164682		Slc9a9	0.915607	9.06761	56.2342	6.43328e-14	4.25418e-13
Rbm18	0.480437	9.09765	21.3728	3.78089e-06	2.97787e-05		Hmgb2	0.915351	11.1213	79.6984	4.36161e-19	4.10393e-18
Cdk6	0.480417	9.91859	65.538	5.70045e-16	1.96913e-14		Sumo3	0.914589	9.24703	72.8053	1.43093e-17	1.21834e-16
Ms4a6b	0.480413	9.04031	14.0019	0.000182625	0.000928777		Rnf146	0.914557	9.11545	64.061	1.20625e-15	9.08438e-15
Timm13	0.48027	9.57483	42.2509	8.0284e-11	1.49226e-09		Gripap1	0.914417	9.03777	59.9898	9.53501e-15	6.72563e-14
Srm	0.480185	9.1227	16.2793	5.46584e-05	0.000319545		Epb41	0.914247	9.05542	59.4994	1.22329e-14	8.55684e-14
Tssc4	0.480159	9.01353	17.6782	2.61613e-05	0.000166257		Tgfbr2	0.91404	9.01157	64.0458	1.21559e-15	9.15022e-15
Mien1	0.480126	9.39314	37.3174	1.00385e-09	1.54824e-08		Cs	0.913841	9.09562	59.2837	1.36501e-14	9.52169e-14
Arfip2	0.4801	8.99994	16.8474	4.05096e-05	0.000246346		Zfx	0.91337	9.13087	62.5912	2.54386e-15	1.8711e-14
Syf2	0.480076	9.37981	38.8506	4.57512e-10	7.44318e-09		Cblb	0.913325	9.1627	56.5665	5.43283e-14	3.61631e-13
Hmgb1	0.480075	9.86254	42.0684	8.81342e-11	1.62817e-09		Emc10	0.912925	9.30295	84.6002	3.6523e-20	3.6307e-19
Parg	0.479884	9.0589	18.9732	1.3257e-05	9.12133e-05		Setd3	0.912414	9.07398	58.6994	1.83698e-14	1.27027e-13
Mrpl43	0.47976	9.3236	31.2715	2.24346e-08	2.74624e-07		Naf1	0.911978	9.04867	60.0176	9.40108e-15	6.64355e-14
Pdhb	0.479638	9.10855	21.0373	4.50423e-06	3.4917e-05		Aspm	0.911334	9.02587	46.5124	9.10425e-12	5.03278e-11
Zfp68	0.479619	9.02632	16.533	4.78115e-05	0.000284351		Sash3	0.911175	9.16891	68.3571	1.36416e-16	1.09786e-15
2210013O21Rik	0.479517	9.24493	25.1974	5.1753e-07	4.88109e-06		Notch3	0.911117	9.12783	57.2432	3.85117e-14	2.60242e-13
Rps16	0.479462	12.7106	296.674	1.7477e-66	6.44944e-64		Actl6a	0.911113	9.37242	89.3772	3.26269e-21	3.45206e-20
Pole	0.479457	8.98816	16.054	6.156e-05	0.00035482		Ppp2r5c	0.911095	9.12757	61.737	3.9254e-15	2.85124e-14
Ndufb3	0.479429	9.52417	42.2838	7.89424e-11	1.46912e-09		Marf1	0.910995	9.03686	61.3498	4.77833e-15	3.45089e-14
Copg2	0.479408	9.01642	17.3993	3.02935e-05	0.000190183		Tcf25	0.91088	9.76823	130.708	2.86784e-30	4.86985e-29
Mrpl34	0.479357	9.36472	29.3879	5.92465e-08	6.71461e-07		Chd1l	0.910666	9.01337	67.6192	1.9833e-16	1.58266e-15
Aip	0.47918	9.09788	20.0516	7.53822e-06	5.53926e-05		Rbbp8	0.910288	9.06348	56.861	4.67739e-14	3.1397e-13
Ndufb10	0.479122	9.64218	50.7469	1.05081e-12	2.45729e-11		E2f4	0.910173	9.16634	66.2593	3.9533e-16	3.07682e-15
Fam193b	0.479115	8.9912	16.1811	5.75642e-05	0.000334465		Tmcc1	0.909815	9.05953	56.6865	5.11127e-14	3.41428e-13
Gpn3	0.479086	9.10519	20.2964	6.63253e-06	4.93849e-05		Ppp2cb	0.909764	9.27331	77.4236	1.37956e-18	1.2574e-17
Pfas	0.479048	8.98823	16.8782	3.98571e-05	0.000242867		Mbp	0.909536	9.05176	58.1678	2.40684e-14	1.65075e-13
Mrpl33	0.479036	9.70042	47.0583	6.89052e-12	1.44797e-10		Kars	0.909377	9.06571	60.5356	7.22606e-15	5.15709e-14
Ptrhd1	0.478947	9.08341	18.8293	1.42954e-05	9.76914e-05		Dock8	0.907774	9.08375	59.1625	1.45171e-14	1.01079e-13
Ndufa1	0.478867	9.54545	36.8299	1.28897e-09	1.95805e-08		Serp1	0.907513	9.46569	102.436	4.45629e-24	5.58143e-23
Cep164	0.478728	9.06295	18.2427	1.94474e-05	0.000127542		Hook3	0.906785	9.05418	60.0643	9.18091e-15	6.49706e-14
Tmem242	0.478726	9.11888	20.7294	5.28982e-06	4.0259e-05		Ppat	0.906539	9.1508	57.9397	2.70284e-14	1.84623e-13
Eif4e	0.478565	9.33951	33.9264	5.72353e-09	7.79451e-08		Rhot1	0.906465	9.03104	63.0467	2.01866e-15	1.49937e-14
Dhrs7b	0.478545	9.02744	17.6389	2.67074e-05	0.000169427		Kremen1	0.906439	9.05606	58.4788	2.05498e-14	1.41584e-13
Crlf3	0.478487	9.24924	29.4413	5.76361e-08	6.57643e-07		Top3b	0.906437	9.02666	63.4906	1.61137e-15	1.205e-14
Lmna	0.478377	9.14781	14.547	0.000136707	0.000718184		Dnm2	0.906328	9.13874	61.8535	3.69976e-15	2.69251e-14
Trim13	0.478288	8.99271	16.015	6.28425e-05	0.0003607		Igf1r	0.906288	9.0471	58.131	2.45231e-14	1.68041e-13
Ccdc50	0.478183	9.0578	18.5532	1.65229e-05	0.000110372		Abi1	0.906155	9.09665	62.0537	3.3422e-15	2.43934e-14
Mafg	0.478016	9.00358	16.8703	4.00223e-05	0.000243677		Nfatc1	0.90611	9.01476	65.1758	6.85047e-16	5.25597e-15
Copb2	0.477869	9.22416	29.2721	6.28938e-08	7.09608e-07		Mta1	0.906006	9.08235	60.515	7.30191e-15	5.20631e-14
Nasp	0.477723	9.66914	30.9264	2.68007e-08	3.25437e-07		Cntln	0.90582	9.03557	59.8672	1.0148e-14	7.12807e-14
Esyt1	0.477712	9.01894	17.3861	3.05051e-05	0.000191353		Lonp1	0.905689	9.05186	60.024	9.37057e-15	6.62508e-14
Mocs2	0.477574	9.10617	20.5849	5.70431e-06	4.3067e-05		Mapk8	0.905082	9.01116	64.5641	9.34432e-16	7.11164e-15
Ythdf3	0.477402	9.03753	17.8705	2.36455e-05	0.000151913		Zfp512	0.905027	9.02715	60.6219	6.9159e-15	4.9404e-14
Pfn1	0.47739	10.495	74.3192	6.64553e-18	2.70287e-16		Sypl	0.904652	9.06074	55.9475	7.44334e-14	4.89643e-13
9530068E07Rik	0.477283	9.10135	21.4883	3.55991e-06	2.8185e-05		Smarca2	0.904619	9.00025	67.1244	2.54905e-16	2.00871e-15
Mpv17	0.477282	8.99867	16.587	4.6469e-05	0.000277457		Cdk5rap2	0.904422	9.03647	57.6932	3.06364e-14	2.08797e-13
Laptm4a	0.477191	9.22354	29.1369	6.74386e-08	7.56933e-07		Ube2k	0.904258	9.28345	83.7826	5.5229e-20	5.45441e-19
Ndufb11	0.477175	9.85167	61.9954	3.4426e-15	1.09426e-13		Kif1b	0.904031	8.99308	69.1166	9.28129e-17	7.51342e-16
Exo1	0.477127	9.01012	15.4389	8.52161e-05	0.000473145		Trabd	0.903719	9.0413	60.1029	9.00259e-15	6.37982e-14
Ddx21	0.477073	9.23882	23.8181	1.05881e-06	9.31384e-06		Ice1	0.903666	9.02252	59.9039	9.9605e-15	7.0029e-14
4921524J17Rik	0.477033	9.2464	25.8076	3.77203e-07	3.68199e-06		Agtrap	0.903603	9.03383	56.0845	6.94227e-14	4.57676e-13
Tm2d2	0.477003	9.26902	27.0839	1.94816e-07	2.02026e-06		Diaph3	0.903516	9.03898	53.5712	2.49389e-13	1.58274e-12
Rsrp1	0.476957	10.0384	53.4629	2.63527e-13	6.62319e-12		Pde4b	0.903294	9.14716	57.1229	4.09402e-14	2.76282e-13
Copg1	0.476837	9.02977	18.0864	2.11108e-05	0.000137379		Fbxl3	0.903226	9.03155	58.5227	2.00955e-14	1.38517e-13
Hacl1	0.476809	8.9716	17.9243	2.29861e-05	0.000148055		Ibtk	0.903188	9.00137	70.8418	3.87043e-17	3.21226e-16
Hsdl2	0.476687	9.14361	21.6458	3.27928e-06	2.60997e-05		Nck2	0.902652	9.20531	64.2332	1.10529e-15	8.34901e-15
Uckl1	0.476623	8.99086	17.0484	3.64395e-05	0.000224027		Cd82	0.902314	9.23325	61.9525	3.51844e-15	2.5655e-14
Tmx4	0.476578	9.07756	18.3111	1.87614e-05	0.000123632		Rabgap1	0.902158	9.05632	56.5429	5.49864e-14	3.6569e-13
Rnf11	0.476401	9.03243	17.4823	2.89988e-05	0.000182661		Nt5c2	0.902077	9.10568	59.5227	1.20891e-14	8.46013e-14
AW112010	0.47629	9.21768	21.3414	3.84343e-06	3.0177e-05		Hdac1	0.901747	9.06302	59.9764	9.6002e-15	6.76229e-14
Ptgr2	0.476274	9.0048	16.5246	4.80231e-05	0.000285385		Stx4a	0.901747	9.06593	59.9764	9.60039e-15	6.76229e-14
Prkag1	0.47627	9.01277	17.1922	3.37819e-05	0.000209304		Dus1l	0.901268	9.0519	60.0944	9.04172e-15	6.40455e-14
Hmgcr	0.476113	9.32109	23.4541	1.27933e-06	1.10104e-05		Saraf	0.90124	9.58096	119.003	1.04574e-27	1.56036e-26
Sgk3	0.476017	9.0842	18.6648	1.5583e-05	0.000105067		Fam13b	0.901235	9.06788	59.8056	1.04703e-14	7.35109e-14
1700123O20Rik	0.47595	9.22441	27.2546	1.78346e-07	1.85711e-06		Tbc1d20	0.900889	9.03572	59.7111	1.09856e-14	7.70211e-14
Rlim	0.475868	9.1394	23.4347	1.29229e-06	1.1103e-05		Fen1	0.900492	9.14342	54.0292	1.97534e-13	1.26372e-12
Il21r	0.475744	9.06931	17.1455	3.46222e-05	0.000214027		Stau1	0.900173	9.03041	61.6367	4.1305e-15	2.99734e-14
Mcl1	0.475735	9.79059	59.5923	1.16693e-14	3.47554e-13		Zfyve27	0.900155	9.02131	63.7945	1.38101e-15	1.03696e-14
Ddx19a	0.475712	9.05383	18.7586	1.48352e-05	0.000100685		4933406I18Rik	0.899823	8.99863	64.4283	1.00111e-15	7.59618e-15
N6amt2	0.47571	9.09797	19.755	8.80302e-06	6.33332e-05		Cstf2	0.899728	9.06001	58.1838	2.38739e-14	1.63815e-13
Bud31	0.475351	9.28048	31.0651	2.49513e-08	3.04201e-07		2700081O15Rik	0.899611	9.02508	58.3137	2.23483e-14	1.53556e-13
Tmem70	0.475304	9.0766	18.7936	1.45656e-05	9.92301e-05		Rapgef2	0.899537	9.02205	60.8631	6.11841e-15	4.38312e-14
Irf2bp1	0.475232	9.03428	18.1196	2.07458e-05	0.000135295		Stard7	0.899292	9.03368	60.33	8.02161e-15	5.70334e-14
Mecr	0.475201	9.01566	17.3473	3.11348e-05	0.000194256		Abhd17b	0.899263	9.05618	56.5835	5.38616e-14	3.58682e-13
2410002F23Rik	0.475108	9.12886	20.8389	4.99567e-06	3.83873e-05		Gabpb1	0.899215	9.07681	58.812	1.73479e-14	1.20125e-13
Psmg3	0.475083	9.086	19.3443	1.09145e-05	7.65586e-05		Smap1	0.898753	9.21329	74.6851	5.5211e-18	4.82299e-17
Rpl21	0.475024	10.9975	155.488	1.0955e-35	1.40466e-33		Pard6g	0.898591	9.01236	62.0594	3.3326e-15	2.4335e-14
Trafd1	0.474723	9.00635	16.3696	5.21151e-05	0.000306096		Tshz1	0.898502	9.01988	59.2269	1.40497e-14	9.79142e-14
Cks1b	0.474665	9.44641	21.0003	4.5922e-06	3.55215e-05		Atad2b	0.897036	9.06365	58.9901	1.58468e-14	1.09983e-13
Prdx1	0.474633	10.3012	78.81	6.83805e-19	3.08835e-17		Tmod3	0.896096	9.07361	56.5536	5.46865e-14	3.63855e-13
Eef1d	0.474253	10.0192	60.4809	7.42973e-15	2.27095e-13		Stx16	0.895849	9.20441	73.8941	8.24214e-18	7.10967e-17
Cwf19l2	0.474197	9.03338	17.7284	2.54791e-05	0.000162384		Seh1l	0.895771	9.16275	64.7609	8.45623e-16	6.45198e-15
Cwc15	0.474138	9.45723	41.3312	1.28504e-10	2.29547e-09		Vav1	0.895749	9.07408	58.0713	2.52786e-14	1.72983e-13
Fam220a	0.474125	8.98538	16.6895	4.40244e-05	0.000264952		Rnmt	0.895131	9.12747	62.8443	2.23713e-15	1.65434e-14
Gimap1	0.474112	9.29954	25.7621	3.86198e-07	3.75703e-06		Dlat	0.894836	9.05164	59.0398	1.54512e-14	1.07385e-13
Sec31a	0.474103	9.06971	18.7148	1.51797e-05	0.000102668		Cdca7l	0.894761	9.06639	57.3036	3.73471e-14	2.52937e-13
Bag5	0.474101	9.0808	20.1538	7.14578e-06	5.28425e-05		Ppp2r4	0.894736	9.08771	58.4126	2.12529e-14	1.46228e-13
Ahsa2	0.474096	9.02658	16.6034	4.60677e-05	0.000275387		Arcn1	0.894175	9.10242	60.6956	6.66196e-15	4.76124e-14
BC051537	0.473967	9.08928	16.8551	4.03444e-05	0.000245441		Kat2b	0.89323	8.99282	70.022	5.86477e-17	4.80943e-16
Rcl1	0.473945	9.05688	18.9946	1.31086e-05	9.03158e-05		Gclc	0.8931	9.00247	66.1443	4.19094e-16	3.24841e-15
Ndufa7	0.473785	9.67413	51.2843	7.99115e-13	1.90403e-11		Eif3c	0.892611	9.66441	136.47	1.57497e-31	2.82338e-30
Cyb5r3	0.473749	9.00847	17.1368	3.47826e-05	0.00021445		Sqle	0.89163	9.08241	54.9108	1.26124e-13	8.17559e-13
Tvp23b	0.473678	9.05891	17.6117	2.7091e-05	0.000171644		Plk4	0.89131	9.03472	52.8961	3.51666e-13	2.20502e-12
Anxa1	0.473638	8.98015	16.1969	5.70864e-05	0.000331943		Gart	0.89131	9.10474	55.0655	1.16581e-13	7.56379e-13
Mchr1	0.4735	8.9705	13.531	0.000234657	0.00116291		Nucb1	0.890873	9.07676	57.5112	3.36068e-14	2.28629e-13
Aars	0.473329	9.23568	25.7403	3.90578e-07	3.79053e-06		Ngly1	0.890806	9.1214	59.8877	1.00428e-14	7.05749e-14
Flii	0.473233	9.04321	18.1333	2.05964e-05	0.000134379		Pcnp	0.890474	9.25625	75.4843	3.68326e-18	3.23998e-17
Rbm28	0.473094	9.0999	19.3265	1.10169e-05	7.71335e-05		Thumpd1	0.890249	9.13223	60.2803	8.22682e-15	5.841e-14
Dyrk1a	0.472958	9.07883	17.5945	2.73376e-05	0.000173062		Opa1	0.890245	9.0566	57.3014	3.73896e-14	2.53112e-13
Gnl2	0.472894	9.07939	19.5769	9.66321e-06	6.88344e-05		Ect2	0.890238	9.00836	59.9044	9.95805e-15	7.0029e-14
Ergic1	0.47277	9.10774	18.9196	1.36345e-05	9.35555e-05		Wdtc1	0.889908	9.03375	59.0174	1.56284e-14	1.08566e-13
Psmc1	0.472706	9.14336	23.0741	1.55876e-06	1.3182e-05		Ywhah	0.889701	9.31889	74.1461	7.2543e-18	6.28623e-17
Aldh16a1	0.472675	8.96615	18.2508	1.9364e-05	0.000127216		Cnot7	0.889024	9.19202	70.0687	5.72747e-17	4.70449e-16
Rps20	0.472669	13.1517	187.362	1.1975e-42	2.05889e-40		Trim25	0.88849	9.04426	53.769	2.25507e-13	1.43358e-12
Gabpb1	0.472655	9.07681	19.4715	1.02112e-05	7.22958e-05		Rnf111	0.888171	9.0293	58.6434	1.89001e-14	1.30456e-13
Mrpl20	0.472634	9.43715	34.2506	4.84517e-09	6.73162e-08		Lat	0.88811	10.1848	216.978	4.12714e-49	1.45896e-47
Hspa4	0.472629	9.51913	39.82	2.78474e-10	4.72345e-09		Alkbh1	0.888093	9.1218	62.3939	2.81194e-15	2.06127e-14
Seh1l	0.472411	9.16275	23.888	1.02108e-06	9.01335e-06		Rab35	0.887856	9.05321	56.9789	4.40507e-14	2.9648e-13
Nrtn	0.472385	8.99738	15.8202	6.96549e-05	0.0003956		Knop1	0.887787	9.13079	62.7076	2.39791e-15	1.76891e-14
Zfp777	0.472297	8.96187	18.6146	1.59991e-05	0.000107346		Hbp1	0.887767	9.22601	67.5334	2.07151e-16	1.64611e-15
Vimp	0.472255	9.25317	21.3883	3.75044e-06	2.95851e-05		Ppp1r8	0.887559	9.01802	62.2179	3.07473e-15	2.24846e-14
Cyba	0.472247	9.43559	30.0883	4.12809e-08	4.83047e-07		Snd1	0.88747	9.08206	56.8229	4.76882e-14	3.19824e-13
Stx8	0.472102	9.10898	19.9041	8.14242e-06	5.91998e-05		Pnpla8	0.887436	9.10313	57.3738	3.6037e-14	2.44599e-13
Ttc1	0.472037	9.14271	23.0066	1.6145e-06	1.35934e-05		Ip6k1	0.887155	9.08127	58.1289	2.45488e-14	1.68141e-13
Cnot10	0.472018	9.07279	19.5159	9.97649e-06	7.07662e-05		Cdc16	0.88709	9.07386	57.9949	2.62799e-14	1.79591e-13
Dok2	0.471963	9.00993	15.5414	8.07196e-05	0.000452832		Sertad2	0.886733	9.00751	64.3728	1.02969e-15	7.8013e-15
Zfp385a	0.47192	8.97022	18.0144	2.19239e-05	0.000141999		Pes1	0.886475	9.09206	56.6167	5.29598e-14	3.53143e-13
Med19	0.471638	9.06402	16.7452	4.27509e-05	0.000257903		Map2k5	0.886272	9.0249	63.132	1.93309e-15	1.43723e-14
Il2ra	0.471592	9.91181	46.2578	1.03671e-11	2.14282e-10		Hook1	0.88597	9.0335	56.8106	4.79863e-14	3.21538e-13
Txndc15	0.4714	9.03604	17.3218	3.1555e-05	0.000196578		Kansl2	0.885834	9.08122	57.0518	4.24476e-14	2.85945e-13
Lta4h	0.471383	9.19049	23.4919	1.25441e-06	1.08329e-05		Pou2f1	0.885711	9.00981	59.2387	1.39657e-14	9.73734e-14
Lrpap1	0.471378	9.03776	17.0901	3.56484e-05	0.000219609		mt-Nd5	0.885581	9.89487	171.53	3.42713e-39	8.77368e-38
Cdc42se1	0.471333	9.11509	19.2762	1.13108e-05	7.90083e-05		Prkrir	0.884983	9.07257	55.7853	8.08352e-14	5.28766e-13
Mrpl54	0.471025	9.35501	31.942	1.58844e-08	1.99943e-07		Snx27	0.884967	8.99467	67.1905	2.46493e-16	1.94749e-15
Panx1	0.470755	9.03458	17.678	2.61638e-05	0.000166257		Raf1	0.884912	9.09693	58.0079	2.6107e-14	1.7849e-13
Cyth1	0.47074	8.9954	15.9307	6.57037e-05	0.000375698		Parg	0.884768	9.0589	57.2779	3.78378e-14	2.55917e-13
Ppme1	0.470628	9.04371	17.6062	2.71695e-05	0.00017207		Cdc40	0.884447	9.21421	70.5615	4.46139e-17	3.69058e-16
Cdc20	0.470575	9.1306	9.80906	0.00173654	0.0068368		Tpp1	0.883672	9.03976	56.0642	7.01423e-14	4.62017e-13
Thrap3	0.470571	9.54021	38.4364	5.65686e-10	9.09547e-09		Rab5a	0.883456	9.17373	64.215	1.11557e-15	8.42246e-15
Snx5	0.47054	9.29495	26.6254	2.46977e-07	2.51127e-06		Acsl3	0.883419	9.0794	53.8216	2.19547e-13	1.39745e-12
Pddc1	0.470457	9.07997	19.2622	1.1394e-05	7.94799e-05		Myc	0.883171	9.02449	52.2651	4.84914e-13	3.00317e-12
Ppp1r12a	0.470392	9.22677	25.2631	5.00176e-07	4.73571e-06		Epb41l2	0.882166	8.99383	64.5374	9.47176e-16	7.19778e-15
1700048O20Rik	0.470376	8.98536	14.6725	0.000127902	0.000677576		Atg7	0.882153	9.12548	56.8691	4.65817e-14	3.12819e-13
Mlf2	0.470366	9.19216	26.2543	2.99286e-07	2.97908e-06		Mapk3	0.881902	9.02341	60.4222	7.65429e-15	5.44729e-14
Vamp7	0.470329	9.10882	20.0835	7.41333e-06	5.46074e-05		1190002N15Rik	0.8819	9.03909	52.5581	4.17704e-13	2.60505e-12
Thop1	0.470203	8.99411	16.5632	4.70564e-05	0.000280632		Bag6	0.881717	9.07775	57.3731	3.60513e-14	2.44599e-13
Gm10076	0.469988	9.06574	16.5093	4.84111e-05	0.000287031		Ankfy1	0.881697	9.00815	58.2392	2.32108e-14	1.5941e-13
Cdc42	0.469802	9.78214	62.3397	2.89044e-15	9.26533e-14		Itm2a	0.881549	9.16184	35.1678	3.02482e-09	1.34565e-08
Aamp	0.469685	9.19536	22.983	1.63443e-06	1.3723e-05		Mbd4	0.881389	9.02941	55.1081	1.14081e-13	7.40566e-13
C330006A16Rik	0.469414	8.99967	16.1371	5.89191e-05	0.000341289		Cnot8	0.881343	9.1258	58.7421	1.79754e-14	1.24357e-13
Bex1	0.469394	9.09731	14.1598	0.000167916	0.000861504		Cdc42se1	0.880996	9.11509	55.8566	7.79544e-14	5.11249e-13
Gpr108	0.469239	8.98765	16.7782	4.20123e-05	0.000254055		Cwc25	0.880959	9.07736	54.0574	1.94718e-13	1.24728e-12
Zc3h6	0.46922	8.99028	13.052	0.000302965	0.00145519		Wbp2	0.880876	9.05842	57.2728	3.79371e-14	2.56474e-13
Gstz1	0.468933	8.99257	16.6401	4.51863e-05	0.000271082		Ino80e	0.880537	9.06872	56.6086	5.31801e-14	3.54456e-13
Egfl7	0.468897	8.96871	15.8918	6.70685e-05	0.000382634		Tnpo2	0.880449	9.01582	61.0222	5.64347e-15	4.05056e-14
Stard7	0.468887	9.03368	17.2311	3.30971e-05	0.000205482		mt-Cytb	0.880444	12.6742	648.563	4.58713e-143	9.13202e-141
Srd5a3	0.468878	8.97596	17.0016	3.73481e-05	0.00022924		Ypel2	0.880439	9.01617	53.5445	2.52807e-13	1.60376e-12
Eif2b2	0.468758	9.10963	20.8766	4.89831e-06	3.77157e-05		Dot1l	0.880336	9.04975	57.0574	4.23272e-14	2.85261e-13
Ccnc	0.468656	9.00515	16.6262	4.55169e-05	0.000272741		Ino80	0.880063	9.06855	55.2241	1.07542e-13	6.99885e-13
Slc39a7	0.468539	9.04904	18.5765	1.63217e-05	0.000109354		Acap1	0.879701	9.16437	60.0019	9.47648e-15	6.68746e-14
Vps4a	0.468487	9.0507	17.8848	2.34685e-05	0.000150841		Scd2	0.879671	9.22982	64.5256	9.52881e-16	7.23749e-15
Zgpat	0.468418	8.99552	16.1528	5.84335e-05	0.00033887		Far1	0.879399	9.05029	54.9101	1.26173e-13	8.17559e-13
Rbm17	0.468399	9.2831	30.4765	3.37944e-08	4.02289e-07		Dkc1	0.878886	9.24284	63.1808	1.88578e-15	1.40413e-14
Mrps30	0.46837	9.07389	18.9116	1.36915e-05	9.39042e-05		Lcorl	0.878705	9.04907	52.9009	3.50802e-13	2.20051e-12
Nars	0.468335	9.22723	23.5536	1.21482e-06	1.05391e-05		Hadhb	0.878696	9.28451	77.009	1.7018e-18	1.53905e-17
Hist1h2ae	0.468274	9.30758	7.85348	0.0050723	0.0172508		Zmym4	0.878484	9.06542	54.521	1.53792e-13	9.9227e-13
Hnrnph2	0.468245	9.22852	28.2828	1.04824e-07	1.13447e-06		Snx1	0.878464	9.05696	55.9802	7.32041e-14	4.81975e-13
Zfp622	0.468188	9.13234	22.0173	2.70207e-06	2.18039e-05		Ripk1	0.877634	9.02362	58.1041	2.48605e-14	1.70199e-13
Sephs2	0.468182	9.06831	17.137	3.4779e-05	0.00021445		Ctps	0.877377	9.03426	56.3288	6.131e-14	4.05961e-13
Rbm38	0.468078	9.12716	18.043	2.15975e-05	0.000140245		Bdh1	0.877096	9.0387	57.7722	2.94297e-14	2.00934e-13
Hmces	0.468044	9.01928	16.0098	6.30148e-05	0.000361553		Atp1b1	0.876995	9.08752	42.4005	7.43717e-11	3.81697e-10
9430016H08Rik	0.467952	9.10709	20.1073	7.32157e-06	5.40895e-05		Gnl1	0.876843	9.0345	55.8442	7.84487e-14	5.14044e-13
Ddit4	0.46791	9.08878	14.3647	0.000150603	0.000784381		Mbnl2	0.876745	9.11458	54.3946	1.64009e-13	1.05594e-12
Sap30l	0.467694	9.18019	24.4914	7.46438e-07	6.79111e-06		Degs1	0.876679	9.05699	56.2333	6.4362e-14	4.25425e-13
Ssu72	0.467535	9.38556	34.6086	4.03119e-09	5.65263e-08		Morf4l2	0.876636	9.84797	146.242	1.14954e-33	2.2885e-32
Mthfd1	0.467405	9.02283	15.4896	8.29606e-05	0.000463		C2cd5	0.876472	9.00732	61.7645	3.87091e-15	2.81436e-14
Fundc2	0.467403	9.45753	34.799	3.65553e-09	5.18838e-08		Bub1	0.875746	9.02846	51.6824	6.52456e-13	3.99662e-12
Dlat	0.467219	9.05164	18.3417	1.84617e-05	0.000121816		Serbp1	0.875339	10.5433	244.983	3.22342e-55	1.33985e-53
Clpx	0.467182	9.11438	20.8942	4.85367e-06	3.73911e-05		Cers2	0.875196	9.12444	59.4406	1.2604e-14	8.81232e-14
Adk	0.467168	9.1033	19.4627	1.02584e-05	7.25618e-05		Synrg	0.874952	9.04541	56.6065	5.3236e-14	3.54672e-13
Timm10	0.467149	9.04225	16.5103	4.83862e-05	0.000287031		Scamp2	0.874752	9.06942	54.7635	1.35943e-13	8.79733e-13
2019-09-02	0.467124	9.16728	24.1809	8.76986e-07	7.85601e-06		Ncapg2	0.874695	9.03964	49.937	1.58765e-12	9.40532e-12
Ifi35	0.467093	9.02747	16.5969	4.62274e-05	0.000276232		Cnot3	0.874482	9.05341	54.0806	1.92435e-13	1.23318e-12
Tmed10	0.467025	9.40187	34.8719	3.52123e-09	5.01188e-08		Ier2	0.874263	9.38707	58.5687	1.9631e-14	1.35439e-13
Fem1c	0.466968	9.07333	18.2493	1.93801e-05	0.000127266		Atg101	0.873791	9.16526	63.4898	1.61198e-15	1.205e-14
Nrbp1	0.466946	9.12275	19.8679	8.29803e-06	6.01577e-05		Sptlc2	0.873265	9.01689	58.4265	2.11033e-14	1.45265e-13
Txndc5	0.466741	9.00029	16.4832	4.90833e-05	0.00029043		Hprt	0.873169	9.49778	94.8906	2.01208e-22	2.29411e-21
Hdac2	0.466723	9.31695	32.1524	1.4254e-08	1.8017e-07		Mettl16	0.872907	9.05034	55.0026	1.20371e-13	7.80633e-13
Anks3	0.466684	9.03833	15.1906	9.71835e-05	0.000530634		Med14	0.872885	9.06047	54.0087	1.99602e-13	1.27587e-12
Klhl9	0.466577	9.11409	19.7073	9.02582e-06	6.45982e-05		Scaf4	0.872865	9.01293	56.7345	4.98812e-14	3.33497e-13
Rabif	0.466523	9.012	16.6189	4.56938e-05	0.000273584		Gcc2	0.872857	9.10029	52.0475	5.41755e-13	3.34152e-12
Sbds	0.466478	9.17786	21.7254	3.14601e-06	2.5198e-05		Ddx19a	0.872601	9.05383	55.7995	8.02512e-14	5.25173e-13
Slc25a11	0.466439	9.13551	20.2336	6.85376e-06	5.08321e-05		Ddi2	0.872428	8.9924	67.5526	2.05142e-16	1.631e-15
Nolc1	0.466419	9.31483	24.5903	7.09094e-07	6.48253e-06		Zkscan3	0.872161	9.04679	53.4459	2.6581e-13	1.68061e-12
Cox8a	0.466274	10.5981	82.56	1.02508e-19	4.87729e-18		Map4k2	0.871685	9.00718	61.3394	4.80363e-15	3.46751e-14
Cbx4	0.466195	9.20839	22.7334	1.86108e-06	1.55141e-05		Dpysl2	0.871492	9.05103	55.1078	1.14095e-13	7.40566e-13
Abi3	0.466146	9.18836	20.6371	5.55113e-06	4.20785e-05		Cxxc1	0.871446	9.05149	55.1717	1.1045e-13	7.17827e-13
Exosc1	0.466056	9.06315	17.7815	2.47781e-05	0.000158316		L3mbtl3	0.871071	9.0272	55.9156	7.56503e-14	4.96783e-13
Chmp2b	0.465829	9.08689	18.4536	1.74095e-05	0.000115732		Tm9sf2	0.870787	9.15116	62.2322	3.05259e-15	2.23335e-14
Mtdh	0.465758	9.71031	51.8762	5.9112e-13	1.43328e-11		Ash2l	0.870743	9.12137	57.7483	2.97898e-14	2.03301e-13
Pde12	0.46557	9.05387	16.8788	3.98449e-05	0.000242867		Elmsan1	0.870667	8.98952	63.6991	1.44949e-15	1.08676e-14
Armc1	0.46554	9.14821	20.2471	6.80576e-06	5.05504e-05		Cpsf3	0.870483	9.0175	59.0873	1.50827e-14	1.0492e-13
Ogfr	0.465483	9.12379	22.1296	2.54848e-06	2.0697e-05		Eif4e3	0.870229	9.03281	53.5235	2.5552e-13	1.61894e-12
Snrpd1	0.46537	10.094	50.9667	9.39475e-13	2.20718e-11		Rspry1	0.870158	9.05914	54.5128	1.54438e-13	9.95586e-13
Prr12	0.465291	8.98232	15.2043	9.6481e-05	0.000527751		Mre11a	0.870124	9.02093	57.5253	3.33667e-14	2.27098e-13
Mpzl2	0.465207	9.58001	33.0467	8.99737e-09	1.18066e-07		Tbc1d10c	0.870006	9.17642	60.0811	9.10269e-15	6.44472e-14
Rbck1	0.465157	9.14705	23.133	1.51171e-06	1.28135e-05		Laptm4a	0.869966	9.22354	69.3702	8.16134e-17	6.6352e-16
Dynlrb1	0.465001	9.2747	29.7733	4.85634e-08	5.59181e-07		Lonp2	0.869939	9.02391	56.7335	4.99049e-14	3.33508e-13
Utp11l	0.464828	9.1757	21.5749	3.40269e-06	2.70251e-05		Sh3bp1	0.869739	9.09244	54.706	1.39978e-13	9.0546e-13
Ncln	0.464794	8.99496	16.3399	5.29367e-05	0.000310078		Flot1	0.86936	9.04179	54.4106	1.62687e-13	1.04787e-12
Rbmx	0.464496	9.24161	25.4417	4.55944e-07	4.35232e-06		2019-03-02	0.869003	9.05903	51.1479	8.5661e-13	5.18006e-12
Smim7	0.464434	9.08344	19.1861	1.18575e-05	8.23706e-05		Gm14698	0.867797	9.0059	59.1255	1.47926e-14	1.0295e-13
[truncated: 13,154 more rows]
