# Supplementary material for: Mesenchymal Stromal Cell-Derived Extracellular Vesicles Restore Thymic Architecture and T Cell Function Disrupted by Neonatal Hyperoxia
Source: Front Immunol. 2021 Apr 15;12:640595. doi: 10.3389/fimmu.2021.640595 (PMC8082426; doi:10.3389/fimmu.2021.640595)
Supplement: Supplementary Table 4 — Genes differentially expressed between the pair-wise group combinations HYRX vs NRMX and HYRX+MEx vs HYRX for each non-T cell cluster identified in PN7. Tables show Log2 (Fold Changes [FC]) and false discovery rate (FDR). Genes that displayed a Log2(FC) > 1 and <-1 and FDR <0.05 are considered statistically significant. UMAP displaying these clusters are shown in Figure 7b . [file Table_4.xlsx]

## Sheet: S4 Tables
Supplementary Tables S4: Genes differentially expressed (DE) between all pair-wise group combinations for each non-T cell cluster identified in PN7. Tables show Log2 (Fold Changes [FC]) and False Discovery Rate (FDR). UMAP for clusters herein identified are shown in Fig.7b. Genes that displayed a Log2(FC) > 1 and <-1 and FDR < 0.05 are considered statistically significant
	Worksheets:			Clusters
	S4A-DE_PN7_B cells			1
	S4B-DE_PN7_Siglech DCs			2
	S4C-DE_PN7_Myeloid cells			4
	S4D-DE_PN7_Aire mTECs			5
	S4E-DE_PN7_Xcr1 DCs			6
	S4F-DE_PN7_Mesenchymal cells			7
	S4G-DE_PN7_cortical TECs			9
	S4H-DE_PN7_Myeloid cells			10
	S4I-DE_PN7_Mesenchymal cells			11

## Sheet: S4A -DE-PN7_Bcells_C1
Supplementary Table S4A: DE for all comparisons for Cluster 1. Log2(FC)>1 and <-1 and FDR<0.05 are considered statistically significant
	HYRX+MEx vs HYRX			HYRX vs NRMX
	logFC	FDR		logFC	FDR
Cd74	0.947063	0.00020129		0.116533	0.628165
Eif1	0.891061	0.00020129		-0.382908	0.0706657
Ifi30	1.16692	0.000278114		1.58275	2.48164e-10
Dusp2	1.87105	0.000412248		0.628549	0.246997
Jund	1.21597	0.00151163		0.0620403	0.94211
H2-D1	0.856894	0.00152962		1.25051	9.02478e-11
Junb	0.907672	0.00299086		0.727455	0.00189536
Ubb	0.936374	0.00344942		-0.991141	8.66601e-06
Cd79a	1.1202	0.00392256		-0.388954	0.257042
Hbb-bs	-3.11149	0.00510277		1.86681	0.0365782
Eno1	2.02349	0.00573099		0.21872	0.847651
H2-Aa	0.84476	0.00852728		-0.335239	0.192966
Plac8	1.51721	0.00895998		-1.3843	0.000679709
Ier2	1.3145	0.00895998		0.920736	0.0277451
Cd79b	1.3448	0.0131038		-0.571011	0.205882
Brix1	1.8614	0.0152593		-0.964968	0.169233
Ccm2	1.7732	0.0160723		0.228125	0.829515
Cd69	1.61488	0.0160723		0.867791	0.117593
G3bp1	1.14873	0.0160723		1.69075	0.000123525
Mafg	1.88465	0.0163538		0.45065	0.499899
Cfl1	0.797735	0.0164578		1.42357	3.29802e-09
H2-Ab1	0.823468	0.01907		0.0736182	0.879415
H2-K1	0.700786	0.0200494		1.06448	4.46357e-08
Actg1	0.814956	0.0219156		0.97234	2.17151e-05
Irf5	1.67501	0.0266548		0.982966	0.146483
Rasgrp3	1.71313	0.0286227		-0.10302	0.969985
Srsf6	1.19623	0.0286227		0.5204	0.32971
Arpc1b	0.884897	0.0286227		0.824328	0.00969225
Tdp1	1.95973	0.0303733		-0.437262	0.32971
Napsa	1.0564	0.0342345		-0.213386	0.621406
Prdx3	1.62745	0.034389		0.366666	0.621974
Sub1	0.796885	0.034389		-1.19558	6.26208e-08
1110008P14Rik	2.06769	0.0351057		-1.09808	0.154892
Litaf	1.61324	0.0378879		0.00140426	1
Tradd	1.8548	0.0405775		-0.438286	0.32971
Fam213a	1.93651	0.0416632		-1.38259	0.0305241
Tpi1	1.5038	0.0416632		-0.189582	0.838007
Ly6c2	2.13904	0.0436655		-0.715832	0.360157
Cct7	1.27042	0.0436655		0.281007	0.632825
Shisa5	1.1969	0.0442484		1.86986	2.05683e-05
Ppp1r14b	1.71576	0.0445652		-0.984621	0.126185
Oaz1	0.697376	0.0450195		-0.406575	0.10663
Plp2	1.98235	0.0469885		-0.758292	0.18235
Nr4a1	1.11448	0.0469885		1.06033	0.00900184
Psme3	1.79207	0.047139		0.210264	0.829515
Ptprcap	1.08129	0.0528531		-0.620809	0.136594
Jun	2.16363	0.0533443		1.99803	0.0041606
Ndfip2	1.54237	0.0533443		0.157142	0.899359
Cct4	1.00684	0.0533443		0.796477	0.0643062
Nmd3	1.5607	0.0566634		0.389363	0.59738
Ncf4	1.32196	0.0566634		0.469436	0.43368
Ndufa9	1.43194	0.0572628		-0.164995	0.898129
Cd320	1.76472	0.0594934		-0.436602	0.32971
Cmtm7	1.44172	0.0594934		-0.980615	0.0690944
Ctsz	1.19346	0.0594934		-0.548098	0.264535
Gnpda2	1.79281	0.0597678		-1.48284	0.0193055
Mat2b	1.6261	0.0685205		0.100346	0.970115
Tmsb10	0.737142	0.0707805		-1.12899	5.75447e-07
Map4k1	1.77497	0.0746229		0.64254	0.18235
1600002K03Rik	1.77472	0.0746229		-1.34365	0.0335023
Ppp2r4	1.45076	0.0746229		1.13403	0.0878007
Sh3bgrl	1.48701	0.0758859		-0.50664	0.484194
Cant1	1.75153	0.0779046		0	1
Dnajb9	1.72037	0.0779046		0.107841	0.968137
Cd83	1.0212	0.0779046		0.707887	0.0921954
Gng12	1.82561	0.080704		-1.50464	0.0214293
Ms4a1	0.953384	0.0810658		0.376236	0.32971
Ndufa6	1.06273	0.0819297		-0.549823	0.233489
Cdc37l1	-1.57509	0.0819297		1.33919	0.0391611
Ier5	1.16076	0.0823117		1.01936	0.0314053
RP23-428N8.3	-1.58716	0.0823117		1.58716	0.00530186
Bloc1s2	1.3785	0.0840666		-1.0483	0.0539048
Myl12b	0.945795	0.0848634		0.0238984	1
Cnbp	0.877626	0.0848634		0.952348	0.00717279
Atp6v0e	0.936098	0.0889097		-0.644276	0.0915563
Nol9	1.64899	0.0897035		-0.233955	0.499899
Mcl1	0.902453	0.0897035		0.835987	0.0319903
Yeats4	1.20689	0.0897221		-0.787596	0.130626
Rad23b	1.43708	0.0908591		0.425189	0.533731
Nt5m	1.70562	0.092512		-0.770492	0.18235
Vbp1	1.23943	0.0940307		0.194465	0.8305
Arpc3	0.743098	0.094733		0.15614	0.66869
Kxd1	1.37621	0.100413		-1.0559	0.0689379
Lrrc59	1.38533	0.107489		1.07754	0.109661
Mbd3	1.47017	0.109263		-0.0803727	0.991828
Slc25a11	1.36426	0.109263		-0.46602	0.499899
Zfp706	0.892159	0.113389		-0.504758	0.20091
Zmiz2	1.31752	0.11408		0.447876	0.499899
Rrm2	-1.64913	0.11408		2.80877	5.63457e-07
Atf3	1.94379	0.114851		-0.421961	0.618159
Uty	1.68906	0.117089		-0.248814	0.499899
Trim26	1.53943	0.117089		0.185595	0.897948
Hist1h1b	-1.89104	0.121999		-0.676469	0.339981
Rars	1.31662	0.129801		0.0990348	0.964775
Gpi1	1.04984	0.13045		0.756528	0.15806
Ctnnbl1	1.50556	0.131627		0.039125	1
Hspa5	0.845572	0.131627		1.1625	0.000767961
Pold4	1.00546	0.132605		-1.04064	0.00653681
Tspan3	1.59664	0.133243		-0.280826	0.768738
Ccl4	2.31109	0.133662		-1.24507	0.112874
Fam46a	1.87543	0.133662		0	1
Rftn1	1.36564	0.133662		1.01857	0.131794
Commd7	1.28417	0.133662		-0.0120081	1
Eif4e	1.10595	0.133662		0.411585	0.499899
Tagln2	0.879757	0.133662		0.389696	0.32971
Cotl1	0.854326	0.133662		2.00817	1.38489e-07
Gnb2	0.84314	0.142241		1.01268	0.0120191
Aldoa	1.12613	0.143998		0.681324	0.234048
Insig1	1.63052	0.145449		0.427599	0.517303
Gm5900	1.47938	0.148235		-1.16942	0.060653
Ppp2cb	1.30779	0.148235		0.0174478	1
Rgs1	1.2225	0.148235		-0.204846	0.766369
Atraid	1.54842	0.148537		-1.07768	0.140643
Btg2	0.872	0.148537		1.51924	1.5169e-05
Ftl1	0.674896	0.148537		0.119225	0.765854
Prr5	1.74908	0.152217		-0.54227	0.296979
Sec11a	1.10815	0.152217		-0.614093	0.272277
Ndufa8	1.09268	0.152217		-0.692633	0.192995
Nfkbid	1.56773	0.154436		0.295808	0.73398
Gem	0.992556	0.155929		1.53399	0.00144751
Sart1	1.29551	0.158354		0.996016	0.147831
Blvrb	1.61381	0.158699		-2.18752	0.000404018
Erp29	0.89285	0.160368		-0.567266	0.18235
Nup133	0.58723			0.417672
Rasd1	1.68214	0.160691		-0.611522	0.436514
Syngr2	0.897591	0.160691		1.16191	0.00548345
Eef1g	0.763465	0.163793		-0.0199626	1
Klf6	1.33751	0.166204		1.15572	0.0659936
Pik3ap1	1.67233	0.167293		-0.0567313	0.986072
Map3k8	1.52879	0.167293		-1.19675	0.0672136
3110062M04Rik	1.38431	0.167293		-0.438285	0.32971
Commd5	1.38431	0.167293		-0.615875	0.256373
Sdha	1.18165	0.167293		0.554239	0.390401
Psmc5	1.15734	0.167293		-0.618911	0.318143
Smad7	1.06396	0.172596		1.0145	0.0731595
Csrnp1	1.10815	0.178196		1.40933	0.0186942
Sh3bgrl3	0.696435	0.17901		-0.291405	0.366332
Ube3b	1.39522	0.179463		-0.622925	0.257042
Btg1	0.735469	0.179463		1.1861	8.20981e-05
Ssr1	1.17111	0.188406		0.90272	0.183978
Flad1	1.36521	0.18912		-0.906904	0.125159
Abracl	0.858641	0.18912		-0.735258	0.0628691
Smim14	1.4175	0.194539		-0.563567	0.432542
Ube2f	1.38581	0.194539		-0.370862	0.631799
Ptrhd1	1.34115	0.194539		-1.29921	0.0388118
Ybx3	1.20455	0.194539		0.866201	0.204706
S100a10	1.03199	0.194539		-0.868245	0.0659582
Fam69a	1.43771	0.196288		-1.16966	0.066801
2310011J03Rik	1.47327	0.196318		-0.486106	0.502682
Psmb8	0.67955	0.198006		-0.596493	0.0520143
Snx9	1.52108	0.20182		-0.682465	0.32971
Psmd7	1.07796	0.20182		0.926695	0.131175
Eif4a1	0.706532	0.20182		1.42382	2.4655e-06
Fcrla	1.14398	0.206872		-0.0214009	1
Atg3	1.20198	0.207042		-0.741009	0.259387
Coq10b	1.00835	0.207042		0.310959	0.593294
Cct8	0.845156	0.207042		0.974911	0.0277096
Cox5b	0.840162	0.208864		-0.259211	0.549584
Cytip	0.880613	0.209881		0.0372181	1
Fermt3	1.02649	0.21329		0.749284	0.234472
Ctdnep1	1.09794	0.213449		0.669584	0.32971
Sat1	0.986008	0.213748		-0.203709	0.766369
Zfp330	1.32638	0.21432		0.0161235	1
Vim	1.28043	0.21432		-0.0245074	1
Arhgdia	0.775384	0.21432		1.618	0.0002001
Gimap8	1.49834	0.217345		-0.279557	0.773003
Hspa1b	1.62819	0.217483		0	1
Stau2	1.41344	0.219811		0.124582	0.899359
Plod3	1.26853	0.219811		-0.235723	0.499899
Pck2	1.26853	0.219811		-0.235725	0.499899
Ak3	1.26852	0.219811		-0.615882	0.256373
Mrpl12	1.17487	0.219811		-0.312878	0.641945
Bri3bp	1.07	0.219811		0.668328	0.32971
Manf	0.85654	0.219811		-0.544903	0.220112
Tmbim6	0.769922	0.219811		1.08412	0.00860638
Psma2	0.755386	0.219811		-0.295383	0.490228
Aktip	1.26266	0.224325		-0.235264	0.499899
Irgm1	1.55599	0.225083		1.60951	0.0207383
Tlr7	1.44434	0.22751		0.0182881	1
Tor3a	1.41812	0.22751		0.0200693	1
Ppp1r15a	1.11984	0.22751		1.31254	0.0320229
Psma5	0.878968	0.22751		-0.600864	0.190795
Dnajc7	0.874618	0.22751		-0.340813	0.495289
Edf1	0.702033	0.22751		-0.479343	0.187943
Hnrnpa0	0.883443	0.228383		1.09555	0.02222
Gm20594	1.48724	0.232449		-3.15905	1.58972e-07
Sept_15	0.810306	0.233702		-0.214713	0.667249
Armc8	1.27002	0.240847		-0.460662	0.32971
Dnm2	1.23152	0.243163		0.382607	0.609248
Serp1	0.732543	0.245256		0.53841	0.207136
Eif5a	0.709723	0.246102		0.7654	0.0224909
Sdc4	1.47329	0.247488		-0.00246852	1
Chmp1a	1.35714	0.249681		0.987202	0.131241
Cd86	1.22098	0.249681		-0.317846	0.692975
Rragc	1.14681	0.249681		0.909203	0.187789
Elf1	1.00296	0.249681		0.448873	0.484105
Ccnl1	0.961756	0.249681		0.434877	0.416928
Arpc5	0.681944	0.251392		0.399608	0.32971
Rnf126	1.14747	0.252015		1.34144	0.0332426
Tgif1	0.93506	0.252015		1.57297	0.00108212
Wsb1	0.926685	0.255388		1.26695	0.0189443
Krt77	-1.13783	0.25598		1.13783	0.042634
H2-T22	1.12825	0.25626		0.482183	0.480871
Ahsa1	1.04755	0.256415		0.489227	0.467917
Pdcd10	0.82301	0.256415		-0.555974	0.232576
Cox5a	0.669632	0.256415		-0.152952	0.725069
Snrk	-1.38227	0.259184		1.84079	0.00134418
Adgre5	1.24797	0.261152		0.155066	0.899359
Pdia6	0.951938	0.261152		-0.330917	0.528449
Lamp2	1.24424	0.261431		-0.379668	0.615604
Tmem258	0.796002	0.261527		-1.25811	0.000263883
Pdzd11	1.26136	0.262011		0.384285	0.618722
Rap1a	0.827465	0.262942		-0.214248	0.680014
Nosip	1.32414	0.263404		-0.0778708	0.981135
Eif6	0.940862	0.263404		0.0520758	1
St3gal4	-1.08506	0.263404		1.08506	0.0461013
Rnf181	1.25618	0.269123		-0.027859	1
Cers2	1.15983	0.269123		-0.131843	0.928389
Lamp1	1.10199	0.269123		0.0673544	0.997271
Fosb	1.0809	0.269123		1.96409	0.000188093
Spop	1.06368	0.269123		0.746843	0.28327
Cstb	-1.15769	0.269123		1.20351	0.0251778
Sgpl1	-1.26822	0.269123		1.88753	0.00151666
Hist1h1a	-1.39543	0.269123		-0.606502	0.484105
Car2	1.37011	0.269279		-0.278675	0.499899
Dnase2a	1.66054	0.269899		-0.0193818	1
Itm2c	1.23149	0.270273		0.481373	0.499899
Wdr18	1.26746	0.270758		-0.160163	0.899359
Nob1	1.25724	0.270758		-0.156554	0.899359
Rab5a	1.22543	0.270758		0.758772	0.313386
Tmem245	1.14265	0.270758		-0.235724	0.499899
Zfp868	1.14265	0.270758		-0.235724	0.499899
Grasp	0.940122	0.270758		0.921828	0.0787811
Trmt112	0.816287	0.270758		0.0518708	0.996326
2700060E02Rik	0.689789	0.276415		-0.28923	0.494575
Cct2	0.687011	0.276415		0.681771	0.0882277
Ccl7	-1.9879	0.276415		1.9879	0.0308396
Arih2	1.3005	0.277062		0.0308013	1
Dstn	1.26284	0.277062		0.109085	0.95739
Zfp36	1.0629	0.277062		0.901798	0.142731
Gm10073	0.845319	0.277062		-0.6126	0.189728
Herpud1	0.833767	0.277062		0.340725	0.499899
Zfp655	1.32124	0.277237		-0.419121	0.54038
Rbm42	1.00006	0.278975		0.0606627	1
Siah2	0.96039	0.278975		0.770116	0.196073
Prmt1	0.978946	0.280337		0.0542242	0.999255
Polr2e	1.01156	0.282176		-0.29522	0.659267
Phb2	0.789108	0.282176		0.218287	0.689882
Snx2	0.870192	0.285659		0.788736	0.137486
Fcf1	1.08127	0.286229		-0.413765	0.516113
Rsrp1	0.751012	0.286229		1.2162	0.00328167
Zgpat	1.12102	0.288416		-0.622256	0.257042
Dad1	0.725735	0.290187		0.0122386	1
Ormdl2	1.17578	0.292182		-0.846612	0.22886
Prcp	1.38761	0.295349		-0.501349	0.520355
Dgkz	1.2771	0.295349		0.663229	0.32974
Odc1	0.957098	0.295349		0.0821926	0.962289
Ifrd1	0.804275	0.295349		1.03083	0.0117001
Akr1a1	0.738954	0.295349		1.52183	0.000473299
Ube2d2a	0.758854	0.296669		0.90144	0.0544075
Llph	0.843362	0.298162		-0.85027	0.0591755
1810022K09Rik	0.953003	0.300613		-1.60056	0.000188093
Ufm1	1.00461	0.301032		-0.433747	0.499899
Tubb4b	0.969774	0.302208		1.39065	0.00717875
Erp44	0.942937	0.305829		0.296393	0.646096
Adh5	0.922687	0.308521		-0.148901	0.882766
Slc3a2	0.796436	0.308696		0.892914	0.0584299
H2-Oa	0.860614	0.311266		-0.341654	0.499899
Ppie	1.18174	0.311733		0.345353	0.663084
Cd244	1.22037	0.312162		0	1
Comt	1.056	0.312162		0.457284	0.499899
Tmem165	1.09028	0.321405		0.95683	0.18235
Vimp	0.913546	0.325525		-0.527307	0.32971
Ccl11	-1.84533	0.327631		1.84533	0.0419335
Rexo2	0.983241	0.328242		-0.228789	0.760522
Qsox1	1.09581	0.329883		-0.426603	0.330496
Ube2q1	0.902996	0.329904		1.07952	0.0744842
Sdf2	1.23057	0.333097		-0.919687	0.194527
Ppm1a	1.19154	0.333097		0.268068	0.765758
Lasp1	1.10586	0.333097		-1.0357	0.0985274
Med7	1.22373	0.333467		-0.600825	0.450797
Ifi27	1.01675	0.333467		-0.52321	0.375826
Tmem108	1.37407	0.335303		-0.444957	0.545177
Ostf1	0.755688	0.335303		-0.167351	0.792235
Ctsd	-0.964907	0.336756		2.5035	2.32161e-06
Mpc1	0.701907	0.338078		-0.165704	0.774731
Sucla2	1.09808	0.338498		0.0500249	1
Gm9493	1.04789	0.338498		-1.81452	0.000196985
Lyn	0.967111	0.338498		0.290425	0.672651
Mrfap1	0.769204	0.338498		-0.0370973	1
Idh2	1.07346	0.33883		0.200466	0.859072
Ghitm	0.728899	0.33895		0.770292	0.111415
Lyar	0.898994	0.3395		0.563125	0.32971
Ltb	0.718104	0.343539		-0.364602	0.362425
Tonsl	0.903932	0.344078		0.0217881	1
Got2	1.09574	0.345707		0.907641	0.200438
Lgals1	1.23697	0.346102		-0.164526	0.899359
Fam43a	1.05084	0.346114		1.88884	0.0021987
Txnip	1.34605	0.346347		-0.0985522	0.981135
Irs2	1.14716	0.346347		0.641422	0.356629
Mvp	1.11179	0.346347		0.65808	0.32971
H13	1.04571	0.346347		0.654437	0.331147
Tmem154	1.00494	0.346347		-1.04601	0.0851392
Sh2b2	1.00472	0.346347		0	1
Spcs1	0.827492	0.346347		-0.0577673	0.999767
Bin1	0.78695	0.346347		0.916307	0.0769127
Nr1h2	-1.14694	0.346347		1.20519	0.0656678
Itgb2	1.11426	0.34682		0.858055	0.189043
Mydgf	0.909202	0.34682		0.34563	0.604262
Psmb3	0.7505	0.34682		0.211063	0.73398
Tshz1	-1.18335	0.34682		1.44334	0.0231487
Tor1aip1	0.890821	0.348013		0.514027	0.41181
Ccdc124	0.955815	0.35222		1.02173	0.132352
Med15	1.19476	0.354119		0.367224	0.32971
Atf6b	1.16404	0.35698		0.659688	0.32971
Cd55	1.50353	0.359846		-0.105588	0.980029
Ccl2	-0.921869	0.359846		0.921869	0.0880481
Sprr2i	-0.921869	0.359846		0.921869	0.0880481
Armcx3	1.46589	0.361085		-0.277509	0.768738
DHRSX	1.11845	0.361085		0.652886	0.32971
Zbtb7a	1.08102	0.361085		0.980087	0.175708
Tmem208	1.02916	0.361085		-0.744408	0.271746
Gt(ROSA)26Sor	1.02182	0.361085		-0.539821	0.423004
Vps29	0.807702	0.361085		-0.274317	0.6366
Raly	0.727385	0.361085		1.32082	0.00504178
Cst3	0.940353	0.361159		-1.27467	0.0108757
Hspa9	0.740309	0.361159		1.43119	0.00381555
Calr	0.73815	0.361159		1.77776	1.7933e-05
Ly96	-0.883518	0.361159		-0.579671	0.471541
Pyroxd1	-0.890883	0.361159		0.65681	0.32971
Accs	-0.891293	0.361159		0.643837	0.32971
Pcnt	-1.10021	0.361159		1.19605	0.0638738
Adam23	-0.883153	0.361244		0.883153	0.0903255
9430016H08Rik	1.09578	0.361396		-0.280556	0.764908
Sertad1	1.02546	0.361396		-0.0132402	1
Tns3	0.992581	0.361396		-0.444755	0.32971
Ufd1l	0.991409	0.361396		-0.0247622	1
Atp6ap2	0.964613	0.361396		-0.136513	0.900327
Lmf2	0.963234	0.361396		-0.239451	0.499899
Sirpa	0.960218	0.361396		-0.238716	0.499899
Alg3	0.954795	0.361396		0	1
Tmed10	0.832985	0.361396		0.216161	0.767379
Chtf18	-0.867506	0.361396		0.648962	0.32971
Atg7	-1.08692	0.361396		1.50224	0.0149955
Lsm8	0.885182	0.367112		-0.530608	0.339636
Hps5	1.13107	0.368327		0.360414	0.32971
Tfg	0.955793	0.368327		0.280464	0.734167
Scamp2	0.928011	0.368327		1.15782	0.0786513
Tmem123	0.741178	0.369127		1.69268	0.000444824
Tctex1d2	1.06644	0.369347		-0.914993	0.18235
Ccdc50	0.929694	0.369572		0.342124	0.604959
Pon2	1.13581	0.378559		-0.680272	0.32971
Ctsh	1.24388	0.380881		-0.49072	0.526659
Rnf6	1.07342	0.380881		0.844706	0.241195
Paip1	1.05042	0.380881		0.478479	0.499899
Rheb	0.673045	0.383512		-0.331453	0.476207
Slc50a1	0.992257	0.385719		-0.673267	0.32971
Cdk9	0.875061	0.385719		1.02388	0.119743
Rbm8a	0.857581	0.386854		0.198407	0.829515
Gadd45b	0.74702	0.387567		2.062	2.368e-06
Ostc	0.717933	0.387567		0.115644	0.899359
Otulin	0.972743	0.388094		0.334171	0.636698
Fmnl1	1.04798	0.388281		0.51	0.499899
Vamp2	1.08243	0.389812		-0.0656726	1
Rnf187	0.738049	0.392024		1.82185	0.000448269
Iws1	1.00747	0.393201		0.796453	0.285591
Trim30a	0.866915	0.394287		0.852473	0.167485
Arl4c	-1.12788	0.396746		0.383415	0.662201
Mier1	-0.733624	0.397402		2.46677	6.98413e-10
Sqle	1.18955	0.397948		0.624396	0.184586
Rabif	1.11136	0.397948		0.126849	0.899359
Phb	1.02328	0.397948		-0.373974	0.618156
Rock1	0.684775	0.397948		2.28326	5.0683e-07
Tuba1c	1.068	0.399064		0.0899263	0.979858
Sqstm1	0.907795	0.399064		1.44978	0.0133775
Atp6v1d	0.874169	0.399212		-0.297053	0.651001
Apobec3	-1.08942	0.39925		1.14222	0.0917187
Arl6ip1	0.765718	0.400993		1.32226	0.00283969
Pyy	-1.50846	0.400993		1.50846	0.0809491
B4galnt1	1.04567	0.401065		0.881721	0.22886
Orai1	1.04408	0.401142		0.137633	0.913293
Bri3	0.807269	0.402458		-0.736952	0.151176
Gsto1	1.13723	0.403144		-0.904341	0.224646
Vcp	0.672391	0.403945		1.6093	0.000498432
Mtg2	1.1205	0.404579		-0.238569	0.770345
Ehd1	0.732704	0.404998		1.05219	0.0520143
Rnh1	1.02982	0.408225		-0.185642	0.888117
Yif1b	0.956152	0.413721		-0.233395	0.811839
Ufc1	0.814554	0.413721		-0.379007	0.499899
Emd	0.757537	0.413721		0.690203	0.23486
Capg	0.67779	0.413721		0.955139	0.0260292
Ttc4	1.1362	0.41381		0.213803	0.829515
Cd48	0.749085	0.41553		0.973187	0.0743397
Trp53inp1	-1.17608	0.416375		1.86873	0.00539313
Tusc3	1.05925	0.417033		-0.367643	0.64108
Plek	0.712716	0.417033		1.19067	0.0144386
Arpc4	0.831987	0.420176		-0.554223	0.32971
H2-M3	0.891687	0.422693		-0.126777	0.92426
Sdhb	0.745792	0.42493		0.0651324	0.981358
St6galnac4	1.18874	0.425477		-0.0977012	0.9613
Slc44a2	1.11089	0.426049		0.413618	0.499899
Nsfl1c	0.84313	0.428414		1.22287	0.0557582
Ms4a6c	0.69456	0.429927		0.862373	0.0670939
Ppp1r7	0.948544	0.430141		0.664969	0.32974
Sdf4	0.792195	0.430141		0.183252	0.83703
Bccip	0.806805	0.430265		0.122444	0.909478
Slc7a7	1.16321	0.431706		-0.539958	0.499899
Anxa6	0.983926	0.431706		0.842663	0.235448
Nfatc3	0.981694	0.431706		0.782998	0.297628
Sepp1	0.85823	0.431706		-0.233506	0.499899
Zfyve1	0.852185	0.431706		-0.438286	0.32971
Acp1	0.829467	0.431706		-0.300491	0.648496
Sys1	0.803551	0.431706		-0.945384	0.0639171
Blnk	0.67757	0.431706		0.821644	0.0946199
Dap	1.01762	0.433778		0.721725	0.32971
Glrx3	0.832408	0.433778		-0.283131	0.665016
Eif3l	0.756191	0.433778		0.528153	0.35711
Tgfb1	0.72048	0.433778		0.743089	0.171171
Nsg2	-1.09705	0.434086		2.03558	0.000379171
Sdc3	0.88677	0.434879		0	1
Ddx54	0.827505	0.436222		1.47259	0.0152548
Rpn2	0.719816	0.436222		0.993483	0.0803006
Mif4gd	0.711466	0.436222		0.86413	0.12588
Alad	1.08193	0.437466		-0.666891	0.333795
Snx25	0.872769	0.437466		0	1
Rilpl2	0.708127	0.437466		0.653073	0.18235
Kctd2	-1.09676	0.438483		1.29454	0.0493602
Alox5ap	1.0281	0.438702		-1.1966	0.106604
Gm8797	0.765345	0.438836		-0.178806	0.829515
Rubcn	0.854868	0.439568		0	1
Golph3l	0.849935	0.440651		0	1
Vmp1	0.880699	0.44155		0.147928	0.899359
Mrpl4	0.795	0.441852		0.410117	0.502944
Cd68	1.1027	0.442113		-0.250652	0.77148
Rassf1	0.988289	0.442113		0.651202	0.347438
Gpr180	0.827375	0.442113		0	1
Hprt	0.69169	0.442113		0.950171	0.0628151
Cflar	0.878472	0.442258		0.77965	0.273742
Timd2	0.819098	0.44278		0	1
Pgs1	1.03537	0.443752		-0.264532	0.775177
BC028528	1.03362	0.443752		-0.627606	0.386643
Pik3cd	1.02978	0.443805		-0.681207	0.32971
Coasy	1.02032	0.446096		-0.0741139	0.981135
Dapp1	1.07364	0.446475		-0.54291	0.499899
Blvra	0.935043	0.446475		-0.00171431	1
Pim3	0.907644	0.450344		2.27562	0.000156758
Ubl4a	0.950968	0.450557		-0.450571	0.513864
Dhx38	1.04112	0.451722		0.465317	0.499899
Tbc1d10c	0.928651	0.451722		0.77943	0.290827
Farsa	0.916174	0.451722		0.564558	0.460923
Wdfy4	0.731928	0.451722		1.09539	0.0663769
Rhob	1.44478	0.451754		0.131295	0.900327
Fcer1g	1.36956	0.451754		-1.68094	0.0639874
Zdbf2	1.3411	0.451754		0.416846	0.32971
Trp53i13	0.851683	0.453341		-0.248876	0.499899
Lgmn	1.1025	0.453774		-0.110037	0.951553
Slc25a33	1.15179	0.454269		-0.719612	0.345513
Exosc3	0.793436	0.454269		-0.145577	0.899359
Iscu	0.790983	0.454269		0.716762	0.256489
Insl5	0.788889	0.454269		-0.423108	0.32971
Ndufb2	0.768852	0.454269		-1.10734	0.0216377
Cndp2	0.982906	0.454577		0.645421	0.32971
Rpp21	0.893725	0.454577		-0.865867	0.18235
Csad	0.802333	0.454577		-0.21589	0.499899
Rwdd2b	0.78359	0.454577		-0.224688	0.499899
Emp3	0.704181	0.457019		0.212198	0.741287
Tnpo3	0.911972	0.458524		-0.160318	0.899359
Ctsb	0.929527	0.460292		0.423402	0.564555
Nrip1	-0.859371	0.462937		2.3955	1.5169e-05
2410004B18Rik	0.972562	0.467846		-0.308181	0.749096
Txndc17	0.728773	0.467846		-0.955428	0.0505774
Hmgn3	-0.782188	0.467846		0.952654	0.0787775
Srp54b	0.875057	0.468367		0.0260308	1
Rnf10	0.789669	0.470707		1.01372	0.112687
Strap	0.700914	0.470963		1.19167	0.0380602
Amica1	1.32849	0.471115		-0.241554	0.899359
Traf1	0.671133	0.471115		2.32421	1.71773e-07
Strn3	-0.971736	0.471115		1.56812	0.0134686
Bag1	0.720735	0.473062		-0.315786	0.585582
Ctage5	0.842927	0.474268		1.00466	0.132815
Usp18	1.19393	0.474286		0.134702	0.900669
Klf2	1.13966	0.474286		0.0466451	1
Ramp1	1.0728	0.474286		-0.725042	0.351819
Acyp1	1.05188	0.474286		-0.53369	0.499899
Slc25a20	1.0314	0.474286		-0.0684103	0.982617
Gm15013	0.98001	0.474286		0.137887	0.943508
Ttc39b	0.960332	0.474286		0.11289	0.955853
Prps2	0.948543	0.474286		0.722912	0.32971
Bak1	0.94522	0.474286		0.271007	0.765758
Alyref2	0.941521	0.474286		-0.516359	0.499899
Hbp1	0.940924	0.474286		0.41373	0.551758
Prkrip1	0.931452	0.474286		-0.59205	0.405312
Rnf130	0.929564	0.474286		0.506407	0.499899
Anxa7	0.902981	0.474286		0.478616	0.499899
Nek7	0.894546	0.474286		1.47315	0.0205152
Mrps28	0.826788	0.474286		-0.417423	0.499899
Cuedc2	0.812626	0.474286		0.330299	0.658279
Rraga	0.79196	0.474286		0.307826	0.67041
Degs1	0.779505	0.474286		0.774549	0.260035
Irf8	0.755631	0.474286		2.09054	0.000120272
Polr2f	0.731527	0.474286		-0.74385	0.18235
Fam46c	0.716641	0.474286		1.91644	0.000309311
Nfkbia	0.708625	0.474286		1.64604	0.000309991
Psmc2	0.703519	0.474286		-0.0429847	1
Uqcrc1	0.703273	0.474286		1.65989	0.00338122
Gtf2b	0.702464	0.474286		-0.292794	0.576103
Pak2	0.694873	0.474286		1.28553	0.0233108
Zmat2	0.678848	0.474286		-0.244288	0.700297
Rnf122	-0.667332	0.474286		0.42294	0.499899
Laptm4b	-0.668332	0.474286		0.442936	0.499899
Ccl8	-0.671178	0.474286		0.671178	0.18235
Tpp1	-0.89509	0.474286		1.81815	0.00239328
Ccl22	1.14272	0.47648		2.64666	0.000220213
Ahnak	1.12517	0.47648		0.397225	0.683286
Aagab	1.06137	0.47648		-0.0588405	0.988564
Pdlim5	0.977178	0.47648		0.613514	0.32971
Il10rb	0.957955	0.47648		0.294469	0.763458
Csf2ra	0.947467	0.47648		-0.397017	0.601034
Zeb2	0.936024	0.47648		0.850206	0.197302
Hmga1-rs1	0.922047	0.47648		0.367256	0.32971
Map3k10	0.919425	0.47648		0.879005	0.0882277
Mthfsl	0.918857	0.47648		-0.69054	0.32971
Spg20	0.908118	0.47648		0.360418	0.32971
Cyp4f13	0.906531	0.47648		-0.0780166	0.981135
Cdk16	0.904836	0.47648		-0.085016	0.981135
Rab28	0.900051	0.47648		-0.0725682	1
Gm2a	0.890123	0.47648		-0.176784	0.880023
Asl	0.88357	0.47648		0.114626	0.953407
Commd2	0.85331	0.47648		0.547247	0.459187
Slc25a39	0.847995	0.47648		0.102637	0.966937
Sowahc	0.813071	0.47648		0.440898	0.522879
Apoa1bp	0.796739	0.47648		0.0738753	0.998585
Mrpl24	0.783493	0.47648		-0.646645	0.32971
Sdhc	0.782016	0.47648		1.09209	0.101517
Ctso	0.774978	0.47648		0.786229	0.271087
Cops5	0.768047	0.47648		0.277232	0.728583
Iah1	0.765471	0.47648		-0.349409	0.596891
Sh3bp5	0.749176	0.47648		0.718103	0.281975
Cope	0.742134	0.47648		-0.493909	0.429277
Pdcd6ip	0.741823	0.47648		0.656296	0.32971
M6pr	0.731389	0.47648		1.1698	0.0643062
Atp6v0d1	0.730693	0.47648		0.235216	0.764491
Hnrnpul2	0.723352	0.47648		1.73675	0.00344321
Igbp1	0.720857	0.47648		0.972398	0.114399
Igfbp4	0.720409	0.47648		-0.23958	0.499899
Arsb	0.707273	0.47648		0	1
Fkbpl	0.703842	0.47648		0	1
Mafb	0.7003	0.47648		0	1
Slc35f6	0.689598	0.47648		-0.24692	0.499899
Exoc6	0.689379	0.47648		-1.04799	0.0869163
Slc12a9	0.686631	0.47648		0	1
Aldoc	0.685326	0.47648		-0.240982	0.499899
Gstm1	0.683542	0.47648		0	1
Capns1	0.683479	0.47648		1.29543	0.0237384
Usp53	0.68233	0.47648		-0.239497	0.499899
Ganc	0.682186	0.47648		-0.437834	0.32971
Ccdc71	0.678171	0.47648		-0.436921	0.32971
Gtf2ird2	0.673084	0.47648		0	1
Ddx28	0.672106	0.47648		-0.2323	0.499899
Prkar2b	-0.831236	0.47648		0.86142	0.189411
Sigmar1	-0.847486	0.47648		0.661239	0.32971
Uap1	-0.880284	0.47648		1.12582	0.0793915
Gprasp1	-0.999296	0.47648		0.914125	0.29148
Fbxo5	-1.06504	0.47648		1.2436	0.10638
Stxbp2	0.86508	0.477039		0.361546	0.649459
Rpe	0.826695	0.477039		0.816178	0.264535
Ccz1	0.708254	0.482825		1.35784	0.0303454
Zfand6	-0.769109	0.482825		1.7484	0.000741172
Med29	0.741902	0.483281		-0.377459	0.539323
Uba5	0.846794	0.483519		-0.229213	0.843853
Rag1	-0.867385	0.484416		1.30388	0.0436036
Vcam1	-1.28905	0.484416		2.3204	0.00099804
Midn	0.739215	0.486614		0.863118	0.200777
Txndc5	0.958008	0.489074		0.279196	0.772036
Fos	0.750079	0.491889		2.29185	2.32092e-06
Ly9	0.855098	0.493367		0.324521	0.705635
Mrps9	0.720804	0.493505		0.207531	0.829515
Adrm1	0.803157	0.495174		0.500419	0.499899
Syvn1	0.87203	0.495386		0.115317	0.960665
Glmp	0.714746	0.495885		0.783283	0.262641
Gstp1	0.879372	0.495886		-1.05066	0.149153
Rbck1	0.730523	0.496648		0.78942	0.267107
Dctn6	0.863281	0.49913		-0.281645	0.768459
Hvcn1	0.758503	0.49913		2.34899	2.17151e-05
Coa6	0.773955	0.502266		-0.211632	0.834114
Phyh	0.828054	0.506158		-0.107822	0.966794
Epn1	0.75857	0.506526		0.105808	0.959606
Dbi	-0.681038	0.506557		0.215347	0.747568
Pknox1	-0.897928	0.506557		1.11075	0.111387
Pxdc1	-0.926928	0.506918		1.58917	0.0204764
Rcc1	0.83097	0.507342		1.38468	0.0115938
Wdr61	0.825516	0.512433		-0.211088	0.851412
Tjap1	-0.873006	0.514373		1.26759	0.0602847
Casc3	-0.797677	0.518244		1.82941	0.00235703
Casp8	0.713908	0.519481		1.21142	0.0638837
Senp3	0.842931	0.521316		-0.267915	0.772036
Arid5b	0.800105	0.521316		0.637923	0.350586
Ndufaf7	0.842841	0.521813		-0.267835	0.772036
Rnf19b	0.755151	0.523449		1.04989	0.122317
Galk1	0.892128	0.526477		-0.331827	0.708248
Actr8	0.852219	0.531407		0.408866	0.499899
Snapin	0.785537	0.531643		1.03628	0.110863
Hccs	0.823044	0.532831		0.549292	0.49794
Apool	0.809891	0.532831		0.18827	0.895894
Mtpap	0.860561	0.536884		0.185272	0.843314
Adgrg1	0.855193	0.536884		0.652726	0.18235
Cfp	0.759548	0.537244		0.664194	0.32971
Ifit3	1.13606	0.537789		-0.627395	0.480102
Med8	0.687315	0.53836		-0.356657	0.572331
Acat1	0.678667	0.538877		0.188391	0.844684
Mettl23	-0.81582	0.539961		-0.00209346	1
Cog8	0.920199	0.540412		0.268765	0.761937
H2-Ob	0.877152	0.540412		0.109711	0.969041
Mgat2	0.694674	0.540412		1.70534	0.00478464
Msmo1	0.799914	0.549187		0.162177	0.899359
Ppm1m	0.758639	0.550448		0.658403	0.332445
Cenpv	0.94811	0.55736		0.132225	0.994687
Abcg1	0.92799	0.55736		0.652979	0.32971
Sell	0.92665	0.55736		-0.110251	1
BC035044	0.916842	0.55736		0.425373	0.648041
Nlk	0.878994	0.55736		0.381709	0.503375
5031439G07Rik	0.878384	0.55736		-0.446329	0.551298
Lrrk2	0.877291	0.55736		-0.023594	1
Grina	0.876285	0.55736		0.493168	0.499899
Nr2f6	0.871193	0.55736		-0.0961049	0.980658
Taf1b	0.858106	0.55736		-0.0675289	1
Usp12	0.833361	0.55736		0.309952	0.337469
Ifi203	0.823184	0.55736		0.699701	0.32971
Flcn	0.816518	0.55736		0.655938	0.32971
Vps26a	0.814598	0.55736		1.17501	0.0714827
Csnk1e	0.811401	0.55736		0.465778	0.500246
Arl4a	0.800331	0.55736		-1.53405	0.0137924
Herc6	0.796599	0.55736		0.806113	0.308972
Ccdc9	0.796211	0.55736		0.888643	0.0878007
Vps54	0.79004	0.55736		-0.0782491	0.981135
Lmo2	0.788391	0.55736		0.125958	0.899359
Fscn1	0.787676	0.55736		2.60248	1.44684e-05
Eif2d	0.782233	0.55736		-0.0778719	0.981135
Crat	0.782226	0.55736		-0.255462	0.76472
Irak2	0.779164	0.55736		0.133998	0.899359
Snx15	0.778148	0.55736		-0.284594	0.772058
Cd1d1	0.776291	0.55736		-0.12092	0.973001
Ccdc107	0.776276	0.55736		-0.673192	0.33263
Tmem168	0.775289	0.55736		-0.155804	0.899666
Hagh	0.774862	0.55736		-1.01845	0.169122
Crebzf	0.771727	0.55736		0.958469	0.18235
Pld3	0.770139	0.55736		0.44418	0.504865
Slamf7	0.769875	0.55736		0.0373727	1
Gnptg	0.766661	0.55736		0.40797	0.499899
Mx1	0.760437	0.55736		0.207201	0.830938
Brms1	0.760434	0.55736		1.09437	0.0417626
Wdr74	0.757003	0.55736		0.325838	0.701475
Ptov1	0.752868	0.55736		0.263342	0.768738
Commd10	0.752661	0.55736		0.472984	0.499899
Eps15	0.750094	0.55736		0.478268	0.499899
3110040N11Rik	0.746115	0.55736		-0.278843	0.766369
Slk	0.744035	0.55736		0.994749	0.158172
Tmem19	0.738533	0.55736		1.40309	0.0118865
Dcaf4	0.735774	0.55736		0.412826	0.499899
Gns	0.735766	0.55736		-0.125437	0.937449
Exoc7	0.735036	0.55736		0.328036	0.699878
Ifi35	0.732962	0.55736		0.695956	0.32971
Cnppd1	0.732641	0.55736		0.357521	0.642812
Ninj1	0.73254	0.55736		-0.0209956	1
Dtx3	0.730614	0.55736		0.415325	0.499899
2210016F16Rik	0.729995	0.55736		0.550203	0.453068
Tyw5	0.72795	0.55736		-0.403312	0.562165
Stxbp3	0.72294	0.55736		0.0708848	1
Mthfsd	0.720333	0.55736		0.108585	0.900327
Irf1	0.719086	0.55736		1.09432	0.0986923
Mapk1ip1l	0.715856	0.55736		1.12925	0.0900563
Ap2a1	0.714132	0.55736		0.197083	0.834821
Glrx	0.712499	0.55736		0.115362	0.943109
Rufy1	0.711202	0.55736		0.650571	0.32971
Hcfc1r1	0.709622	0.55736		0.154041	0.900327
Sike1	0.705329	0.55736		0.269658	0.766556
Slc39a7	0.702631	0.55736		0.45032	0.499899
Psme2b	0.697363	0.55736		-0.275445	0.768738
Pepd	0.692145	0.55736		-0.627937	0.367928
Mtbp	0.689505	0.55736		0.122062	0.899359
Irf7	0.688697	0.55736		0.982037	0.163156
Ptcd2	0.688673	0.55736		0.268409	0.768625
Vamp3	0.68657	0.55736		-0.0281085	1
Zdhhc3	0.685856	0.55736		0.905353	0.189947
Traf4	0.685313	0.55736		1.10495	0.102768
Fau	0.683558	0.55736		-0.460427	0.506727
Gabpa	0.683521	0.55736		1.16629	0.071919
Tspan31	0.679026	0.55736		0.252181	0.782581
Fam173a	0.674755	0.55736		-0.424061	0.51183
Rab1b	0.673859	0.55736		0.248529	0.786854
Parp9	0.673435	0.55736		0.988691	0.146132
Crot	0.672611	0.55736		0.0365491	1
Lypla1	0.672303	0.55736		1.26639	0.0498341
Tap2	0.668616	0.55736		1.51644	0.0138237
Necap2	0.667726	0.55736		0.629959	0.3593
Cyb5r3	-0.688383	0.55736		1.26127	0.0525929
Pcnp	-0.699687	0.55736		1.65542	0.00692157
Diaph2	-0.717805	0.55736		1.43123	0.0113141
Ubqln2	-0.730422	0.55736		0.804434	0.279711
Actn1	-0.756744	0.55736		1.17696	0.0672136
Man2c1	-0.765452	0.55736		1.42467	0.0105502
Kdm5b	-0.773235	0.55736		1.31771	0.0776556
Bcl11b	-0.780575	0.55736		2.42135	8.20981e-05
Senp5	-0.782868	0.55736		0.671639	0.32971
Ikzf2	-0.812541	0.55736		1.32716	0.0596661
Tmem176a	-0.842372	0.55736		0.591303	0.499899
Themis	-0.882159	0.55736		1.69419	0.0103481
Atp1b1	-0.897328	0.55736		0.685267	0.377442
Prnp	-0.909445	0.558923		0.634042	0.499899
Gsn	0.701663	0.565498		1.1103	0.125661
Gyg	0.681885	0.575097		0.173314	0.899359
Ubash3b	0.738337	0.575881		0.203906	0.837948
Tmcc3	0.745758	0.58476		0.476842	0.515517
Mitd1	0.679396	0.590886		-0.275875	0.78472
Dpp10	0.680492	0.593663		0.356563	0.32971
Ripk1	0.667672	0.597913		0.740821	0.32971
Cryzl1	0.678165	0.605588		0.177098	0.844951
Zc3h12c	0.711819	0.609064		0.886102	0.0944298
Rusc1	-0.693307	0.609679		0.991664	0.18235
Igtp	0.754239	0.617161		0.786567	0.318029
Slc25a1	0.720292	0.617161		0.645305	0.187094
Rasgef1b	0.716762	0.617161		-0.168253	0.910561
Dusp3	0.666581	0.617161		0.146278	0.899359
Fam49a	0.666282	0.617161		0.0890184	0.981135
Rab30	-0.68242	0.617161		0.684067	0.448017
Ifitm3	-0.743553	0.617161		0.488051	0.601034
Tbc1d4	-0.673722	0.619907		0.552981	0.499899
Vamp5	0.671064	0.672257		0.220243	0.899359

## Sheet: S4B-DE-PN7_SiglechDCs_C2
Supplementary Table S4B: DE for all comparisons for Cluster 2. Log2(FC)>1 and <-1 and FDR<0.05 are considered statistically significant
	HYRX+MEx vs HYRX			HYRX vs NRMX
	logFC	FDR		logFC	FDR
Fth1	1.02018	1.63281e-11		-0.152516	0.458352
H2-D1	1.79107	9.27242e-11		0.452936	0.264059
Eef1a1	0.944117	3.41547e-10		0.475512	0.00243451
Cd74	1.71452	5.23724e-09		-0.570703	0.0941345
Tmsb4x	0.960721	5.23724e-09		0.666018	6.89524e-06
Pltp	1.77857	8.63299e-09		1.52506	0.000412284
Pld4	1.31112	9.45733e-09		0.880357	0.0034397
Bst2	1.09452	1.0883e-08		-1.22817	1.30793e-16
Plaur	1.6051	3.65965e-08		-0.49163	0.213702
Irf8	1.23958	4.46388e-08		1.97284	2.88446e-14
Ftl1	1.24167	1.35615e-07		-0.415791	0.159523
Psap	0.948619	1.934e-07		1.44123	7.03916e-18
Gnas	1.00444	3.33802e-07		1.0783	7.70477e-07
Ly86	1.57761	6.35721e-07		-0.489385	0.290751
H2-K1	1.56842	6.35721e-07		0.295206	0.480048
Ctsl	1.10903	8.19792e-07		-0.156933	0.560299
Tyrobp	0.826174	1.18419e-06		-0.330015	0.0717436
Serinc3	1.20045	1.45775e-06		1.81712	2.00283e-09
Pgls	1.13236	2.50194e-06		-0.727074	0.00243451
Selplg	1.12489	2.91595e-06		0.963947	0.000959876
Btf3	1.09738	3.55366e-06		-0.0636543	0.928839
Grn	1.02875	3.70357e-06		1.08715	4.55676e-06
Ier5	1.83806	4.01854e-06		0.69723	0.302888
Adh5	2.12785	5.88748e-06		-1.15903	0.0530846
Itm2b	0.911705	5.88748e-06		0.0122196	1
Upb1	1.73096	5.89176e-06		-0.389338	0.480048
Ucp2	1.28206	5.89176e-06		1.37554	0.000144488
Arpc1b	1.17508	8.18576e-06		1.0607	0.00132919
Cyba	1.17347	1.07638e-05		-0.801886	0.00198493
Ctsz	1.17151	1.245e-05		-0.0481316	0.978655
Sell	1.45068	1.50383e-05		0.451127	0.42191
Unc93b1	1.32916	1.73071e-05		1.27589	0.00295704
Rac2	0.921632	2.05257e-05		0.801616	0.00102073
Actb	0.967806	2.41608e-05		0.0744418	0.851935
Psmb8	1.21315	2.49081e-05		-0.74166	0.0139324
Amica1	1.57551	2.61297e-05		0.561854	0.347234
Ly6e	0.885977	3.44259e-05		0.972135	7.52726e-06
Oaz1	0.858756	4.21001e-05		-0.786257	6.44297e-06
Mzb1	1.23654	4.89738e-05		-1.00616	0.000170021
Samsn1	1.66905	5.30312e-05		-0.40529	0.4708
Traf4	1.57951	5.30312e-05		1.07863	0.087096
Eif3f	1.05892	5.30312e-05		0.336743	0.386092
Rap1a	1.05707	6.49125e-05		-0.474155	0.142287
Lsp1	0.949128	7.00601e-05		0.726657	0.0118938
Eef1b2	1.02247	7.09666e-05		-0.947408	9.72686e-06
Dnajc7	1.19659	8.24193e-05		-0.489152	0.201414
Arf4	1.48619	8.41848e-05		-0.03047	1
Ubb	0.943114	9.08658e-05		-1.07546	5.81161e-09
Cd59a	1.59884	0.000125134		-0.969546	0.0357717
Calm1	0.872126	0.000125548		-0.216364	0.458352
H2-Ab1	2.11462	0.000129914		-0.813886	0.202299
Psme1	1.20933	0.000129914		-0.780558	0.0217527
Tsc22d1	1.65111	0.000157574		0.974466	0.139539
Plac8	0.728299	0.000161035		-0.728679	9.72698e-07
Tspan13	1.12466	0.00016722		0.127331	0.826919
Rnase6	1.03839	0.000182992		0.226856	0.497751
Cfl1	0.973429	0.000183627		1.71647	1.79573e-10
Cd47	0.817205	0.000189643		-0.130204	0.654597
Ifi30	1.04459	0.000218097		1.25334	1.40023e-05
Ctsb	0.851715	0.000218097		0.898779	0.000301534
Kdm6b	1.89274	0.000236147		-0.111885	0.970378
Gnb2	1.26637	0.000243156		0.204947	0.69093
Clec12a	1.40549	0.00037455		-0.427781	0.414984
Ppm1m	1.5153	0.000385937		1.04478	0.118426
Rftn1	1.31311	0.000385937		1.75374	0.000402898
Atp5g2	0.996538	0.000385937		-0.264513	0.460863
Scand1	1.19634	0.000416746		-1.31992	1.15615e-06
Sub1	0.920384	0.000424426		-1.03559	1.30239e-07
Npc2	0.909253	0.000464022		0.0243031	0.999895
Ctss	1.17856	0.000476018		0.0965265	0.910798
Slc35c2	1.72551	0.000495258		0.509423	0.480048
H2-Aa	2.03743	0.000543711		-0.984907	0.116011
Rbm3	0.848851	0.000616323		-0.247361	0.406661
Arpc3	0.88593	0.000652503		0.201469	0.524933
Herpud1	1.4139	0.000653232		0.112812	0.911204
Slc3a2	1.17854	0.000668734		0.381704	0.458352
Arl6ip5	1.5561	0.000677424		-0.505579	0.445036
Sart1	1.9926	0.000736562		-0.642975	0.353701
Cox4i1	0.801266	0.000777014		-0.446981	0.0792072
Hccs	1.88108	0.00079333		0.058754	0.990937
Lgals1	0.975507	0.00079333		-0.0709228	0.910798
Cybb	0.922398	0.00079333		1.18925	3.5329e-05
Flt3	2.02356	0.000869927		-0.796785	0.289572
Pir	1.50018	0.00094145		-0.762473	0.183454
Them6	1.9888	0.000958327		-0.561317	0.46439
Ptms	1.42976	0.00113256		0.961051	0.10053
Atp6v1f	1.295	0.00113256		-1.08726	0.00382902
Klk1b27	1.89203	0.00142752		-0.300525	0.690053
Cd68	1.39025	0.00142752		0.21175	0.768127
Sec11c	1.25659	0.00142752		-1.1787	0.000521692
Ppia	0.752958	0.00142752		-0.0784605	0.833218
Scpep1	1.7923	0.00148081		0.769756	0.331437
Psmb2	1.23738	0.00149532		-0.6481	0.160122
Litaf	1.49052	0.00150246		0.449112	0.480048
Laptm5	0.825846	0.00154009		1.54349	4.6995e-09
Clta	1.02557	0.00161244		-0.540812	0.142878
Eif1	0.748675	0.00163097		-0.423299	0.0849118
BC031181	1.49509	0.00165705		-0.614385	0.332708
Actg1	0.799179	0.00167107		0.694281	0.00422008
Siglech	0.732916	0.00167107		0.96046	1.47173e-05
Micu2	2.01274	0.00190149		-0.0552776	0.978655
Atp1b1	0.840748	0.00190734		0.518981	0.0958531
Rab7	1.47095	0.00191288		-0.204217	0.800628
Hnrnpf	0.974797	0.00197527		0.575596	0.146073
Cebpb	1.75325	0.00198184		-0.0490442	0.978655
Tmbim6	1.11022	0.0020485		0.905946	0.0450369
Zfp706	1.19979	0.00207201		-0.429035	0.395415
Slc44a2	1.52291	0.00235859		0.599887	0.437604
Mpc2	1.38488	0.0024256		-0.829656	0.111192
Akr1a1	1.19091	0.00249876		0.561994	0.347234
Fcer1g	1.06751	0.00254286		-0.101038	0.910798
Coro1a	0.832932	0.00261891		0.247517	0.473752
Mrps34	1.70149	0.00267216		-1.07931	0.0939055
Dap	1.10665	0.0028714		0.453048	0.386092
Cmtm7	1.47524	0.0028836		-0.711734	0.224513
Pomp	0.998253	0.0028836		-0.34426	0.397411
Ddx5	0.785411	0.0028836		1.06762	2.00325e-05
Ddost	1.30883	0.0028864		-0.109618	0.925374
Arl6ip6	1.91884	0.00293713		-0.325977	0.686325
Eef1g	1.05701	0.00293713		-0.220165	0.627439
Tmem251	1.70041	0.00305721		-0.787231	0.289193
Arpc2	0.8424	0.00305733		1.30808	9.52862e-06
Abracl	1.15003	0.00316993		-0.766103	0.0610133
Cst3	0.76396	0.00347174		-0.822511	2.69149e-05
Ctsc	1.37046	0.00380522		0.696711	0.295544
Arl6ip1	1.25435	0.00405903		-0.15771	0.839251
Rell1	1.12885	0.00406886		1.06506	0.0319334
Psme2	1.27168	0.00431868		-0.873594	0.0650059
Ly6a	1.56337	0.0043632		0.357474	0.534951
Tecr	1.43987	0.0043632		0.360303	0.606156
Tspo	1.23305	0.00443816		-0.70397	0.135835
Rnh1	1.46714	0.00468944		-0.0634289	0.981114
Ctsh	0.99042	0.00475041		0.0376047	0.983838
Mpeg1	0.8705	0.00503538		0.359482	0.356022
Chmp5	1.57728	0.00508228		-0.0212855	1
Hsp90b1	0.812815	0.00510095		0.953637	0.000335737
Cd300c	1.3134	0.0052664		0.137883	0.910798
Spint2	1.29279	0.0052664		0.402212	0.480048
Krcc1	1.3892	0.00531615		0.282595	0.689872
Gng5	0.830075	0.00531615		-0.375776	0.289193
Cct5	1.14371	0.00536597		0.455965	0.449498
Tmem108	1.96119	0.00541012		-1.02031	0.178243
Iqgap1	1.08688	0.00541012		1.13636	0.0140336
Ybx1	0.821084	0.00541012		0.795019	0.00703308
H2afy	0.926445	0.00560101		1.46518	1.64988e-05
Fbxw7	1.76799	0.00571825		0.702296	0.200722
Armcx3	1.73204	0.00615807		0.440336	0.480048
Bola1	1.72301	0.00646232		-1.38259	0.025474
Myl6	0.818147	0.00716614		-0.343144	0.327255
Dctn2	1.55251	0.0074375		0.50595	0.480048
Gdi2	0.849567	0.00747358		0.82459	0.0302171
Tcf4	0.787218	0.00747358		1.95259	3.4549e-14
Slc25a3	1.00458	0.00758046		-0.355348	0.424327
Cacna1s	1.75804	0.00781032		-0.268776	0.45927
Tfe3	1.56045	0.00799527		-0.265966	0.458352
Bcl7c	1.46916	0.00799527		-0.912567	0.127692
Tmed5	1.06687	0.00799527		0.256711	0.622118
Tmed4	1.67509	0.00824561		0.342996	0.646771
Ssr4	0.960338	0.00824561		-1.45642	1.41052e-09
Capzb	0.865804	0.00824561		1.05635	0.00449172
Msmo1	1.88797	0.00838471		0.145444	0.919384
Arf5	0.954967	0.00838471		-0.518798	0.203379
Gm9843	0.978544	0.00842664		-1.84397	4.97703e-16
Serf2	0.668689	0.0084267		-0.557461	0.0119755
Acadl	1.64528	0.00877546		-0.0075623	1
Rhoa	0.866513	0.00877601		-0.0939217	0.898234
Cytip	0.933586	0.0089448		0.0130683	1
Alox5ap	0.955541	0.00898798		-0.351571	0.419376
Zfp68	1.5645	0.00908217		-0.266779	0.458352
Slc50a1	1.46907	0.00923351		-0.647062	0.373947
Abhd2	1.68016	0.00954641		-0.939795	0.200722
Nrp1	1.25075	0.010606		1.07282	0.0957542
B2m	0.873467	0.0107271		-0.414302	0.275792
Stx7	1.08339	0.0110673		1.03771	0.0406002
Il10rb	1.71009	0.0113858		-1.18839	0.0710358
Myl12a	1.10351	0.0116408		-0.207274	0.709707
Numa1	1.64374	0.0119264		-0.129796	0.939429
Ehd4	1.57748	0.0119264		0.580639	0.458352
Hcls1	1.2691	0.0119264		1.10372	0.0928267
Psma2	1.07392	0.0119264		-0.637696	0.154403
Ppib	0.931729	0.0119264		-0.534555	0.17386
Bsg	1.06088	0.0120475		0.817582	0.148001
Npm1	0.848204	0.012445		-0.0348688	0.978655
Nptn	1.04339	0.0125307		1.10941	0.0274041
Ppa2	1.47646	0.0129718		0.029846	1
Dapp1	1.33781	0.0129718		0.601967	0.432445
P2ry10	1.44002	0.0130461		0.0975763	0.978655
Capza2	0.987842	0.0130461		0.235037	0.652836
Ckap5	1.81893	0.0133992		-0.435151	0.522506
Pitpna	0.995026	0.0133992		0.56168	0.289193
Katna1	1.69501	0.0136862		0.831827	0.147206
Lair1	0.915512	0.0137162		0.603777	0.194622
Csrnp1	1.44173	0.01383		0.78369	0.290044
Uqcrq	0.993696	0.01383		-0.85458	0.0175228
Fh1	1.4935	0.0138787		-0.241931	0.787245
Kcmf1	1.44085	0.0142248		0.00109732	1
Ndufb5	1.0831	0.0143881		-0.564993	0.283479
Colgalt1	1.50243	0.0146768		0.253111	0.778591
Gsn	1.05268	0.0146768		1.42736	0.00236523
AU020206	1.51751	0.0147286		-0.496005	0.289193
Syngr2	0.874316	0.0147286		0.671641	0.0958531
Ifi47	1.5586	0.0147777		0.00247244	1
l7Rn6	1.65138	0.0149924		-1.12455	0.101006
Med29	1.48142	0.0149924		-1.03388	0.10233
Bloc1s2	1.12942	0.0149924		-0.130516	0.89343
Setd3	1.43447	0.0151665		1.1125	0.119286
Ech1	1.09341	0.0154199		-0.529833	0.292832
Tfg	1.57927	0.0154829		-0.437712	0.508849
Sepw1	0.948964	0.0154829		-0.416461	0.35275
Atp5c1	0.896906	0.0154829		-0.322515	0.458352
Btg1	0.736731	0.0154972		1.05255	8.78119e-05
Usf2	1.38499	0.016627		0.0598822	0.988245
Fcrla	1.37475	0.016627		0.525719	0.458352
Ctsa	1.1763	0.0167703		0.824643	0.18755
Irf2bp2	1.06453	0.0168205		0.654105	0.289193
Eif3e	0.97103	0.0170919		0.192186	0.710311
Thoc6	1.58964	0.0173829		-0.280574	0.65795
Adrm1	1.62979	0.0175258		-0.876429	0.225405
Hps5	1.41736	0.0175258		-0.490449	0.289193
Thap11	1.41736	0.0175258		-0.855796	0.104768
Slc33a1	1.41735	0.0175258		-0.265965	0.458352
Ccr2	1.15719	0.0179017		1.36832	0.00955023
Cct8	1.14277	0.0179017		-0.117079	0.912214
Serp1	0.818022	0.0180774		0.562271	0.14223
Rpia	1.69129	0.018253		0.549584	0.458352
Mbd2	1.33812	0.0188185		0.497726	0.480048
Ikzf2	1.55802	0.0192825		0.0692918	0.978655
Ten1	1.45109	0.0192825		-0.493209	0.480048
Ifnar2	1.24966	0.0193203		-0.00370515	1
Dbnl	1.33487	0.0194591		0.679411	0.386005
Ubald2	1.34114	0.0198938		0.987705	0.171227
Tmed3	0.984956	0.020144		0.0634125	0.978655
Zfp691	1.66527	0.0202172		0.286285	0.65867
Ndufb11	0.908517	0.0202508		-0.649318	0.0949224
Hbp1	1.35749	0.0208329		0.528891	0.480048
Tns3	1.40523	0.0208345		-0.688656	0.186612
Neat1	1.09264	0.0209853		2.15482	2.74943e-07
Sumo2	0.857697	0.0214489		-0.302092	0.458352
Ptafr	1.4355	0.0215602		0.0509401	1
Tubb4b	1.34072	0.0215602		0.399904	0.524933
Sh3bgrl3	0.827537	0.0216728		-0.188888	0.65134
Rnf19b	1.31913	0.0217812		1.2093	0.0804535
Uqcr11	1.06386	0.0219648		-1.4043	1.49208e-05
Polr2c	1.40479	0.0227145		-0.134418	0.93597
H2afj	1.01809	0.0234627		-0.811481	0.0513862
Ppp1r14b	0.954874	0.0234627		-0.704459	0.0831486
Txndc5	1.32114	0.0238452		0.676072	0.386092
Gm5617	1.43475	0.0240184		-0.917339	0.168298
Atp13a2	1.19116	0.0240436		1.15571	0.0729789
Psma7	0.96593	0.0240436		-0.962001	0.00557219
Ypel5	1.44081	0.0241003		0.123842	0.951775
Gabarap	0.92154	0.0241003		-0.456372	0.295852
2410004B18Rik	1.41662	0.0241231		-0.985561	0.0690215
Ybx3	1.18401	0.0241283		1.50959	0.00743385
Sike1	1.54194	0.0241342		-0.436475	0.524556
Hspa9	1.3015	0.0241342		0.675967	0.386092
Rilpl2	0.780385	0.0242418		-0.0266147	1
Phip	1.40583	0.0243864		-0.0988316	0.978655
Slk	1.30625	0.0243864		0.667507	0.386092
Tmem219	1.28781	0.0243864		-0.399527	0.494618
Rnf181	1.52495	0.0245011		0.129353	0.910798
U2af1	0.993694	0.0247446		-0.283633	0.544808
Nudc	1.21042	0.0249411		-0.676753	0.275997
Bri3bp	1.34788	0.0261076		-0.190703	0.864329
Pkig	1.20218	0.0261076		-0.235504	0.723067
Itm2c	1.097	0.0261076		0.529417	0.419376
Galk1	1.3672	0.0261127		-0.477663	0.480048
Ccdc50	1.41505	0.0272529		0.166373	0.910798
Slc39a7	1.50109	0.0273631		0.5887	0.458352
Snf8	1.18586	0.0273631		-0.157432	0.895512
Mapkapk2	1.00979	0.0273631		1.10657	0.0309579
Atp6v1h	1.15064	0.0276058		0.445461	0.480048
Hspa5	0.6917	0.0283597		0.695879	0.0274094
Ptpn1	1.00238	0.0288659		1.26875	0.0164066
Vamp3	1.61061	0.0299906		-0.772928	0.308119
Pdzd11	1.47886	0.03107		-0.798307	0.247821
Evi2a	1.0345	0.0313617		0.144142	0.864854
Ywhae	0.878292	0.03149		0.668055	0.157618
Xpa	1.35462	0.0316686		-0.649962	0.199849
Ltb	1.6541	0.0319285		-1.09261	0.142879
Ppt1	1.58943	0.0321925		0.212417	0.831368
Plxdc1	1.40568	0.0323407		0.584619	0.458352
Eif3h	0.769086	0.0324722		0.0986952	0.888181
Fndc3b	1.39977	0.0327053		1.00631	0.157004
Tmem258	0.933033	0.0327053		-1.21722	5.80098e-05
Syvn1	1.52284	0.0329902		-0.288233	0.68299
Prkcd	1.09918	0.0333373		0.617131	0.372941
Hiat1	1.29756	0.0334671		0.90173	0.229866
Sh3glb1	1.00532	0.0334671		0.209156	0.736182
Skil	1.11104	0.0336112		0.163302	0.851978
Runx3	1.03138	0.0336973		1.10532	0.0542693
Parp1	1.40708	0.0339039		0.701895	0.386092
Nt5c3b	1.46408	0.0342257		-0.126047	0.939765
Pard3	1.54051	0.0342261		-0.334231	0.673835
Gm10116	1.51968	0.0353181		-0.75671	0.301826
Ube2w	1.37468	0.0353181		-0.19947	0.859503
Bin3	1.34273	0.0353181		0.16814	0.910798
Atp6v0d1	1.27618	0.0353181		-0.0689379	0.978655
Tnfaip8	1.26236	0.0353181		-0.466354	0.480048
Atp5f1	0.819458	0.0353181		-0.623396	0.0781107
Eif5a	0.751816	0.0353181		0.157365	0.688268
Gpx1	0.671103	0.0353181		0.663961	0.0358121
Gna11	1.55083	0.0357379		-0.456992	0.493593
Ethe1	1.45606	0.0357379		-0.478687	0.460516
Dazap2	1.27798	0.0357379		0.523769	0.480048
Elf1	1.04091	0.0357379		0.891012	0.14223
D8Ertd738e	0.95202	0.0357379		0.00265549	1
Arpc5	0.778277	0.0362548		0.752569	0.0686789
Vamp7	1.4054	0.0369437		-0.178586	0.895512
Ell2	1.55395	0.0369684		0.0189675	1
Dpy19l1	1.38918	0.0369906		0.121068	0.954973
Polr2f	1.40045	0.0371011		-0.870683	0.197308
Erdr1	1.25558	0.0371011		-1.47897	0.000972295
Rbm42	1.28841	0.0376692		-0.0242733	1
Rbm5	1.18563	0.0376692		1.36058	0.0357369
Ociad1	1.17731	0.0380373		0.0382172	1
Hnrnpa3	0.910393	0.0380373		0.598695	0.288126
Jund	0.775682	0.0380373		0.763486	0.034828
Rhoq	1.55467	0.0381099		-0.12497	0.943312
B230307C23Rik	1.2585	0.0381099		0	1
Nsdhl	1.2585	0.0381099		-0.265967	0.458352
Crot	1.2585	0.0381099		-0.265966	0.458352
Ptprf	1.31627	0.0383608		0.587402	0.458352
Rabif	1.46335	0.0384825		-0.478109	0.462823
Eif4e	1.40871	0.0389141		0.288684	0.743355
Edem2	1.22861	0.0389141		0.237836	0.780061
Smim19	1.37076	0.038933		0.416112	0.559939
Tpm2	1.81062	0.0395647		0.0760109	0.978655
Pfdn5	0.724707	0.0399288		-0.863826	0.000773126
Ctso	1.26305	0.0400624		-0.044469	1
Prps2	1.41193	0.0401404		0.0694804	0.978655
Atp6ap2	0.989798	0.0407952		0.501655	0.386092
Btg2	0.85567	0.0407952		1.91561	9.72698e-07
Chmp2b	1.41334	0.0408718		0.0210867	1
Ddi2	1.31182	0.0409108		0.590017	0.458352
Phb2	0.968783	0.0409784		0.618749	0.305786
Ergic3	1.26443	0.0410206		-0.633286	0.385378
Actr3	0.849253	0.0410206		1.34111	0.000985771
Tbc1d10c	1.40941	0.0410457		0.960394	0.0962257
Vrk1	1.37504	0.0414676		-0.322259	0.673157
Ostc	0.889017	0.0414754		0.543905	0.3139
Plcg2	1.40509	0.0415057		0.472239	0.480048
Srgn	0.765754	0.0420555		0.405364	0.306222
Cox6c	0.763097	0.0432526		-1.11443	4.67399e-06
Erp29	0.8745	0.0441467		-0.413385	0.382684
Srsf3	0.674517	0.0441467		0.271899	0.471079
Gaa	1.53541	0.0441749		0.290583	0.658827
Snx9	1.3479	0.0442889		-0.0921546	0.978655
Use1	1.40406	0.0446158		-0.718186	0.347234
Gabarapl2	1.02549	0.0447653		-0.50517	0.386092
Tbca	1.04466	0.0447678		-0.208174	0.737155
Blvrb	1.24174	0.0447958		-1.47419	0.00153182
Strap	1.35147	0.0448451		0.415178	0.581211
H13	0.915163	0.0448451		0.140164	0.85965
Uggt1	1.34673	0.0454952		0.030121	1
Wdr1	1.22736	0.0454952		0.65245	0.386092
Basp1	1.54783	0.0454969		0.465131	0.536941
Mafg	1.41469	0.0454969		-0.0951295	0.970378
Ncf4	1.28112	0.0454969		-0.331175	0.652374
Selk	0.955581	0.0459307		-0.953921	0.0147915
Ramp1	0.876939	0.0466842		-0.359983	0.456035
Vamp5	1.25303	0.0468879		-0.684028	0.189998
Pepd	1.29342	0.0471875		0.225731	0.827562
Rrbp1	0.71831	0.0471875		2.20269	6.04511e-10
Fkbp8	1.09441	0.0480484		1.10635	0.0902811
Emc10	1.17626	0.0484712		0.13042	0.921988
C1d	1.16086	0.0484712		0.0209877	1
Stt3a	1.1281	0.0484712		0.277899	0.689396
Psma3	0.838324	0.0484712		-0.273938	0.48207
Csprs	1.29214	0.0491489		0	1
D930015E06Rik	1.2762	0.0491489		-0.266249	0.458352
Rgmb	1.2709	0.0491489		0	1
Swap70	1.25798	0.0491489		0	1
Snx1	1.252	0.0491489		-0.264621	0.458352
Cxx1a	1.25149	0.0491489		0	1
Tjap1	1.24369	0.0491489		-0.265995	0.458352
Mndal	1.23788	0.0491489		0	1
Tmem154	1.23496	0.0491489		0	1
Tmed9	0.958324	0.0491489		0.22126	0.700879
Leprot	1.3312	0.0507269		0.275142	0.735949
Ndufs8	1.15126	0.0507269		-0.614552	0.343326
Dock2	1.14737	0.0507269		0.926529	0.199923
Ppp2ca	0.882619	0.0507856		0.749512	0.159967
Mrps6	1.39685	0.0508619		-0.190078	0.890029
Aldh2	1.22021	0.0508619		0.853299	0.262552
Nsa2	0.912119	0.0508619		0.467724	0.413757
Nabp2	1.36476	0.0509963		-0.754968	0.302446
Emc8	1.30463	0.0512675		-1.18776	0.0449068
Casp6	1.41173	0.0517225		-0.272548	0.688464
Rab18	1.21465	0.0517225		0.292925	0.69444
Fam173a	1.26936	0.0517656		-0.488331	0.480048
Gtf2b	1.09036	0.0517758		-0.87676	0.0957787
Nmd3	1.29956	0.0520279		-0.200601	0.858019
Ndufs2	1.04122	0.0520279		-0.151946	0.882587
Ly6c2	0.970084	0.0521472		0.0863018	0.941054
Senp5	1.49866	0.0531968		0.116513	0.910798
Oser1	1.05479	0.0532593		0.331165	0.594609
Lamp1	1.0877	0.0535238		0.364407	0.535528
Pdcd6ip	1.22339	0.0537853		0.115719	0.961276
BC147527	1.51351	0.0541919		-0.428656	0.480048
Mrpl35	1.27089	0.0541919		-0.096347	0.978655
Zmiz2	1.11898	0.0541919		1.2952	0.0468348
Blnk	0.884729	0.0546143		0.767717	0.160184
Btla	1.30003	0.054923		-0.0748983	0.978655
Gak	1.34929	0.0552502		-0.0548091	0.978655
Wdfy4	1.34929	0.0552502		-0.279292	0.65795
Zc3hc1	1.34928	0.0552502		0.211157	0.480048
Cnot8	1.32017	0.0552502		-0.425626	0.529199
Maz	1.22283	0.0552502		0.874773	0.246535
Apoa1bp	1.22283	0.0552502		-0.131478	0.935281
Sdhb	0.995027	0.0552502		-0.297808	0.589821
Ywhab	0.965622	0.0552502		-0.0596216	0.978655
Mrps15	1.18372	0.0561523		-0.328245	0.644953
H2-Oa	1.12677	0.0561523		0.552735	0.458352
Mtch1	1.25575	0.056305		0.441124	0.516135
Fam46c	1.11038	0.0569048		0.0773974	0.978655
Scamp2	1.00006	0.0574063		0.69875	0.289193
Tmem230	1.36166	0.0579153		-0.830693	0.271761
Tmed2	0.668584	0.0585052		0.683032	0.0663259
Mrpl4	1.33679	0.0592811		0.252271	0.780117
Kdelr2	1.19046	0.0592811		0.439693	0.489637
Glud1	1.2038	0.0593145		0.960096	0.194655
Fam107b	1.11254	0.0593145		0.906901	0.200722
Myl12b	0.825441	0.0595405		0.0323892	1
Stat2	1.42153	0.0603311		-0.148904	0.913152
Pex5	1.34807	0.0616878		-0.0570856	0.978655
Frmd8	1.34728	0.0616878		-0.0546444	0.978655
Casc3	1.34587	0.0616878		-0.27787	0.65795
Hmgcr	1.20815	0.0616878		0.377808	0.608891
Kmo	1.16346	0.0616878		0.846965	0.257382
Lcp1	0.962561	0.0616878		1.44439	0.00590238
Sdha	1.22447	0.0617157		0.275936	0.722255
Sdf4	1.11646	0.0618982		0.214791	0.810015
Napsa	0.836224	0.0618982		-0.0253612	1
Fuca1	1.20379	0.0627047		0.304921	0.688627
Srsf6	0.856064	0.0631894		0.352947	0.480048
Sh3gl1	1.35875	0.0640492		0.291897	0.658577
Ep400	1.21658	0.0646432		1.09765	0.111153
Ctse	1.15665	0.0646432		1.25767	0.0658798
Ptpn6	0.744611	0.0646432		1.31652	0.000541008
Mad2l1	1.40941	0.0650498		-0.289771	0.684883
Man2b1	1.35469	0.0650498		0.262187	0.774848
Mrpl28	1.26233	0.0650498		-1.36513	0.0132672
Cope	0.971449	0.0650498		0.0403515	1
Xbp1	0.790729	0.0650498		1.20765	0.00210912
Sh3bp1	1.30794	0.0653544		0.796344	0.297522
Smim3	1.27217	0.0653544		0.745778	0.351852
Mrps18a	1.38982	0.0658669		0.0663202	1
Dnajc15	1.18212	0.0661321		0.0332696	1
Rexo2	0.810905	0.0662182		-0.629338	0.116011
Ubn1	1.06557	0.0665068		1.04534	0.12497
Git2	1.06219	0.068088		0.989382	0.142287
Far1	1.3012	0.0681232		0.0540333	0.994839
Ubl7	1.321	0.0685029		0.468346	0.480048
Cdc42	0.723383	0.0685029		0.966505	0.00950176
Nudcd3	1.32006	0.0687025		0.469101	0.480048
Ctnna1	1.30856	0.0687025		1.00473	0.161058
Irf7	1.11768	0.0687025		0.671661	0.315924
Sat1	1.08614	0.0687025		-0.604658	0.344376
Hnrnpa0	1.07274	0.0687025		0.736335	0.289193
Srp9	0.877273	0.069198		-0.628598	0.173408
Mrfap1	0.849872	0.0694066		0.627431	0.262996
Atp5l	0.703752	0.0703924		-0.895405	0.00106277
Mapk1ip1l	1.35763	0.0707388		-0.795678	0.26442
Itga4	1.08829	0.0707388		1.31384	0.0469035
Tcof1	1.31917	0.0708951		0.480152	0.480048
Rdh11	1.2236	0.0708951		0	1
Stxbp3	1.36276	0.0714143		0.147008	0.912214
Sdc4	0.847233	0.0715013		1.08594	0.0283646
Prkag2	1.35869	0.0719315		-0.125474	0.941148
Pacsin1	0.85876	0.0719315		1.4055	0.00252788
Fundc2	1.2727	0.0722243		-0.813721	0.25962
Sft2d2	1.38222	0.0723875		-0.414631	0.553249
Marcksl1	1.3308	0.0725579		0.514363	0.480048
Pten	1.20658	0.0726591		1.07741	0.14333
Nsmce1	1.19728	0.0730976		-0.243702	0.776723
Trmt112	0.998727	0.0730976		0.372217	0.511206
Itfg1	1.23749	0.0733849		0.584259	0.458352
Rp2	1.23238	0.0733849		0.783798	0.295359
Anxa2	1.19947	0.0733849		0.320574	0.667747
Slc38a1	0.96318	0.0733849		0.451558	0.458482
Tceb2	0.785207	0.0733849		-0.453422	0.289193
Atp5d	0.763545	0.0733849		0.111739	0.89906
Mfsd10	1.27992	0.0740447		-0.658286	0.386092
Smarca5	0.931066	0.0740447		1.22189	0.0271814
Tbcb	1.20113	0.0749048		-0.564638	0.441087
Rpn2	1.07022	0.0755165		-0.11555	0.930721
Ndufb8	1.05672	0.0755165		-1.11131	0.0164591
Srsf9	0.994145	0.0755165		-0.224556	0.724085
Gm2a	0.869946	0.075807		0.997085	0.0517618
Nek7	1.13061	0.0762117		1.66627	0.00695547
Hvcn1	1.35131	0.0764514		0.0961518	0.978655
Smdt1	0.797516	0.0768222		-0.821479	0.0212505
Tmem50a	0.799052	0.078623		0.857889	0.0957586
Nipsnap3b	1.24833	0.0786571		-0.312802	0.680506
Rasal2	1.08147	0.0786571		-0.685443	0.184931
1810034E14Rik	1.0808	0.0786571		-0.266127	0.458352
Mtm1	1.08068	0.0786571		-0.266634	0.458352
Tmco4	1.08065	0.0786571		-0.490736	0.289193
Noa1	1.08041	0.0786571		-0.491446	0.289193
Gm13157	1.07995	0.0786571		-0.490448	0.289193
Gpr180	1.07995	0.0786571		-0.265966	0.458352
Zhx3	1.07995	0.0786571		-0.265961	0.458352
Exosc1	1.07984	0.0786571		-0.265922	0.458352
Nubpl	1.07983	0.0786571		-0.490475	0.289193
1700026L06Rik	1.07977	0.0786571		-1.00897	0.0609006
Ddx28	1.07974	0.0786571		-0.265974	0.458352
Gprasp1	1.07972	0.0786571		-0.266101	0.458352
Arl1	1.01519	0.0786571		0.222911	0.774149
G3bp1	0.953388	0.0786571		0.657486	0.317642
Mdh1	0.946608	0.0786571		-0.0451435	0.99117
9430038I01Rik	-1.4327	0.0786571		1.4327	0.0220878
Atf6	1.31455	0.0788424		-0.201494	0.879967
Mvd	1.08489	0.0790057		-0.490263	0.289193
1110032A03Rik	1.31473	0.0792027		-1.19096	0.0749262
Cd6	1.44943	0.07945		0.554485	0.289193
Pknox1	1.29529	0.079523		0.395319	0.386092
Lyn	0.930138	0.079523		0.0945779	0.951608
Slc16a6	-1.27405	0.079523		1.00808	0.150719
Gnptg	1.36286	0.0796556		-0.0621272	0.978655
Letm1	1.31465	0.0796556		0.209856	0.827465
Exosc5	1.23877	0.0796556		-0.410719	0.541271
Sh2b2	1.2198	0.0796556		0.806698	0.283479
Mgat1	1.21979	0.0796556		-0.074413	0.978655
Bag1	1.04251	0.0796556		-0.165735	0.876809
Rgs10	0.796884	0.0796556		-0.576709	0.158083
Brap	1.36419	0.0801762		-0.621107	0.420989
Hgs	1.34737	0.0801762		-0.0558306	0.978655
Fabp5	1.16823	0.0801762		-0.188818	0.854661
Psmb1	0.720286	0.0801762		-0.667647	0.0552136
Srebf2	1.2945	0.0802218		0.128888	0.910798
Gyg	1.30976	0.0802474		-0.0497411	0.978655
2410015M20Rik	0.91139	0.0802474		-1.4215	1.58979e-05
Farsa	1.22015	0.0807388		0.582274	0.458352
Smek2	1.09061	0.0809561		1.00717	0.147987
Zcrb1	1.07881	0.0810184		-0.848175	0.150155
Syce2	1.55136	0.0811989		-0.815005	0.284294
Tox4	1.2182	0.0811989		0.866371	0.264252
Acbd6	1.17367	0.0812121		-0.876905	0.18755
Tmem128	1.11139	0.0821763		-0.840351	0.175409
Ptbp3	1.1074	0.0824152		0.186075	0.853031
Usp18	1.51319	0.0824623		0.210208	0.482384
Fcf1	1.29762	0.0826929		-0.56261	0.458352
Fosb	1.09109	0.0826985		-0.241215	0.733636
Grina	1.31003	0.0827497		-0.541072	0.480048
Brd4	1.07942	0.0827497		0.894425	0.218045
Tnpo3	1.34011	0.0835324		-0.138954	0.920473
Ndufv1	1.19399	0.0835324		-0.211335	0.838314
Mrps27	1.11726	0.0835324		0	1
Zmynd8	1.13945	0.0836477		0.750626	0.329653
Vsir	1.30256	0.083989		0.39552	0.386092
Zkscan17	1.11169	0.0840874		0	1
Ecd	1.19555	0.0841512		0.320393	0.675903
Ptp4a3	1.00019	0.0841512		1.71002	0.00329081
Clk1	0.889904	0.0841512		0.759211	0.198031
Epb41l4aos	1.26323	0.0843602		-0.0105927	1
Ift27	1.08731	0.0857224		-0.810052	0.117228
AW209491	1.09735	0.0858115		0	1
Prr5	1.24637	0.0867274		0.0987896	0.976878
Snap29	1.27291	0.0871087		0.211542	0.848359
Nol8	1.35529	0.0871173		0.203436	0.480659
Dnase1l1	1.308	0.0871173		-0.0617819	0.978655
Ppp6r3	1.29723	0.0871974		-0.0596778	0.978655
B3galnt2	1.08544	0.0871974		0	1
Senp3	1.08494	0.0871974		0	1
Coq6	1.08402	0.0871974		0	1
Tshz1	1.08326	0.0871974		0	1
Cct2	0.931902	0.0872057		0.0584076	0.979885
Ints8	1.08169	0.0872375		0	1
Serpinh1	1.32343	0.0880171		0.0184978	1
Ssbp4	1.19527	0.0880171		-0.0317594	1
Tgif1	1.16567	0.0880171		0.754535	0.341069
6330418K02Rik	1.07558	0.0880171		0	1
Tmem86b	1.0755	0.0880171		0	1
Mthfsd	1.07486	0.0880171		0	1
Cnp	0.865735	0.0880171		0.654758	0.253842
Pfdn2	0.990923	0.0880897		-0.338716	0.55358
Csnk2b	0.902082	0.0884154		-0.00389746	1
Ap2a2	1.06373	0.0894663		0	1
Tyw5	1.0608	0.0899024		0	1
Calcoco1	1.18054	0.0899745		0.270801	0.752289
Nfil3	1.35717	0.0901428		-0.64619	0.386092
AI467606	1.27242	0.0901428		0.953791	0.0978104
Pik3cd	1.23068	0.0901428		-0.710883	0.347234
Kctd5	1.05641	0.0901428		0	1
Ccdc9	-1.26925	0.0901428		1.00308	0.164652
Notch1	1.28527	0.0903076		0.357109	0.642354
Slc23a2	-1.27505	0.0904857		1.0083	0.164721
Gnb4	1.11717	0.0906632		0.520959	0.480048
Pim1	1.05262	0.0908053		1.09173	0.0869042
Hmga1-rs1	1.04648	0.0908947		0	1
Adgrg1	1.23168	0.0914239		0	1
Atxn10	1.2	0.0915532		0.595757	0.458352
Adprh	1.27616	0.0917494		-0.760605	0.313098
Dis3	1.04089	0.0918519		0	1
Rufy1	1.27314	0.0921681		0.162111	0.910798
Cog8	1.27017	0.0926902		-1.18625	0.0747117
Ppif	1.20157	0.0928321		0.270727	0.758094
Taf1d	1.30452	0.092975		-0.469312	0.513427
Mthfsl	1.07457	0.092975		-0.686697	0.193226
Sqle	1.47131	0.0933102		0.305101	0.6601
Foxp1	0.822734	0.0933102		1.61603	0.000513308
Med17	1.2514	0.0936714		0.068166	0.978655
Atg101	1.10631	0.0936714		0.918938	0.210518
Cyfip1	1.03455	0.0936714		0.827989	0.253245
Rab2a	0.908987	0.0936714		-0.67805	0.196547
Ifnar1	0.908922	0.0936714		0.900262	0.134331
Psmb5	0.852543	0.0936714		-0.480357	0.361197
Tax1bp1	0.783803	0.0936714		1.4465	0.00161369
Nt5dc2	1.01899	0.0938917		0	1
Hmgn3	1.23506	0.0942449		-1.12543	0.0872613
Ube2s	0.900858	0.0942449		-0.156816	0.827048
Dennd6a	1.09386	0.0948407		-0.490798	0.292872
Gtf2i	1.03592	0.0948407		0.655248	0.386092
Ndufb10	0.834953	0.0948407		-0.533043	0.289193
Vti1b	1.25162	0.0954488		-0.715644	0.34789
Adck4	1.0742	0.0954488		-0.484482	0.292872
Rock1	0.917256	0.0954488		1.19	0.0414401
Braf	1.27173	0.0959256		0.130838	0.910798
Mesdc2	1.28358	0.0963872		0.144265	0.910798
Tle2	1.10982	0.0963872		-0.281643	0.458352
BC051226	1.09134	0.097239		-0.267987	0.45927
Ccdc97	1.28933	0.0972611		0.127757	0.910798
Mn1	1.2062	0.0972611		-0.473503	0.45927
Tmem175	1.2062	0.0972611		-0.0548091	0.978655
Map3k10	1.2062	0.0972611		0.211157	0.480048
Dapk3	1.2062	0.0972611		-0.644644	0.352314
Slc35b2	1.2062	0.0972611		-0.0548097	0.978655
Taf5	1.2062	0.0972611		-0.0548093	0.978655
Slc25a20	1.2062	0.0972611		-0.0548089	0.978655
Tmub1	1.2062	0.0972611		0.211157	0.480048
Slc46a3	1.2062	0.0972611		-0.279291	0.65795
Tap1	1.20296	0.0972611		0.726255	0.368775
Cul3	1.18047	0.0972611		0.412372	0.55988
Fam26f	1.08288	0.0972611		-0.266076	0.45927
Ralgapb	1.07643	0.0972611		-0.269581	0.458919
Ube2e1	1.07561	0.0972611		0.0515349	0.995317
Gtf2ird2	1.07549	0.0972611		-0.265621	0.45927
Rad51	1.05168	0.0972611		-0.266869	0.458919
Tonsl	1.0091	0.0972611		-0.396775	0.480048
Gmip	1.28213	0.0974115		0.39585	0.386092
Zyx	1.00271	0.0974115		1.28604	0.0450778
Junb	0.925971	0.0974115		1.35049	0.002472
Zmym3	1.0356	0.0975103		-0.27259	0.458352
Ly6d	0.696133	0.0976267		-0.988818	0.000136048
Capn2	1.33872	0.0979463		0.291628	0.658841
Llph	0.977147	0.0983783		-0.528432	0.386092
Eapp	1.20012	0.0986786		-0.584135	0.445036
Ndel1	1.14446	0.0991062		1.08695	0.142824
Fis1	0.910172	0.0993891		-0.755515	0.140269
Rab21	1.08868	0.100689		0.214016	0.824936
Txndc15	1.08696	0.101362		0.923942	0.208815
H2-Q4	1.26888	0.102582		-0.475839	0.479652
Sys1	0.97765	0.103208		-1.46521	0.000168328
Msl3	1.21498	0.103704		-0.684024	0.386092
Rab11b	1.01724	0.103704		0.667031	0.386092
Nbl1	1.34061	0.10394		0.337484	0.658577
Slc25a4	0.910041	0.105097		-0.592038	0.288017
R3hdm4	0.907414	0.105618		1.56248	0.00382902
BC005624	1.18266	0.105632		0.43296	0.545885
Mgat2	0.925442	0.105632		0.65936	0.336059
Snrpb	0.751597	0.105925		0.273434	0.537666
Glrx	1.35614	0.106724		-0.0530515	0.978655
Tpp1	1.15629	0.106724		0.41664	0.557559
Stra13	1.10878	0.106724		-0.589956	0.388465
Uqcrfs1	0.95887	0.106724		-0.481671	0.431421
Iscu	0.989074	0.107073		0.458834	0.480048
Frmd4a	1.2125	0.107881		0.438823	0.480048
Mrpl39	1.24321	0.108854		-0.951088	0.199351
Eif3l	1.15123	0.109363		0.856121	0.270005
Idh3g	1.21723	0.111003		-0.304261	0.692989
Wash1	1.19759	0.111283		-0.284937	0.65795
Ppfia4	0.878107	0.111867		0.412563	0.480048
Psma4	0.849562	0.113157		-0.28289	0.583954
1810037I17Rik	1.02956	0.113366		-1.11117	0.0272817
Fgr	1.08853	0.11376		0.930708	0.211398
Dpf2	1.15859	0.113977		0.69409	0.346453
Fyn	0.756696	0.114943		2.16433	4.78486e-07
Tex264	1.18496	0.115722		-0.30968	0.686367
Mrpl51	1.03316	0.116078		0.162676	0.910798
Supt4a	0.881579	0.116951		-0.450649	0.426398
Mat2b	1.08296	0.118421		-0.233369	0.795638
Churc1	1.08399	0.120099		-0.486789	0.471392
Psenen	0.888547	0.120099		0.216362	0.747678
Ccdc107	1.09679	0.120188		-0.503175	0.480048
Trappc3	1.10065	0.121249		-0.000123349	1
Puf60	1.05179	0.12125		0.819893	0.289193
Laptm4a	0.903235	0.122192		0.164265	0.862463
Sin3b	0.824497	0.123049		0.346241	0.481359
Psmc5	1.07159	0.124359		-0.658468	0.347521
Calm2	0.690915	0.124762		-0.193701	0.65795
Dusp18	1.20131	0.125409		0.0181984	1
Kdelr1	1.01983	0.125409		0.292271	0.689652
Cd69	0.851692	0.125409		-0.366112	0.480048
Comt	1.06342	0.126246		0.0604269	0.988245
Bhlhe40	1.05728	0.127446		0.0171774	1
Cox14	0.935015	0.128407		-1.06241	0.0270444
Pdcl3	1.16513	0.129151		-0.877952	0.212552
Csnk1a1	0.771986	0.130655		0.76091	0.157749
Ugp2	1.23951	0.131712		0.562831	0.289193
Mcts1	1.21116	0.131712		-0.682957	0.386092
Vasp	0.921824	0.131824		1.8657	0.00115943
Atp5a1	0.702858	0.133008		1.60079	3.29514e-05
Cirbp	0.831877	0.133787		-0.249655	0.65795
Napa	1.01681	0.13452		0.469603	0.480048
Rnf115	1.02883	0.135354		0.740203	0.334782
Rgs19	1.11182	0.135926		0.496979	0.480048
Txnl4a	1.0296	0.136545		0.0177031	1
Suclg1	1.03235	0.136569		0.55632	0.45927
Yrdc	1.17207	0.136944		-1.08553	0.10943
Gm15013	1.15877	0.136944		-0.282003	0.683541
Atg3	0.805045	0.137424		0.18196	0.802417
Serhl	1.17168	0.140055		-0.617789	0.403339
Ywhaq	0.907542	0.141861		0.701838	0.289193
Cbr1	1.17116	0.14232		0.394331	0.386092
Prdx5	0.699725	0.142371		-0.122562	0.86074
Rnf10	1.05261	0.142816		0.997607	0.190156
Micu1	1.21473	0.146998		-0.0407417	0.978655
Uvrag	0.786649	0.147783		1.11576	0.0450799
Bin1	1.20191	0.148056		0.0116657	1
Gm6483	1.05142	0.148245		1.03444	0.15576
Ahsa1	0.979813	0.149319		0.461241	0.480048
Dse	1.33852	0.149707		-0.0967785	0.972819
Spr	1.18378	0.149707		-0.287406	0.658577
Rraga	1.04082	0.149707		0.524871	0.480048
Vamp8	0.800583	0.150282		-0.215084	0.69981
Mtx1	1.14802	0.151594		-0.316353	0.688627
Slc12a9	1.13201	0.151594		0.55861	0.289193
Fam63b	1.2749	0.151774		0.904601	0.234105
Zfp938	0.874815	0.151774		-0.856403	0.105631
Acox1	0.880181	0.153223		-0.493499	0.289193
1600002K03Rik	0.877611	0.153223		-0.493862	0.289193
Ahnak	0.870448	0.153223		0.618438	0.303504
Gpm6b	1.3734	0.153274		-0.268796	0.75362
Ikzf3	1.33734	0.153274		0.561967	0.289193
Bak1	1.10472	0.153274		0.439318	0.480048
Tmem55b	1.09908	0.153274		-0.322365	0.676367
Ccdc53	1.09578	0.153274		-0.126768	0.95494
Insig1	1.08296	0.153274		-0.0456141	1
Sh3bgrl	0.996917	0.153274		1.18493	0.0814524
Polr2m	0.97024	0.153274		0.538606	0.460981
Gltscr2	0.96982	0.153274		0.0853719	0.978655
Epn1	0.967032	0.153274		0.602562	0.427761
Pa2g4	0.959773	0.153274		-0.324653	0.628006
Ssbp1	0.95753	0.153274		-0.693312	0.289193
Txndc17	0.955996	0.153274		-0.947101	0.090841
Ttc39a	0.887001	0.153274		-0.274777	0.458352
Vps33b	0.88379	0.153274		-0.232454	0.45927
Lag3	0.879725	0.153274		0	1
Il1r2	0.878788	0.153274		-0.26232	0.458352
Tbc1d9b	0.874337	0.153274		0	1
Gstp1	0.863052	0.153274		-1.53726	0.00444421
Ccdc71	0.861664	0.153274		0	1
Plod1	0.857545	0.153274		0	1
Tk2	0.857545	0.153274		0	1
Cox5b	0.740685	0.153274		0.106945	0.912214
Smc6	0.718873	0.153274		0.865594	0.081725
Usp12	-1.06426	0.153274		0.201688	0.861164
Pla2g4a	0.855492	0.153461		0	1
2210016F16Rik	1.10745	0.154658		-0.888308	0.214197
Taf12	1.17003	0.155039		0.194407	0.910798
Stxbp2	0.991781	0.155264		0.516755	0.480048
BC037034	0.833593	0.155264		0	1
Tmed1	1.17265	0.155891		-0.460744	0.480048
Osbpl9	1.0311	0.156911		0.321116	0.673926
Ubxn1	0.841016	0.157379		-0.692243	0.200722
Trappc1	1.06241	0.158436		0.275629	0.735517
Uck1	1.04734	0.158713		-0.0548087	0.978655
Uqcrc2	0.866503	0.158713		-0.182929	0.830849
Mical1	1.15124	0.159206		0.391097	0.386092
Utp11l	1.08343	0.159902		-0.435343	0.515921
Tmem14c	0.763117	0.161671		-0.674603	0.160266
Rnf5	1.12297	0.162338		0.0667069	0.978655
Psma6	0.970865	0.162774		0.625222	0.42191
Wdr18	1.13086	0.163383		0.0828519	0.978655
Rab28	1.10146	0.163752		-0.569086	0.458352
Fam105a	1.13311	0.164094		-0.835871	0.289193
Cpne3	0.996463	0.165412		0.215973	0.835152
Commd1	1.04187	0.166011		-0.784407	0.289193
I830077J02Rik	0.964738	0.167008		0.378472	0.58509
Spcs1	0.778286	0.167008		-0.303238	0.535431
Ifrd1	0.862609	0.167174		0.205872	0.784757
Vbp1	0.996883	0.168507		0.0626641	0.986619
Atp5o	0.697506	0.168507		-0.256264	0.582281
Dcxr	1.10733	0.169604		-0.155877	0.910798
Irf5	1.01335	0.172059		-0.117228	0.962024
Tlr7	0.992165	0.172613		-0.40905	0.519743
Scp2	0.834231	0.173673		-0.435475	0.45927
Prdx6	0.764232	0.17409		-0.165462	0.816868
Atp6v1c1	1.1533	0.174649		0.114892	0.971449
Cd79b	1.02241	0.174649		-0.416281	0.530351
Svbp	0.728109	0.175088		-0.874402	0.0233367
Klk1	1.01493	0.175412		0.297746	0.67185
Chp1	0.995855	0.176076		1.18283	0.0863614
Eid1	0.795539	0.176076		0.00592394	1
Inpp4b	-0.958864	0.176741		0.692836	0.347311
Pim3	1.05872	0.176922		0.470019	0.480048
Tmem123	0.796557	0.179093		1.19832	0.0473587
Cuta	0.959462	0.179619		-0.515278	0.458352
Gm10073	0.895274	0.18273		-0.613914	0.346796
Epsti1	0.763293	0.18273		0.531898	0.386092
Xrn2	0.757522	0.182868		1.27685	0.0236845
Nfkbid	1.10568	0.183133		-0.303137	0.696432
Bcl10	1.05961	0.183133		0.118005	0.963657
S100a11	0.740448	0.183707		0.42223	0.458352
Apip	1.00465	0.183912		-0.487901	0.480048
Mrpl33	0.831954	0.184521		-0.752764	0.163906
Eif3i	0.705707	0.184521		-0.457336	0.386092
Pold4	0.908589	0.187977		-0.276064	0.689652
Rheb	0.693571	0.190483		-0.209159	0.686461
Igfbp4	-1.15958	0.190483		1.15958	0.0852786
Cuedc2	0.836952	0.194254		0.284325	0.680594
Ube2m	0.932201	0.195803		-0.0347032	1
Ube2e3	0.865574	0.195803		0.678692	0.366918
Ogfr	0.894201	0.19592		0.89051	0.224201
Tial1	0.988812	0.196921		0.582771	0.458352
Ctdnep1	0.916636	0.197957		1.0406	0.145768
Slc39a11	1.02204	0.199446		0.395319	0.386092
Foxp4	1.02204	0.199446		0.395318	0.386092
Tmem106c	1.02204	0.199446		0.129353	0.910798
Zdhhc4	1.02204	0.199446		-0.289336	0.680492
Camk4	-1.08012	0.20016		1.66419	0.00678956
Smim14	0.723492	0.20069		0.229936	0.688449
Fam21	1.05787	0.202767		0.352487	0.646076
Hexa	0.842982	0.204845		0.712223	0.31358
Hnrnpd	0.772656	0.204845		0.691882	0.277769
Rfc2	1.07138	0.206867		-0.0693367	0.978655
Tmem59	0.682777	0.207531		0.337731	0.480707
Cct7	0.78558	0.207896		0.452059	0.473928
Plbd2	1.09682	0.208251		0.346164	0.65564
Ocel1	0.907922	0.208251		-0.189279	0.854661
Cdk9	0.921475	0.209402		0.959184	0.195045
Crebzf	0.927235	0.209849		0.87478	0.246535
Eif6	0.923618	0.212231		-0.0372297	1
Cfap20	1.05195	0.2142		-0.670071	0.386092
Rnf187	0.831011	0.214751		0.773314	0.289193
Eps15	1.01839	0.215655		0.500073	0.480048
Nfkb1	0.743696	0.216673		0.769829	0.220491
Ctsd	0.741049	0.218772		2.14329	5.20131e-05
Cops5	0.903006	0.220842		-0.152795	0.910798
Exoc6	1.00553	0.221169		-0.472359	0.480048
Asah1	0.962542	0.221169		-0.201751	0.843424
Xab2	1.0256	0.221679		-0.0734215	0.978089
Txnip	1.02002	0.221679		0.450411	0.517394
Akr7a5	1.01725	0.221679		-0.294268	0.682119
Cyp4f13	1.00184	0.221679		-0.126051	0.939765
Ppp1r7	1.0011	0.222225		0.704642	0.386092
Map3k14	1.00836	0.22253		0.394965	0.386092
Clec2d	0.924982	0.222591		0.302366	0.69093
Nfkbie	0.983902	0.223441		0.880793	0.266476
Odc1	0.982288	0.223578		0.285026	0.724462
Mcfd2	1.02946	0.223585		0.391229	0.386092
Pex2	1.0109	0.223585		-0.0951034	0.970378
M6pr	0.755433	0.228279		0.695799	0.289193
Dirc2	0.799688	0.229153		0.739489	0.289193
Ctnnbl1	0.778008	0.229216		-0.164051	0.851367
Dnajb11	0.740677	0.229682		0.572082	0.386092
Aldh9a1	0.997878	0.229968		0.297289	0.658577
1190002N15Rik	0.996867	0.229968		0.558266	0.289193
Ufd1l	0.940138	0.230051		-0.321166	0.662879
Hmgn2	0.982161	0.230797		-0.293334	0.693724
Jagn1	1.00155	0.231884		-0.299857	0.689396
Pms2	0.99846	0.231884		0.299102	0.658577
Ccdc28b	0.992809	0.231884		-1.03348	0.14223
Sdccag3	0.959978	0.231884		0.694322	0.346249
Uqcrc1	0.836583	0.231884		0.603648	0.425907
Mx1	1.05599	0.232131		-0.195416	0.694175
Cdc37l1	1.00566	0.232385		-0.115388	0.945996
Gdpd3	0.889401	0.233259		0.560901	0.458352
Gpbp1	0.814896	0.233988		0.353275	0.5723
Gngt2	0.713897	0.233988		-0.549982	0.289193
Ppp1ca	0.708127	0.233988		0.425534	0.458352
Prr7	1.07788	0.234066		-0.051082	0.978655
Hdac1	0.983228	0.234375		-0.152058	0.910798
Cdk2ap2	0.831466	0.235584		-0.206817	0.815792
Ccdc12	0.794346	0.238278		0.0695504	0.978655
Bcap29	1.01759	0.238425		-0.563372	0.458352
Dynlt3	0.957167	0.238528		0.693605	0.347234
Etv6	0.940103	0.238656		0.688724	0.386092
Uba5	0.93118	0.238782		0.132762	0.942632
Tpm3	0.730184	0.238782		1.1395	0.0469978
Gzma	0.724482	0.239624		-1.23735	0.0430423
Hibadh	0.824825	0.240472		0.661565	0.386092
Hpcal1	0.95571	0.242353		0.210649	0.844447
Cops2	0.973233	0.243149		-0.562778	0.458352
Got2	0.966626	0.243535		-0.0231428	1
Erp44	0.931373	0.24584		-0.392427	0.558391
Sdhc	-1.00269	0.245939		1.60931	0.00849936
Pecam1	0.840056	0.247285		0.996352	0.16742
Gna13	0.787371	0.247991		-0.118896	0.931078
Snx3	0.820977	0.248553		-0.328067	0.611328
RP23-428N8.3	-0.935739	0.250713		0.935739	0.139874
Epcam	1.00558	0.250927		-0.282613	0.690785
Rars	0.97992	0.252378		-0.30957	0.689947
Sepp1	-1.0112	0.253872		0.681001	0.386092
A630072M18Rik	1.05229	0.254579		0.39712	0.386785
Plekhm2	1.04647	0.254579		0.395267	0.388468
Traf2	1.04101	0.254579		0.124192	0.910798
Isg15	1.03848	0.254579		-0.940941	0.196646
Notch2	1.02799	0.254579		-0.313182	0.69093
Lrpap1	0.998253	0.254579		-0.692226	0.386092
Pirb	0.995883	0.254579		0.80597	0.289193
Abhd12	0.976555	0.254579		0.710888	0.200722
Srd5a3	0.973373	0.254579		-0.175527	0.910798
Brms1	0.971806	0.254579		0.109014	0.972417
Xrcc1	0.969489	0.254579		0.553996	0.289193
Exoc7	0.950688	0.254579		0.344486	0.650988
Ptprj	0.921812	0.254579		1.3427	0.0497842
Psmd12	0.903808	0.254579		-0.920817	0.180193
Klf4	0.882212	0.254579		0.565379	0.458352
Arl16	0.873368	0.254579		0.211671	0.480048
Stk10	0.871049	0.254579		-0.0551026	0.978655
Fau	0.870412	0.254579		-0.471294	0.460651
Inf2	0.869155	0.254579		-0.279331	0.65795
Mms19	0.868259	0.254579		-0.0546723	0.978655
Filip1l	0.846865	0.254579		0.398422	0.544808
Plekho2	0.839882	0.254579		0.672274	0.386092
Ndufa8	0.830155	0.254579		-0.912461	0.11818
Ndfip2	0.825917	0.254579		0.334666	0.658577
Slc25a11	0.82062	0.254579		0.0703704	0.978655
Coro1b	0.809791	0.254579		1.35948	0.0392389
Ube2n	0.783695	0.254579		0.269191	0.701394
Itgb2	0.780844	0.254579		1.42882	0.0237356
Hexb	0.77773	0.254579		0.485922	0.480048
Tap2	0.774667	0.254579		1.08283	0.111153
Arpc4	0.774499	0.254579		-0.0884684	0.978655
Cct4	0.772964	0.254579		0.491486	0.458352
Lrrc59	0.769181	0.254579		0.856802	0.232352
Atp6v1d	0.726896	0.254579		-0.182398	0.79632
Celf2	0.724879	0.254579		1.51142	0.00743385
Cwc15	0.711086	0.254579		0.203715	0.787594
Glrx3	0.703039	0.254579		0.0996154	0.949486
Pdcd10	0.688731	0.254579		-0.202138	0.742819
Rbbp8	-0.808314	0.254579		0.317017	0.668001
Cd9	-0.818752	0.254579		0.560584	0.458352
Hist1h1b	-1.26229	0.254579		-1.19179	0.109661
Alcam	0.981705	0.256209		-0.0168504	1
Skap2	0.713584	0.256824		0.580568	0.386092
Gm5900	0.862556	0.257636		-0.921905	0.173067
Rcc2	0.821972	0.260056		0.798716	0.289193
Ssr2	0.682469	0.261391		-0.539815	0.320976
Cdc37	0.779184	0.262067		0.526989	0.460981
Prdx3	0.844192	0.26431		0.418337	0.545791
Aldoa	0.756022	0.266301		0.911302	0.1909
Arl4c	0.960538	0.266864		0.682371	0.369038
Polr2e	0.837976	0.268361		-0.0247411	1
Yipf3	0.770674	0.268543		0.476042	0.480048
Fkbp4	0.843125	0.272441		0.13074	0.942632
Trp53	0.762834	0.273896		0.872017	0.230828
Rrp1	0.692754	0.274287		1.16163	0.0569036
H2-T22	0.88761	0.274309		0.528426	0.480048
Ppp2cb	0.910631	0.277315		0.761826	0.349374
Cfp	0.951003	0.277901		0.0449524	1
Chrac1	0.779428	0.279547		-0.560881	0.386092
Pyhin1	1.01369	0.280853		-0.589052	0.469202
Acat1	0.772935	0.280948		-0.0504271	1
Sqstm1	0.83542	0.281243		0.676269	0.386092
Rbm47	0.934371	0.283497		0.479428	0.480048
Fbrsl1	0.856595	0.283497		0.835072	0.289193
Gsto1	1.07571	0.283836		-0.0608276	0.978655
Aamp	0.839521	0.284611		0.390844	0.585672
Gns	0.942574	0.285747		0.415017	0.587347
Eif3d	0.763669	0.285852		0.064415	0.979734
Snx17	0.767213	0.287391		0.183469	0.872664
Tm6sf1	0.932129	0.288493		0.566338	0.452772
Hat1	0.8778	0.288493		-0.209388	0.845607
Snrk	0.86318	0.288493		0.395318	0.386092
Zfyve19	0.863175	0.288493		-0.289336	0.680492
Adrbk1	0.732603	0.288493		1.00793	0.14223
Aldoc	0.863779	0.288718		0.130264	0.910798
Myeov2	0.728885	0.288718		-0.109654	0.946758
Ndufaf7	0.862954	0.289579		-0.289455	0.680519
Irf1	0.68098	0.289848		1.46104	0.0099471
Tmem129	0.906363	0.290068		0.200786	0.48226
Trafd1	1.02753	0.291976		0.253679	0.817654
Tmcc3	0.898575	0.292835		0.207828	0.481087
Imp3	0.688802	0.293544		0.0187432	1
Gtf2ird1	-0.700791	0.293866		0.436217	0.480048
Crip2	-0.704489	0.293866		0.213956	0.827048
Dusp2	0.978239	0.295768		1.00185	0.192927
Zbtb22	0.862071	0.295768		0.202162	0.481359
Ptpra	0.85203	0.29742		0.384071	0.600552
Il6ra	0.845736	0.29743		0.385857	0.597922
Acyp1	0.83606	0.297604		0.27367	0.752487
Flad1	-0.721366	0.297822		0.721366	0.201538
Wdr74	0.850829	0.298409		0.276324	0.735582
Gps1	0.859662	0.299236		0.578099	0.458352
Stub1	0.859439	0.299236		-0.231653	0.818024
Morc3	0.858746	0.299236		-0.450167	0.481359
Ncln	0.858744	0.299236		0.0681607	0.978655
Nacc1	0.852207	0.299236		0.347965	0.642104
Fscn1	0.845843	0.299236		-0.0550278	0.978655
Plcb2	-0.706426	0.299236		0.706426	0.203379
Tanc2	-0.706618	0.299236		0.706618	0.203379
Pi16	-0.694932	0.299823		0.694932	0.203958
Btbd1	0.855164	0.30128		-0.791417	0.289193
Cpsf3l	0.855158	0.30128		0.21484	0.82565
Atf3	-1.13804	0.30128		0.669699	0.458482
Zc3h12c	0.803756	0.301509		0.99349	0.185002
Ddrgk1	0.714482	0.301509		-0.337328	0.58041
Flot1	0.854045	0.306063		-0.437683	0.515259
Lmo2	0.777778	0.307295		0.94106	0.201538
Mbd3	0.671958	0.307303		1.81185	0.00163902
Ccdc115	0.850312	0.307847		-0.0184301	1
DHRSX	0.852989	0.307959		0.34831	0.643729
Tmbim4	0.792354	0.308032		-0.376769	0.559464
Gtf2e2	0.852817	0.308176		0.151313	0.910798
Tsg101	0.856997	0.308558		-0.111202	0.960142
Ube2q1	0.70869	0.308712		1.37923	0.0336251
Marcks	0.78426	0.309501		1.03731	0.153254
Psmb10	0.678721	0.310845		-1.17968	0.00663156
Plscr1	1.19602	0.311134		0.195583	0.505782
Knop1	0.861874	0.311196		-0.723552	0.351852
Mvp	0.921648	0.313654		-0.0134775	1
Lemd2	0.893656	0.313654		-0.0941227	0.971466
Batf	0.872469	0.316385		-0.687643	0.383711
Pih1d1	0.877498	0.317634		0.0577615	0.979885
Prkra	0.846558	0.317634		-0.11502	0.946253
Pgap2	0.846725	0.317723		0.216494	0.825745
Irak2	0.843789	0.318446		0.277151	0.739616
Cln8	0.84662	0.319601		-0.0962199	0.970378
Il4i1	0.849291	0.320529		-0.125253	0.941458
Kdm5b	0.852987	0.322088		1.17047	0.0480072
Yif1a	0.863878	0.322186		-1.05191	0.144778
Tmem165	0.763931	0.322186		0.253448	0.764279
Med21	0.750832	0.322186		-0.543059	0.44804
Trim27	0.81364	0.322314		0.166517	0.912214
Wac	0.711249	0.322314		0.548619	0.458352
Ncoa7	0.867796	0.322466		0.39424	0.386092
As3mt	0.863374	0.322645		0.557229	0.289193
Entpd1	0.862438	0.323398		0.070063	0.978655
Tob1	0.761089	0.325226		1.44999	0.0116091
Hsd17b12	0.860555	0.327413		-0.0544008	1
Unc50	0.7583	0.330118		-0.238474	0.778466
Prdx4	0.837574	0.330998		-0.913346	0.204956
Slc39a1	0.888953	0.331206		-0.496161	0.480048
Nit2	0.839662	0.332008		-0.433731	0.519781
Lactb	0.83981	0.332149		-0.61636	0.427894
Suds3	0.796348	0.338741		-0.00835075	1
Cfdp1	0.765629	0.33884		-0.752388	0.279547
Myo1g	0.861238	0.339871		0.690636	0.36165
Herc6	0.873209	0.340316		0.241754	0.816141
Psmb7	0.70022	0.340316		0.113674	0.957411
Ctage5	0.742048	0.340399		0.091096	0.978655
Ffar4	0.905837	0.342322		-0.105995	0.978655
Dctn6	0.751274	0.343798		0.0784919	0.978655
Ifitm3	-0.968165	0.345432		0.577066	0.480048
Exosc3	0.776043	0.345788		0.381596	0.608387
Fos	0.74743	0.353416		0.0524953	0.99066
Endou	0.868734	0.357451		0.201594	0.487918
Dbi	0.702434	0.357451		-0.123132	0.925608
H2-DMa	0.78741	0.361394		-0.0695727	0.984852
Ube2v2	0.748557	0.361394		-0.22256	0.820526
Pnpla8	0.771672	0.362485		0.841262	0.289193
Arl4a	0.749287	0.362485		-0.639268	0.386092
Nup133	0.253356	5.88748e-06		0.386065	0.0530846
Copb2	0.691823	0.366319		0.672517	0.386092
Ap2a1	0.830668	0.371149		0.424963	0.480048
Apoe	0.88648	0.37601		-0.850605	0.289193
Cerk	0.832344	0.379786		0.776827	0.329653
Dhx16	0.827714	0.380644		0.28602	0.662389
Degs1	0.697151	0.380644		1.02708	0.1544
H2-Q7	0.951439	0.384045		-0.177628	0.910798
Klf7	0.74335	0.384997		0.910948	0.200722
Ccar1	0.691557	0.389026		1.00558	0.16549
Sdf2	0.701808	0.390186		-0.528858	0.458352
Wdr3	0.820721	0.392926		0.560206	0.289193
Qk	0.675662	0.395126		1.14799	0.0947897
Pmvk	0.752631	0.395931		-0.766933	0.289193
Zmym4	-0.833615	0.398318		0.907226	0.214743
Cept1	-0.818151	0.402288		1.15956	0.0499095
Midn	0.788249	0.40351		1.16207	0.0504306
Socs2	0.875104	0.403883		0.397388	0.393113
Gpr137b	0.761585	0.404956		-0.316312	0.674202
Anxa6	0.754568	0.404956		0.754415	0.344259
Traf1	0.946617	0.406661		0.110139	0.936922
Arid5b	0.902934	0.406661		0.3102	0.677128
H1f0	0.86431	0.406661		0.842265	0.276683
Rgs1	0.855435	0.406661		-0.266886	0.803664
Mylip	0.816576	0.406661		0.824621	0.289193
AI607873	0.806763	0.406661		0.564633	0.289193
Pmaip1	0.765072	0.406661		0.32826	0.686582
Ppp3ca	0.761804	0.406661		0.264852	0.770966
Atg5	0.750284	0.406661		-0.437289	0.533725
Hsd17b10	0.744929	0.406661		-0.649864	0.386092
Bad	0.743687	0.406661		0.566891	0.458352
Pnp	0.742342	0.406661		0.992672	0.16742
Stk11	0.739093	0.406661		0.834759	0.289193
Bag6	0.738864	0.406661		0.806434	0.284294
Nelfb	0.737335	0.406661		0.806696	0.283479
Ppie	0.737303	0.406661		0.06426	0.985642
Rsrc1	0.737283	0.406661		0.216673	0.836942
Polr3k	0.736983	0.406661		0.0963402	0.978655
Mplkip	0.736479	0.406661		-0.175249	0.900827
Brix1	0.735032	0.406661		-0.00270947	1
Elf4	0.732952	0.406661		0.137203	0.921988
2310011J03Rik	0.730676	0.406661		0.414407	0.571848
Apmap	0.730417	0.406661		0.696768	0.352314
Gsk3a	0.730328	0.406661		0.694322	0.346249
Rapgef1	0.729879	0.406661		0.274172	0.737155
Sigmar1	0.729755	0.406661		0.261897	0.761394
Ubqln2	0.729174	0.406661		1.17666	0.0454199
Mrpl50	0.728786	0.406661		-0.534881	0.480048
Ninj1	0.728352	0.406661		0.139282	0.942568
Ncf2	0.728187	0.406661		0.694665	0.346796
Pitpnb	0.72691	0.406661		-0.745582	0.326956
Cndp2	0.726605	0.406661		0.461277	0.480048
Cyb561d2	0.725916	0.406661		0.10828	0.972417
Ripk3	0.725573	0.406661		0.424646	0.480048
Aga	0.724997	0.406661		0.150087	0.910798
Pgs1	0.722011	0.406661		0.209938	0.835898
Hagh	0.721795	0.406661		-0.173529	0.910798
Asl	0.721564	0.406661		0.345502	0.645395
Snx30	0.720003	0.406661		1.16102	0.0960674
Gse1	0.717254	0.406661		0.691774	0.357268
Amz1	0.715917	0.406661		-0.0982525	0.978655
Tcerg1	0.714323	0.406661		0.805232	0.289193
Amdhd2	0.712073	0.406661		0.214835	0.82565
Arhgap4	0.710125	0.406661		-0.0311446	1
Phb	0.707756	0.406661		-0.936523	0.199936
Sdhaf2	0.702457	0.406661		-0.571991	0.458352
Vps26a	0.702243	0.406661		0.440476	0.480048
Fance	0.702223	0.406661		0.283484	0.660152
Ripk1	0.701755	0.406661		0.212287	0.827048
Cyb5r3	0.700507	0.406661		0.0681687	0.978655
Tmem86a	0.699889	0.406661		0.292642	0.658577
Gm26532	0.696083	0.406661		-0.545073	0.458352
App	0.693878	0.406661		0.294649	0.658577
Tsta3	0.693283	0.406661		-0.736175	0.3139
Miip	0.689521	0.406661		-0.132489	0.939765
Bcas3	0.688894	0.406661		0.212877	0.480048
Dctn3	0.687993	0.406661		-0.899896	0.147231
Plxnd1	0.687348	0.406661		0.129064	0.910798
Ccdc90b	0.684677	0.406661		0.395199	0.386092
3110062M04Rik	0.684636	0.406661		0.395318	0.386092
Gcn1l1	0.684635	0.406661		0.395318	0.386092
Dcaf4	0.684635	0.406661		0.129352	0.910798
Cln3	0.684634	0.406661		0.395318	0.386092
Gba	0.684434	0.406661		-0.0968305	0.970378
Rcor3	0.68299	0.406661		0.129858	0.910798
Psmd3	0.681134	0.406661		0.581954	0.458352
Sugp1	0.676224	0.406661		0.556556	0.289193
Siah2	0.674914	0.406661		0.0343156	1
BC004004	0.674428	0.406661		0.612838	0.447547
Dcun1d5	0.671206	0.406661		-0.168582	0.897663
Sf3b4	0.670389	0.406661		0.373478	0.62093
Glrx5	0.670352	0.406661		-0.205193	0.841154
Txndc12	0.668928	0.406661		-0.0597004	0.978655
Vwa5a	0.667452	0.406661		-0.278295	0.65795
Rnf6	0.667012	0.406661		0.51624	0.480048
Slc35f6	0.666056	0.406661		-0.280958	0.65795
Dck	-0.690792	0.406661		1.38081	0.0330789
Anxa5	-0.709007	0.406661		0.379256	0.625417
Clptm1	-0.716845	0.406661		1.35536	0.0200228
Card19	-0.717672	0.406661		-0.0758233	0.978655
Oaz2	-0.718088	0.406661		1.07257	0.0654651
Ptrhd1	-0.724785	0.406661		-0.716541	0.300518
Wsb1	-0.727396	0.406661		1.26299	0.0720193
Themis	-0.801143	0.406661		0.576377	0.480048
Bhlhb9	0.722029	0.407331		-0.0704765	0.97517
Nbeal1	0.689313	0.410187		0.391239	0.387304
Glul	0.725393	0.414314		0.314525	0.707219
H2-DMb2	0.676732	0.418618		0.201577	0.838402
Hsd17b4	0.673489	0.419935		0.210894	0.833273
Pmpcb	0.676278	0.422777		-0.192273	0.88616
Slc48a1	0.676481	0.428614		0.703955	0.203896
Uhrf1	0.813208	0.429902		0.144356	0.910798
Parp9	0.712314	0.436776		0.781733	0.290751
Id2	-0.723346	0.436776		0.803439	0.307042
Casp8	0.683219	0.454274		0.618755	0.441254
Nfkb2	0.66613	0.45438		0.18249	0.85984
BC035044	0.684334	0.466458		1.2663	0.0892444
Cenpm	0.701729	0.476224		-0.0608297	0.978655

## Sheet: S4C-DE-PN7_MyeloidCells_C4
Supplementary Table S4C: DE for all comparisons for Cluster 4. Log2(FC)>1 and <-1 and FDR<0.05 are considered statistically significant
	HYRX+MEx vs HYRX			HYRX vs NRMX
	logFC	FDR		logFC	FDR
Grn	1.21963	8.50121e-10		1.08662	0.000131303
Tmsb4x	0.782179	8.50121e-10		1.19862	5.27028e-17
C1qc	0.917206	9.66312e-09		0.825496	6.68636e-05
Lamp1	0.919856	1.36074e-08		0.442741	0.0883034
Itm2b	0.822658	4.49266e-08		0.191032	0.431288
Csrp1	1.62801	7.27424e-08		1.35962	0.0156364
Ftl1	0.802287	1.7156e-07		0.738539	7.18824e-05
Hebp1	1.14422	1.91682e-07		-0.0352548	0.983941
C1qb	0.838843	2.08304e-07		-0.201304	0.426359
Ctsc	0.965898	2.94857e-07		0.973212	0.000173487
Pfn1	0.853288	3.65522e-07		0.858149	0.000183406
Plbd1	1.57677	6.11287e-07		1.08325	0.080925
Arhgdia	1.16661	6.95969e-07		1.58806	9.77906e-05
Ucp2	0.960315	7.57816e-07		1.54802	4.93986e-08
Sat1	0.814836	1.17616e-06		-0.0790345	0.789236
Eif1	0.838093	1.83867e-06		-0.359294	0.168352
Jund	1.1615	2.04241e-06		1.39888	0.000131303
Csf1r	1.03239	2.11068e-06		1.26736	0.000255455
Zfand5	1.33151	2.33327e-06		1.45678	0.00342989
Cfp	1.35649	2.58493e-06		0.843926	0.0610511
Acp5	1.13228	2.63447e-06		0.381075	0.361949
Scp2	1.20096	3.70508e-06		-0.156388	0.728481
Ier5	1.37381	4.37804e-06		1.65219	0.00151862
Cyba	0.814505	5.40166e-06		-0.731524	0.000219969
Klf6	1.3917	5.47491e-06		0.955712	0.0608454
Atp5a1	0.987191	9.81501e-06		1.03381	0.00375472
Lyn	1.16721	1.01168e-05		1.30166	0.00539879
H3f3a	0.849051	1.22562e-05		-0.556208	0.028506
Lamp2	1.23313	1.344e-05		-0.0910918	0.914565
Bri3	0.944996	2.23475e-05		-0.381424	0.281548
Cxcl9	3.28034	2.44413e-05		0.964002	0.255626
Aif1	0.816288	3.00454e-05		-0.837112	8.0793e-05
Klf2	1.72668	3.18694e-05		0.293263	0.669395
Pea15a	1.40632	3.18694e-05		1.35219	0.0418601
Lgmn	1.14007	3.18694e-05		1.62012	6.48292e-06
Fcer1g	0.866359	4.20771e-05		-0.167229	0.604975
Npl	1.29676	4.93908e-05		-0.195244	0.714954
Tgm2	1.93346	5.40254e-05		1.3946	0.106963
Tgfb1	1.1234	5.40254e-05		1.00354	0.0383588
Ctss	0.847857	5.61708e-05		0.358501	0.280593
Spic	1.62261	5.69063e-05		1.62879	0.0116625
Cox5a	0.754695	6.10078e-05		-0.523902	0.0267682
Actb	0.826659	6.46799e-05		0.705668	0.00653434
Glmp	1.14399	7.58332e-05		1.18101	0.0269561
Atp13a2	1.14021	7.95767e-05		2.2333	4.55328e-06
Tmem86a	1.22958	8.35908e-05		2.13167	9.17874e-05
Tmbim6	0.853504	8.35908e-05		1.09203	0.000693846
Avpi1	1.73691	8.68297e-05		-1.91773	7.37116e-05
Clta	0.782464	8.68297e-05		-0.433981	0.114
Ctsa	0.779132	8.68297e-05		1.29312	1.42875e-06
Marcks	1.0428	8.84306e-05		1.99539	6.48417e-08
Hbegf	1.61487	9.24153e-05		1.52424	0.0455151
Cndp2	1.15307	9.4444e-05		1.58955	0.0016747
Cdc42	0.741279	9.66846e-05		0.670444	0.017819
Oaz1	0.755717	9.81802e-05		-0.577984	0.0154756
Pld3	1.0227	9.96785e-05		1.08527	0.0073389
Serpina3g	1.80804	0.000102133		0.798453	0.337525
Mcl1	0.906499	0.000102994		0.505084	0.188728
Sirpa	0.900015	0.00011846		1.47428	1.40007e-05
Cd81	1.27005	0.000140336		1.16831	0.0151073
Cfl1	0.681209	0.000140336		1.72448	7.68918e-14
Mafb	1.02782	0.000141446		1.43799	0.000165515
Ctsb	0.956145	0.000141446		1.09323	0.000309742
Plekho1	1.3431	0.000147606		0.431145	0.571145
Blvrb	1.30059	0.000147606		-0.742384	0.113143
Comt	1.06697	0.000147606		0.242794	0.611601
Cd68	1.10222	0.000149634		0.844948	0.0485395
Sdhb	1.08852	0.000149634		-0.347033	0.48416
Rragc	1.27058	0.000151577		1.29736	0.043114
Pld4	0.900006	0.000151577		1.40193	0.000151106
Hexa	0.929397	0.000152599		1.4136	6.46958e-05
Ninj1	1.08675	0.000152879		0.368933	0.450921
Reep5	1.08477	0.000153544		-0.898814	0.00929891
Itm2c	1.03045	0.000163337		0.942939	0.043389
Gnai2	0.763754	0.000168303		2.15554	1.51814e-13
Crip2	1.4236	0.000176217		0.275017	0.664305
Serf2	0.704002	0.000183504		-0.342467	0.201378
Hfe	1.59143	0.00019329		0.385986	0.617607
Unc93b1	0.940663	0.00021341		2.04399	2.75175e-07
Npc2	0.667183	0.000233929		0.0690334	0.840827
Ckb	1.66841	0.000234294		0.752545	0.354773
Hexb	0.800842	0.000247321		0.547544	0.0904028
Cox7a2l	0.976877	0.000248722		-0.367041	0.404169
C1qa	0.688289	0.000252404		-0.288584	0.278245
Prr13	1.33193	0.000277963		0.691719	0.344374
Tgm1	1.69863	0.000293457		0.872539	0.337525
Cd5l	2.56868	0.000326998		0.375346	0.505243
Morf4l1	0.934815	0.000331606		0.381587	0.404631
Creg1	0.831921	0.000364243		-0.382349	0.270413
Rilpl2	1.23326	0.000395397		0.82922	0.152206
Rhob	1.33847	0.000400128		1.37834	0.0273612
Ddx5	0.72237	0.000400128		1.38919	7.04747e-08
Axl	0.903678	0.000432419		2.12706	3.0102e-08
Psap	0.667973	0.00045379		1.52672	1.73919e-13
Il4i1	2.23317	0.000487825		0.516501	0.604975
Gnas	0.716665	0.000487825		1.12905	3.77458e-05
Actg1	0.746163	0.000487879		1.14028	6.48292e-06
Adh5	1.2895	0.000534351		-1.18722	0.0098927
Atp6ap2	0.952542	0.000554952		0.469111	0.337525
Pltp	1.4539	0.00057737		0.480135	0.543827
Lap3	1.01272	0.000579478		1.32625	0.00201211
Ly6e	0.730421	0.000579478		1.0245	0.000135873
Coro1b	1.10916	0.000608476		1.82433	0.00100401
Serpinb6a	1.26842	0.000631958		0.446187	0.486176
Cmtm3	1.63617	0.000643973		-0.312045	0.710555
Arpc4	1.1264	0.00072623		-0.773749	0.0980407
Fosb	1.12911	0.000742036		1.27682	0.00852687
Dnajc15	1.09847	0.000802434		-0.827502	0.0595955
Ccl24	2.05798	0.000802516		1.18035	0.218558
Wwp2	1.53239	0.000802516		0.302759	0.734271
M6pr	1.02831	0.000802516		0.749548	0.173089
Gltp	1.01189	0.000831747		1.49946	0.00400618
Cd83	1.18236	0.000883178		0.593991	0.337525
Tpp1	0.946257	0.000883178		1.6639	0.000125505
Sepp1	1.2071	0.000886419		1.34129	0.00318334
Gns	1.00246	0.000886419		1.74044	0.000806174
Gpx1	0.80412	0.000886419		-0.0748741	0.879294
Sgpl1	1.33821	0.000941332		0.0272963	1
Trim47	1.67549	0.000946085		-0.195274	0.857642
P4ha1	1.52253	0.00100218		-0.146455	0.906091
Nfkbia	0.972674	0.00100218		0.532966	0.277903
Arf1	0.818788	0.00102939		1.09462	0.0035786
Arpc5	0.808511	0.0010618		0.412412	0.337525
Rsu1	1.22876	0.00106647		-0.379451	0.564142
P2ry13	1.39848	0.00112883		0.476533	0.569317
Hmox2	1.0997	0.00113533		0.441825	0.49873
Capns1	0.945513	0.00117331		1.80469	0.000305922
Ech1	1.28013	0.00117878		-0.625809	0.337525
Rnf115	1.25077	0.00129931		1.28754	0.0949191
Adgre1	1.20465	0.00131104		1.40343	0.017819
Gm13710	1.59571	0.00133762		0.397951	0.654596
Ms4a7	1.1677	0.00133762		-0.887762	0.0427575
Gpr137b	1.16945	0.00136299		0.141906	0.853118
Rbm7	1.08964	0.00137099		0.89531	0.149453
Btg1	0.876443	0.00140859		1.51008	0.000123268
Snx3	0.867291	0.00141621		0.946166	0.0338809
Trim8	1.47341	0.00149399		1.2504	0.157055
Nr1h3	1.21566	0.00149399		0.97792	0.120636
Plbd2	1.03905	0.00149399		1.76114	0.00109462
Gfra2	1.51538	0.00151565		1.13768	0.197939
Ybx1	0.686968	0.00152502		1.03253	0.000118984
Cd302	1.18463	0.00154001		-0.60071	0.270413
Tgfbr2	1.07139	0.00164022		1.3062	0.0418053
Colgalt1	0.934375	0.00164022		1.66907	0.000391231
Mpeg1	0.889417	0.00164022		0.279596	0.571821
Ube2d2a	0.97991	0.00173547		0.595348	0.307412
Tbxas1	1.23106	0.00174298		1.80039	0.0108084
Ctsd	0.756694	0.00174298		2.29301	5.1801e-17
Gdf15	2.1365	0.00175534		-0.0940258	0.988269
Ddx54	1.62698	0.00178036		0.865738	0.348626
Rgl1	1.09399	0.00178036		1.23023	0.0407778
Armc8	1.37854	0.00181803		0.464239	0.604975
Slfn2	1.15438	0.00183679		0.761997	0.22654
Tlr7	1.57352	0.00183877		-0.102044	0.972132
Cers2	1.09753	0.00184554		0.853045	0.216946
Psmd8	1.02363	0.00184554		-0.217504	0.665129
Lcp2	1.14106	0.00184904		1.6871	0.00679824
Skap2	1.06675	0.00184904		0.114598	0.891421
Fcgrt	1.42777	0.00186188		1.3628	0.0623417
Dnm2	1.3992	0.00186188		0.364663	0.662525
Ttyh2	1.50026	0.00187784		0.956911	0.307268
Crat	1.71026	0.00190068		0.214925	0.835662
Fcna	1.6621	0.00190068		1.2426	0.11615
Grina	1.11547	0.00190068		0.508537	0.470135
Grb2	0.944137	0.00190068		1.04751	0.0260617
Ube2d3	0.801295	0.00190068		1.08823	0.00397935
Pdlim4	1.40759	0.00196146		-0.52798	0.49873
Itgb2	1.05516	0.00200691		1.47848	0.0137227
Gbp3	1.46111	0.0020091		0.414104	0.606539
Lpcat2	1.08175	0.00201581		0.797367	0.202571
Ifi30	0.731639	0.00202302		1.19136	1.13684e-05
Csnk1a1	0.928739	0.00204866		1.62175	0.00146204
Ripk1	1.53043	0.00206913		-0.216834	0.835662
E2f4	1.64299	0.0020738		0.581873	0.537677
Cd86	0.924191	0.00209725		-0.784676	0.0294398
Slc8b1	1.47058	0.00219577		1.31424	0.139805
Txnl4a	1.16272	0.00221034		-0.573075	0.34501
Rhoa	0.679577	0.00221884		0.359963	0.337525
Commd3	0.975062	0.00222627		-0.460711	0.343061
Gatm	0.974769	0.00225933		0.927322	0.0561141
AB124611	1.4557	0.00226578		0.341643	0.664657
Arap2	1.52678	0.00230519		1.30697	0.139955
Treml4	1.80636	0.002323		0.530024	0.604975
Map7d1	1.22595	0.002323		1.53183	0.0482925
Prnp	1.71056	0.00237541		0.0546013	1
Xrcc1	1.27589	0.00240185		1.30569	0.0893483
Ostf1	0.857142	0.00242681		0.0884196	0.884388
Atp6v0b	0.766903	0.00243457		-0.432695	0.220457
Arl6ip1	0.796939	0.00257314		0.142776	0.728185
Tnfrsf1a	1.18719	0.00260272		1.42377	0.0488411
Trf	1.15648	0.00270116		1.2147	0.0389646
Eva1a	1.65875	0.00272775		0.533175	0.604975
Ctnnb1	0.801176	0.00272775		1.17103	0.00313117
Slc25a3	0.684288	0.00272775		-0.0760064	0.869041
Adipor1	0.956266	0.00279544		1.16581	0.0354304
Rcc1	1.54467	0.00289932		0.864613	0.34507
Jun	1.34448	0.00289932		1.66909	0.00559398
Psenen	1.06265	0.00289932		-0.176389	0.777996
Jdp2	1.94703	0.0029161		-0.139346	0.954609
Timd4	1.09023	0.0029254		0.102332	0.90051
Fcgr1	1.30706	0.00300287		0.564494	0.49873
Aldh3b1	1.48515	0.00307549		1.11249	0.222687
Hip1	1.72895	0.00317647		0.819023	0.273507
Sod2	1.08762	0.00342005		-0.706647	0.187701
Prdx4	1.28264	0.00342617		-0.895803	0.136067
Ms4a6d	1.081	0.00343127		0.0637619	0.977255
Atp6v1f	0.775795	0.00360336		-0.554173	0.117695
Bend6	1.73167	0.00364477		0.682186	0.337525
Vamp5	1.43812	0.00364477		-0.375946	0.604975
Igf1	1.06537	0.00364477		0.889474	0.0968267
Junb	0.850625	0.00364477		0.402459	0.348055
Gm8797	1.17587	0.00366471		-1.09899	0.0281503
Rab14	0.812174	0.0036696		1.1119	0.00845585
Man2b1	0.789429	0.0036696		1.18771	0.00345424
Vamp8	0.744477	0.0036696		-0.41898	0.262312
Slc29a1	1.15871	0.00367491		1.33234	0.0482925
Aes	0.805479	0.00378598		1.2272	0.0039669
Cgrrf1	1.5664	0.00384527		-0.414381	0.612656
Slc7a7	0.903356	0.00384527		1.50921	0.00289877
H2afj	0.831743	0.00387827		-0.753202	0.0282837
Ier3	1.64548	0.00388858		-0.8101	0.321493
Calm2	0.742291	0.00389217		-0.604345	0.053297
Cenpb	1.31214	0.00389898		1.19511	0.16787
Glrx5	1.14033	0.00389898		-0.905644	0.0859697
Slc48a1	1.12746	0.00389898		1.48161	0.0359237
Laptm4a	0.732435	0.00389898		0.641769	0.0891477
Raly	0.951624	0.00402308		1.35758	0.0164164
Sdha	1.13615	0.00412934		0.597191	0.424239
Slc17a5	1.49253	0.00421223		0.135596	0.940551
Vcam1	1.05956	0.00431398		1.29733	0.00440919
Tpi1	1.06536	0.00445109		0.281204	0.640716
Tspan13	0.968682	0.00454085		1.77806	0.000515611
Ttc4	1.61205	0.00463118		-0.569487	0.507367
Hmox1	1.37179	0.00463118		2.22474	0.000896464
Filip1l	1.23324	0.00463118		0.459962	0.546115
Sh3glb1	0.672582	0.00463118		0.887257	0.00711712
Rsrp1	0.824384	0.0046344		0.862276	0.049796
Mbd4	1.56581	0.00467803		-0.807996	0.158668
Irf8	0.772906	0.00470354		2.40722	9.94432e-09
Adrb1	1.68352	0.00479056		-0.485834	0.337525
Xlr	1.56666	0.00479056		-1.14833	0.119643
Smc6	1.18376	0.00482206		1.26278	0.0910718
Pla2g15	1.27583	0.00484595		0.62908	0.44722
Gpi1	0.962733	0.00487776		0.82941	0.173086
Fcgr3	1.02048	0.00491823		0.989118	0.0769797
Uap1l1	1.07492	0.00493184		0.829336	0.237217
Sdc3	0.995973	0.00493362		2.17676	3.06587e-05
Anxa6	0.956543	0.00499803		1.89849	0.00174937
Serpina3f	1.77175	0.00516758		-0.473893	0.341007
Tmem14c	0.705946	0.00516783		-0.693296	0.0184058
Apmap	1.5908	0.00520875		0.216959	0.835662
Arpc3	0.670287	0.00520875		-0.294336	0.404169
Cxcr4	1.29092	0.00527612		1.00419	0.237435
Fam21	1.07402	0.00530498		1.44263	0.0334072
Tor3a	0.983903	0.00530498		0.739366	0.237435
Capzb	0.73639	0.00530498		1.35069	0.000219646
Herpud1	1.21577	0.00541131		-0.875954	0.135598
Dnase2a	1.0756	0.00550035		1.50973	0.0201484
Il18bp	1.0337	0.00570035		0.441565	0.451694
Adamdec1	1.95333	0.00587127		-0.249716	0.839683
Gm16286	0.988465	0.00589112		0.53872	0.407852
Gm10116	1.081	0.00595241		0.366769	0.604975
Tgoln1	1.13642	0.00597736		1.61654	0.0339405
Ndufb8	0.818276	0.00606054		-0.875207	0.00934898
Vsir	1.29707	0.00612781		1.3648	0.110085
Gba	1.28942	0.00612781		0.300907	0.706608
Bcl2a1a	1.25577	0.00612781		-2.01364	8.63083e-07
Frmd4b	1.06668	0.00612781		2.49383	0.000143404
Epsti1	0.808334	0.00615679		0.488431	0.337525
Icam1	1.07313	0.00625436		0.915694	0.173086
Actn1	1.0096	0.00630477		1.97475	0.000391213
Ptprj	1.24857	0.0065194		0.557736	0.524928
Stxbp2	1.19352	0.0065194		0.283983	0.721937
Asah1	0.819736	0.0065194		0.459269	0.345775
Bsg	0.698001	0.00655666		0.0290929	0.998936
Adgre5	1.13649	0.00673407		1.06626	0.155546
Hspa5	0.689626	0.00688442		1.20552	0.000131077
Kdm6b	0.965244	0.00702172		1.76619	0.00288472
Plin2	0.870919	0.00702172		0.527599	0.318163
Tagln2	1.01121	0.00702585		-0.217672	0.692674
Igsf6	1.24432	0.00703411		-0.264147	0.719722
Map3k8	1.40604	0.0070771		-0.610415	0.475974
Snf8	1.16406	0.00709159		-0.590172	0.396325
Tfec	1.29621	0.00711901		0.097009	0.972132
Asrgl1	1.42065	0.0071227		-0.216383	0.814477
Tmcc3	1.17321	0.0071227		0.97368	0.206234
Map1lc3b	0.731171	0.0071227		-0.687565	0.0364406
Cd38	1.2488	0.00720756		0.11782	0.937592
Pepd	1.07057	0.00720756		0.0781548	0.972132
Bcl10	1.02542	0.00720756		0.314994	0.611364
Gnb2	0.717614	0.00733978		0.694955	0.08353
Rap1b	0.678184	0.00736966		1.65686	1.06744e-06
Sdhc	1.08937	0.00737778		0.640163	0.398227
Spi1	0.805872	0.00765464		0.234558	0.604975
Fam13b	1.58374	0.00766062		0.217016	0.835662
Scn1b	1.3917	0.00766062		0.377952	0.673668
Ndufs2	0.866256	0.00766062		0.50365	0.397661
Lrpap1	1.13397	0.00769368		-0.0951476	0.959818
Wdfy4	1.4541	0.00771528		-0.304659	0.734271
Aldh2	1.10516	0.00800516		1.42509	0.0447811
Eno1	1.06289	0.00811475		0.774904	0.311444
Fam129a	1.59124	0.00823717		0.952648	0.337525
Tcf4	1.10935	0.00826848		1.79294	0.00980642
Ccz1	1.20742	0.0083192		0.401994	0.604975
Pacsin2	1.40769	0.0085453		-0.147323	0.931148
Slc11a1	1.23123	0.0085453		1.59645	0.0411607
Psmd13	0.937208	0.0085453		0.664338	0.337525
Glul	0.875666	0.00858731		0.92242	0.0669756
Timmdc1	1.39496	0.00858831		-0.473972	0.337525
Stra13	1.01405	0.0085996		-0.646879	0.230047
Canx	0.853904	0.0085996		0.799565	0.13939
Ifrd1	0.876926	0.00881583		0.052506	0.976448
H2-Q4	1.37652	0.00891106		0.818901	0.390288
Gna13	1.0632	0.00896738		1.55363	0.0270065
Amz1	1.29193	0.00898703		0.400741	0.618104
Vps29	0.858117	0.00898703		-0.51034	0.280694
Sh3bp5	1.54756	0.00902491		1.63883	0.045722
As3mt	1.40238	0.00913664		0.325456	0.722833
Arf2	1.35577	0.00913664		0.60374	0.517233
Fuca2	1.13395	0.00913664		0.0211717	1
Cltc	0.772176	0.00914404		2.1508	1.42598e-06
Rbm17	0.987035	0.00918245		1.67299	0.00873089
Usp12	1.18951	0.00938362		1.89735	0.0165944
Pigt	1.13105	0.00938362		0.23545	0.772658
Aco2	1.06105	0.00939271		1.93076	0.00716705
Pdia6	0.771013	0.00944523		0.286824	0.568288
Abcc3	1.05611	0.00957187		1.83248	0.00505824
0610012G03Rik	0.905977	0.00957187		-0.640639	0.173086
Sept_15	0.692608	0.00957187		-0.26582	0.511075
Ddhd1	1.32192	0.00980604		0.390984	0.652953
Mbd2	1.17266	0.0100528		0.926908	0.272432
AI607873	1.00778	0.0100636		0.797483	0.253377
Rap1a	0.693829	0.010191		-0.0754934	0.893168
Pias4	1.44688	0.0103603		1.05282	0.174035
Gbp8	1.21313	0.0105202		1.65239	0.0239807
Psma3	0.717066	0.0106404		-0.284435	0.502863
Chmp3	1.15783	0.0108594		0.370041	0.614618
Ctsf	1.36014	0.010872		0.673759	0.494584
Adrb2	1.3017	0.010872		0.324106	0.682699
Hprt	0.961153	0.010872		-0.287728	0.604975
P2ry10	-1.61598	0.010872		0.807065	0.432978
Rnase4	1.5225	0.0109308		0.0384508	1
Mcfd2	1.09862	0.0109308		0.740323	0.340369
Glrx3	0.933803	0.0109403		0.286915	0.625256
Ppp1ca	0.703811	0.010945		0.666985	0.116556
Tmx2	1.45706	0.0109669		0.941507	0.216946
Fam49a	1.32344	0.0111873		1.03236	0.264412
Agpat3	1.2366	0.0112959		0.815724	0.342192
Il10rb	1.00581	0.0113039		0.474015	0.49873
Npepl1	1.1985	0.0115103		0.434501	0.604975
Gbp2	1.12458	0.0116346		1.65055	0.0157524
Scarb1	1.39648	0.0117827		0.513603	0.604975
Fam63b	1.29075	0.0117827		1.24901	0.162561
Sumo3	1.13157	0.0117827		0.847224	0.311476
Cd84	0.955057	0.0117827		-0.322093	0.604975
Txndc17	0.858647	0.0117827		-0.572524	0.217074
Abca1	0.855607	0.0117827		1.45004	0.00397935
S100a11	-1.99646	0.0117827		0.993613	0.337525
Tubb2b	1.43304	0.0119512		0.888546	0.345794
Exosc5	1.22298	0.0121222		-0.841472	0.218001
Myeov2	0.823336	0.0121894		-0.0419737	0.991614
Tmem256	0.755853	0.0122927		-0.714832	0.0484595
Fyn	1.10905	0.0123028		2.04143	0.00744473
Gadd45b	1.10109	0.0123699		0.489055	0.49873
Cox14	1.05505	0.0124042		-0.688792	0.257583
Dhx16	1.57638	0.0126158		0.543478	0.404169
Hiatl1	1.53904	0.0126158		0.546683	0.404169
Sac3d1	1.49601	0.0126158		-0.726617	0.404169
Cnnm2	1.39849	0.0126158		-0.852597	0.15624
Bcl7b	1.31354	0.0126158		-0.538589	0.51754
Dusp3	1.14155	0.0126158		0.590454	0.49873
Trafd1	1.02537	0.0126158		1.41884	0.0477369
Tubb5	0.903037	0.0126158		0.368577	0.49873
Ly86	0.8296	0.0126158		-0.418179	0.404169
Clic1	0.677675	0.012837		-0.888079	0.00125884
Slc22a23	1.38062	0.013133		0	1
Ap2a1	1.35187	0.013133		0.681024	0.476963
Psma6	0.782151	0.0131506		-0.303367	0.540444
Ppp3ca	1.00656	0.0131657		1.87529	0.00908743
Map3k4	1.39639	0.0131692		0.57743	0.537657
Mrps9	1.35555	0.0131692		-0.540629	0.525033
Lypla1	1.44534	0.0131839		0.470674	0.604975
Zfp90	1.40446	0.0132098		0.466291	0.604975
Cap1	0.834015	0.0132876		1.07129	0.0467263
Fscn1	1.44472	0.0133856		0.205923	0.872041
Lgals1	0.698467	0.0133856		0.0910411	0.85579
Npc1	1.02802	0.0136182		1.17521	0.111388
Ece1	1.44192	0.0137797		0.942327	0.217183
Cln8	1.13072	0.0137797		1.11527	0.17976
Cept1	1.11582	0.0141356		0.723403	0.404169
Mrc1	1.19312	0.0142801		2.51377	0.000427691
Aplp2	1.02966	0.0144615		1.85682	0.00615841
Ptgs1	0.984328	0.0144615		1.89205	0.00207544
Vimp	0.889206	0.0144615		-0.576939	0.25351
Srsf5	0.782601	0.0144615		1.12348	0.0186844
Edf1	0.719726	0.0144615		-0.554475	0.143255
Lima1	1.15407	0.0145641		1.0163	0.216946
Ccdc88a	0.907947	0.0146585		1.57	0.00506681
Vamp3	1.31119	0.0147789		0.221642	0.83602
Acp2	0.892164	0.0149708		1.55168	0.0108579
Selplg	0.870617	0.0149864		0.347467	0.57692
Eif4ebp1	1.08389	0.0150749		-0.449069	0.520439
Hcfc1r1	0.961621	0.0150796		1.23735	0.0776714
Snx2	0.923472	0.0150955		0.49156	0.463395
Adrbk1	1.00986	0.0152159		0.868016	0.259528
Katna1	1.42781	0.0152274		0.225241	0.838205
Clec4a2	1.19931	0.0153393		-0.676785	0.337525
Tank	0.986592	0.0153393		0.0258407	1
Tspan3	1.02217	0.0154561		0.651836	0.401763
Stk10	1.22014	0.0156285		1.14162	0.199991
Cuedc2	1.02133	0.0156381		-0.62844	0.31554
Per3	1.27863	0.0158038		0	1
Socs5	1.27863	0.0158038		-0.473973	0.337525
Hmga1-rs1	1.27863	0.0158038		-1.11556	0.0609506
B430306N03Rik	1.34817	0.0158271		0.577768	0.5361
Erp29	0.684394	0.0158791		-0.83384	0.00534488
Cerk	1.09027	0.0160099		0.0770209	0.976134
Ifi27	1.16917	0.0160285		-0.91195	0.151884
Rabac1	1.01198	0.0160285		-1.38648	0.00123318
Leprot	0.895358	0.0160285		0.991624	0.113815
Higd2a	0.836258	0.0160675		0.312286	0.604975
Lypla2	1.39345	0.016091		0.113144	0.971386
Plpp3	1.54548	0.0162316		0.0123456	1
Pitpnm1	1.46025	0.0162316		0.0682914	0.989845
Yipf3	1.23844	0.0163395		0.107103	0.967787
Snx18	1.05696	0.0163557		1.69505	0.0205038
Ehd1	0.962613	0.0164023		1.45156	0.0230043
Abcg1	0.854389	0.0167442		1.08136	0.0530131
Kdm5b	1.47925	0.0172585		1.0523	0.180115
Rp2	1.25519	0.017657		0.177522	0.88687
Micu1	1.32809	0.0177353		0.315204	0.736927
Ywhaq	0.843275	0.0180102		0.477938	0.413433
Zfyve1	1.46238	0.0182395		-0.629424	0.413732
Tial1	1.19829	0.0182395		0.0582769	1
Triobp	1.34507	0.0182913		1.15306	0.142208
Commd1	0.957066	0.0183935		-1.0534	0.0246545
Rc3h1	1.30681	0.0184307		0.42125	0.625256
Ly96	1.29812	0.0184841		-0.436493	0.604975
Adgrl3	1.26777	0.0184841		0	1
Sdc4	1.00512	0.018739		0.857052	0.204599
Tmem50a	0.802648	0.018739		-0.00965768	1
Jagn1	1.30745	0.0187682		-0.207339	0.839683
Wdr74	1.29963	0.0188137		0.324923	0.722569
Man2a1	1.19924	0.0188137		0.497099	0.604975
Ghitm	0.830969	0.0188137		0.532729	0.375492
Lrrn3	1.5481	0.0189278		0	1
Gmfb	1.0881	0.0189278		-0.109329	0.939577
Cd300a	0.914267	0.0189278		0.418884	0.49873
Abcg3	1.19071	0.0192533		1.53213	0.0537546
Ccdc148	1.33784	0.0192636		-0.660931	0.417633
Ift27	1.46116	0.0195269		-0.809812	0.340903
Flcn	1.32536	0.0195269		1.42699	0.0737953
Klhl9	1.05659	0.0195269		0.401345	0.604975
Ssr2	0.761305	0.0195269		-0.0718225	0.943174
Mta2	1.2286	0.0195519		0.310463	0.732398
Plekhm2	1.18436	0.0195519		0.909217	0.324006
Ahnak	1.53189	0.0197785		1.1368	0.267581
Med15	1.3996	0.0202377		0.0721009	0.989845
2810403A07Rik	1.30195	0.0204625		0.869374	0.344228
Scand1	0.696112	0.0205337		-0.901463	0.00405953
Cpt1a	1.34393	0.0207744		0.111502	0.971386
Wdfy3	1.12847	0.0207744		0.944458	0.263671
Acbd6	1.05705	0.0207744		1.10728	0.177775
Rit1	1.14001	0.0208947		-0.0432043	1
Tmem131	1.05105	0.0211171		1.20309	0.13939
Dnaja2	0.866458	0.0211171		0.774211	0.217272
Mfsd1	0.856598	0.0211341		0.612026	0.337525
Ifngr1	0.697665	0.021154		0.32128	0.49873
Dnajc7	0.899879	0.0212016		0.511431	0.481092
Mgat2	1.1422	0.0213437		0.898341	0.320315
Siglec1	1.55467	0.021454		-0.479045	0.604975
Snx25	1.48496	0.021454		0.342838	0.70343
BC005624	1.06472	0.021454		-0.450848	0.529425
Macrod1	1.46647	0.0221559		0.0697612	0.989845
Tprgl	0.91974	0.0228381		0.861526	0.220388
Tmem51	1.09504	0.0229465		1.52852	0.0573047
Ndufb5	0.710673	0.0229995		-0.684127	0.0684155
Arl14ep	1.38615	0.0231005		0.205618	0.604975
Utp11l	1.22756	0.0233319		-1.34273	0.0305953
Dgat1	1.38592	0.0234243		-0.26076	0.70343
Crls1	1.34228	0.0235521		-0.172151	0.89239
Fam45a	1.40188	0.0235687		-0.287967	0.744149
Fam46a	1.00042	0.0236427		1.27191	0.0576033
Ap1s1	1.11146	0.0237775		-0.194022	0.835662
Rnf187	0.960652	0.0237775		0.790291	0.313775
Atp6v1d	0.861158	0.0237775		0.401821	0.515253
Wdr1	0.854621	0.0237775		0.810108	0.210214
Il18	0.855888	0.0243249		0.40863	0.481247
C3ar1	1.36914	0.0254054		0.460113	0.6092
Polr3k	1.16599	0.0255064		-0.457505	0.598752
Wac	1.14735	0.0255064		0.96012	0.281012
App	0.943388	0.0255064		1.80562	0.0054122
Fuca1	0.8572	0.0256268		0.704432	0.28348
Postn	1.61325	0.0257053		-0.117089	0.972132
Slc3a2	0.674001	0.0257053		1.03502	0.00866007
Art2b	1.39727	0.0258442		-1.06193	0.180115
Vps26a	0.971715	0.0258442		1.02738	0.168743
Fgr	1.16811	0.0260237		0.924587	0.301748
BC035044	1.29117	0.0263093		0.659865	0.49873
Ube2i	0.676671	0.0263093		0.555417	0.258635
Pcca	1.3054	0.0266869		0.677454	0.484371
Slc38a10	1.09915	0.0266869		1.02035	0.251362
March_2	1.07489	0.0266924		0.669778	0.437241
Lcmt1	-1.41753	0.0266924		0.794043	0.362359
Gsto1	0.887674	0.0269616		-0.184946	0.775186
Msmo1	1.34186	0.027389		0.351163	0.700461
1810022K09Rik	0.976686	0.027389		-1.49976	0.000341935
Hdgf	0.976574	0.027389		1.18465	0.102074
Atp5o	0.689389	0.0276077		-0.843772	0.0109714
Anxa4	0.75545	0.0276516		-0.281084	0.589306
Las1l	1.39237	0.0276548		-0.420048	0.608373
Ppp1r7	1.16516	0.0276696		-0.244672	0.784921
Tmem147	0.953773	0.027928		-0.979102	0.057541
Ndufab1	0.693084	0.0280139		-0.846437	0.011108
Mrps14	0.782534	0.0280458		-1.14295	0.00115403
Gm6377	1.10736	0.0281743		0.372699	0.612529
Parvg	0.946899	0.0282467		1.80508	0.0134789
Celf2	0.823949	0.0283125		1.06375	0.0742017
Tspan4	0.916132	0.028431		1.1695	0.0623417
Naa50	0.95235	0.0288996		0.79901	0.275271
Rab7	0.756614	0.0288996		0.674	0.221436
Supt6	1.22412	0.0290779		0.309751	0.736927
Rab3il1	0.952747	0.0290779		1.10061	0.132677
Tmem37	1.19438	0.0291221		-1.10552	0.0982118
Dck	1.21556	0.0292532		-0.328259	0.703072
Prpf4	1.32941	0.0293494		-0.139634	0.932452
Gm1673	1.18083	0.029582		-1.20903	0.0536805
Gzma	-2.25359	0.029582		2.24844	0.0734597
Tax1bp3	1.2104	0.0297019		-0.20343	0.848763
Man1a	0.987931	0.0297019		1.66719	0.0236532
2700060E02Rik	0.705352	0.0297982		-0.370074	0.418428
Rars	1.03486	0.0298959		0.908117	0.294994
Armcx3	1.40387	0.0300999		-0.206808	0.863913
Rpain	1.3298	0.0300999		-0.869622	0.312237
2810402E24Rik	1.15209	0.0300999		-1.11556	0.0609506
Vps33b	1.15209	0.0300999		0	1
Sugp1	1.15209	0.0300999		0	1
Zfp282	1.15209	0.0300999		0	1
Uty	1.15209	0.0300999		0	1
Hsd17b4	0.845577	0.0300999		0.877951	0.185501
Rnf130	0.729694	0.0300999		0.684809	0.185939
Cd48	0.715787	0.0300999		0.0411889	0.991044
Anapc7	1.40641	0.0305311		-0.141009	0.934269
Sdccag3	1.25345	0.0305313		0.779852	0.404169
Ndufa8	0.788705	0.0305313		-0.380669	0.486165
Arhgap5	1.1955	0.0307036		0.535164	0.586448
Bcl2a1b	0.929718	0.0308814		-1.73524	2.72865e-06
Ifngr2	0.784586	0.0308814		0.570273	0.343316
Tmx1	0.951043	0.031267		0.565944	0.473531
Pnpo	1.33253	0.0315174		-0.423693	0.604975
Marcksl1	1.10926	0.0315174		0.846893	0.287355
Rac2	0.838928	0.0315174		2.16797	4.24357e-05
Dhx38	1.28234	0.0316819		1.05495	0.173794
Il1a	0.97438	0.0317915		1.54622	0.0103099
2310011J03Rik	1.16349	0.032152		-0.326921	0.701973
H2-M3	0.991786	0.032252		-1.10489	0.0350391
Tor1aip1	0.849122	0.032252		0.988051	0.131955
Drap1	0.959995	0.0323553		-0.627441	0.337281
Ypel3	0.916573	0.0324979		-0.201032	0.767991
Cope	0.849854	0.0325614		-0.340673	0.592716
Hnrnpa0	0.809305	0.0325855		1.3233	0.0239371
Entpd1	0.912611	0.0329015		0.391478	0.604975
1110032A03Rik	1.32121	0.0330244		-1.191	0.121164
Mast4	1.39144	0.0330414		0.00336193	1
Pirb	1.16467	0.0330414		1.49064	0.0872188
S100a13	0.899004	0.0330414		-0.939858	0.0567935
Rnf19b	0.987422	0.0331745		1.73133	0.0153643
Gsap	1.17449	0.0332039		-0.175802	0.875406
Plod1	0.948365	0.0333371		1.03221	0.168705
Rab38	1.26163	0.0333485		0.777329	0.404169
Pdcd10	0.864984	0.0333485		-0.663749	0.217136
Cd53	0.730303	0.0334099		0.653157	0.21167
Cd82	0.898092	0.0334491		0.743832	0.225843
Cnpy3	1.04947	0.0335773		1.6053	0.0506709
Acat1	0.954903	0.0335773		0.0404278	1
Mylip	0.944487	0.0335773		1.41529	0.0523858
Sri	0.725779	0.0335773		-1.12105	0.000595673
Ddost	0.8262	0.0336226		0.326656	0.604975
Enpp1	1.09186	0.033641		0.0515309	1
Fam173b	1.31972	0.0336614		-1.74162	0.00767404
Qk	0.724651	0.0337305		1.48833	0.00339885
Vav2	1.04464	0.0339049		1.2423	0.143398
Golph3l	1.29572	0.033944		-0.268929	0.70343
Atraid	0.865618	0.0339964		0.0986817	0.937632
Sdf4	0.73507	0.0340516		1.35714	0.011108
Pgrmc1	1.1632	0.0341039		-0.23263	0.804422
Ifnar2	0.944181	0.0341039		-0.326524	0.604975
Gaa	0.946161	0.0343184		0.663323	0.387721
Rbm19	1.29714	0.03449		0.205416	0.604975
Tbl1xr1	1.24325	0.03449		0.682263	0.480164
Cpne3	1.08583	0.0345724		0.621765	0.49873
Pim1	0.915517	0.0346138		1.57794	0.012677
Slamf6	1.21061	0.0348918		-0.141652	0.919087
Lyar	1.21088	0.0350244		-0.0172635	1
Uaca	1.4501	0.0351342		0.208353	0.604975
Hyal2	1.31047	0.0351417		-0.444173	0.604975
Slc35a3	1.31046	0.0351417		-0.729588	0.383362
Rras	1.19587	0.0351567		1.42616	0.0710982
Selenbp1	1.31119	0.0354836		0.386022	0.49873
Fblim1	1.25614	0.0355268		0.509888	0.604975
Pphln1	1.2443	0.0355273		0.771078	0.420102
Slc25a4	0.71107	0.0355273		-0.52683	0.230609
Rcor1	1.17902	0.0355763		0.303327	0.739658
Fam26f	0.79129	0.0358672		0.338449	0.577702
Pla2g4a	1.24418	0.0358784		-0.631211	0.47341
Ccdc146	1.22332	0.0359026		0	1
Plekho2	0.991443	0.0359387		1.59637	0.0352015
Ywhab	0.67937	0.0359387		0.138261	0.80527
Tsga10	1.14642	0.0359458		-0.454422	0.337525
Ddx59	1.14558	0.0359458		0	1
Heca	1.14093	0.0359458		-0.452422	0.337525
Tti1	1.14001	0.0359458		0	1
Slc1a1	1.13273	0.0359458		0	1
Farsa	1.09104	0.0359458		0.823907	0.361516
Il6ra	1.08808	0.0359458		1.38986	0.0927371
Prkra	1.06065	0.0359458		0.291491	0.732652
Nek7	1.05625	0.0359458		1.44941	0.080925
Rapgef6	1.03142	0.0359458		-0.324006	0.638734
Hcls1	0.934599	0.0359458		0.966725	0.174044
Psmc2	0.902317	0.0359458		0.339717	0.604975
Vps35	0.819643	0.0359458		0.796384	0.220611
Tbc1d7	-1.24255	0.0359458		0.394881	0.660543
Zfand3	1.24237	0.0359554		-0.195914	0.858869
Lsm8	1.04517	0.0359828		-1.11813	0.0536805
Ccdc93	1.31427	0.0359929		0.677103	0.494175
Ube2s	0.832558	0.0361367		-0.417367	0.434007
Oas3	-1.2446	0.0361367		0.772414	0.413219
Snx10	1.10697	0.0365024		1.43919	0.091048
Zfp36	0.86095	0.0365803		0.368759	0.576141
Osbpl9	1.05812	0.0366531		1.02008	0.253377
Casp1	1.07726	0.0368499		-0.789707	0.264229
Degs1	0.974622	0.0368499		0.658988	0.404169
Tmbim4	0.814183	0.0368499		-1.00095	0.0189435
Rab23	-1.25358	0.0368499		1.25358	0.122125
Gtf2h4	1.15958	0.0371449		-0.204829	0.839978
Lpxn	1.38459	0.0373019		0.694764	0.337525
Tmem26	0.883283	0.0373128		2.22104	0.000667519
Rmdn1	1.27521	0.0374212		-0.534811	0.56021
Dlgap4	1.20618	0.0374212		1.25245	0.11171
Fuom	1.11241	0.0376832		-0.707964	0.339707
2410015M20Rik	0.747136	0.0376832		-0.618097	0.175528
Zeb2	0.74424	0.0377281		1.86952	0.000180221
Clec4n	0.806372	0.0377355		1.0476	0.0219163
Mvp	0.999984	0.037845		2.02418	0.00716705
Ssr1	0.887285	0.0379659		1.55774	0.0203923
Syngr2	0.765674	0.0382942		0.912452	0.0919369
Lars2	1.26306	0.0383609		-2.84437	1.17529e-09
Spg21	0.886172	0.0383609		-0.0949164	0.946037
Snx13	1.27145	0.0383918		0.575603	0.543938
Spred2	1.30844	0.0384346		0.385083	0.49873
Tanc2	1.15467	0.038483		1.50697	0.0550429
Tmem251	1.02371	0.038483		0.148391	0.901485
Hnrnpul2	0.959505	0.038483		1.2412	0.11889
Dnase1l3	0.946826	0.038483		1.3087	0.0398556
Trp53i13	1.3191	0.0386004		-0.739342	0.387528
Mtx1	0.989658	0.0386004		-0.738283	0.252559
Mesdc1	1.40571	0.038683		0.387823	0.49873
Id2	0.841971	0.0388018		1.27442	0.0123456
Slc39a11	1.31883	0.0395019		0.217713	0.835662
Sec22b	1.09873	0.0395019		-0.259038	0.751414
Ccar1	0.938462	0.0395019		1.33995	0.0741931
Uqcrc2	0.791525	0.0395019		-0.347355	0.546115
2810004N23Rik	1.20437	0.0395106		-0.960197	0.217356
Txnip	1.3876	0.0395939		0.106994	0.972132
Rnd1	1.38306	0.0396523		-1.09894	0.0921376
Nrros	0.863418	0.0396523		2.08524	0.000941328
Slc39a1	1.00504	0.0399293		0.967772	0.249601
Smap1	0.902619	0.0399293		0.139345	0.888761
Srp54b	0.962224	0.0399517		0.590452	0.485046
Idh3g	0.9482	0.0399517		0.0342252	1
Zfp706	0.775103	0.0399517		-0.171909	0.770913
Sdf2l1	0.694499	0.0399517		0.998085	0.0418601
Ywhah	0.700321	0.0402839		0.916942	0.057541
Iws1	1.16063	0.0404854		0.744955	0.422014
Plac8	-1.79962	0.0409383		1.65467	0.1389
Cd244	1.26197	0.0411144		0.347043	0.701018
Tpd52	0.727839	0.0412893		0.818568	0.130706
Slc25a33	1.13355	0.0415949		-0.31627	0.701018
Fam105a	0.733475	0.0416989		0.409544	0.490075
C3	1.07045	0.0419427		0.579082	0.434799
Cdk9	1.01582	0.0420203		0.344757	0.671524
Mrpl24	1.00752	0.0423566		-0.653919	0.337525
Usp53	1.3118	0.0423664		-0.625165	0.415781
Vps41	0.903383	0.0426549		0.655476	0.390959
Lair1	0.83192	0.0426549		0.624476	0.337525
Flad1	1.21686	0.0427147		0.467289	0.604975
Dstn	0.896834	0.0428708		0.458446	0.50621
Ndufa7	0.675604	0.0428708		-0.276928	0.573839
Paox	0.99935	0.0429793		0.506943	0.542326
Ccl8	1.61389	0.0430713		-0.216514	0.865721
Inf2	1.18724	0.0432334		-0.197977	0.854943
Sec11a	0.845287	0.0432334		-0.459828	0.438845
Gdpd1	1.0907	0.0434478		0.562931	0.537657
Hnrnpa3	0.684853	0.0434478		1.12294	0.0222068
Cib1	0.800622	0.043599		-0.198832	0.729803
Nrbf2	1.01685	0.0436659		0.620248	0.484407
Atp6v1e1	0.73412	0.0436659		-0.0225308	1
Dirc2	1.10658	0.0437637		1.36932	0.119639
Hsd17b12	0.84398	0.0438184		0.0585542	0.989845
Sept_7	0.724291	0.0438184		0.866262	0.131194
Necap2	0.852861	0.0441173		0.767771	0.293213
Ralgds	0.990282	0.0442884		1.01759	0.230047
Gadd45a	-1.15515	0.0442884		1.15515	0.139835
Mum1	1.39544	0.0444949		0.204566	0.605379
Clec10a	1.50208	0.0445013		-1.03675	0.218168
Ptov1	0.910646	0.0445013		0.796032	0.304068
B4galnt1	0.72742	0.0445013		1.97214	0.000124111
Tsg101	0.844838	0.0445334		0.600327	0.404169
Iscu	0.743966	0.0449392		0.111488	0.888965
Nr2f6	1.19848	0.0455328		0.420355	0.630573
Eri3	1.02682	0.0462048		0.909703	0.294495
Idh2	0.705979	0.046295		-0.0735813	0.952211
Tmem55b	0.909996	0.0464342		1.05161	0.180613
BC004004	1.02678	0.0468218		0.609397	0.49873
Cln3	1.04545	0.0468527		0.43016	0.604975
Exosc3	1.14747	0.0470043		-0.645255	0.438303
Ddah1	1.29522	0.0471446		0.381186	0.49873
Sp2	1.28884	0.0476028		0.203557	0.604975
Ctso	1.1023	0.0480053		0.675782	0.483901
Nars	1.06318	0.0481418		-1.53921	0.00342989
Polr1d	0.712027	0.0481418		-0.654959	0.135523
Ccl2	1.37398	0.0482112		0.333031	0.717997
Nbeal1	1.25834	0.0482112		0.689838	0.337525
Aplf	1.12199	0.0482112		0	1
Glb1	0.986178	0.0482112		0.925115	0.275015
Tfrc	1.22188	0.0483672		0.471534	0.604975
Tbc1d16	0.991455	0.0483672		2.13106	0.00503356
Tceb1	0.802734	0.0483672		-0.606268	0.261922
Traf2	1.18171	0.0483977		1.1548	0.141142
Ermap	1.10794	0.0484044		0	1
Gm9920	1.10152	0.0485463		0	1
Hsd17b10	0.949115	0.0486582		-0.245101	0.737667
Klf7	1.19998	0.0488416		0.746156	0.42849
Ssbp1	0.944985	0.0493213		-0.79391	0.197939
Enpp2	1.01207	0.0498448		1.90023	0.0123358
Nfkbid	1.33439	0.0500173		1.60211	0.0938516
Gm20594	1.27573	0.0500173		-2.46587	9.70174e-06
Prps2	1.17834	0.0500173		0.579486	0.548811
Nbr1	1.17039	0.0500173		-0.0634355	0.99957
Tcerg1	1.16992	0.0500173		0.912217	0.337525
Fgl2	1.09309	0.0500173		0.233209	0.818601
Zc3h14	1.04587	0.0500173		0.824152	0.361949
Slc15a4	0.977431	0.0500173		1.12526	0.16787
Tap2	0.92493	0.0500173		1.444	0.0583635
Sun2	1.17042	0.0501102		1.0521	0.173086
Pon2	0.776459	0.050111		0.749233	0.247718
Apip	0.93606	0.0503577		-1.57301	0.000246736
Mkln1	0.956117	0.0505136		1.01289	0.217136
Dpp7	0.917172	0.0505136		1.80006	0.0204453
Itgb1	0.822296	0.0508635		2.39333	0.000258688
Pigyl	1.16537	0.0508785		-0.557329	0.516516
Riok3	0.959004	0.0508785		0.0608254	0.992729
Serpine1	1.37076	0.050977		0.0849975	0.992431
Plrg1	1.23697	0.051084		0.546168	0.404169
Tnfaip8l2	0.943549	0.051084		0.376162	0.604975
Tmem165	0.922961	0.051084		1.09503	0.169836
Smim14	0.836314	0.051084		0.634161	0.397242
G3bp1	0.745221	0.051084		1.65906	0.00506681
Fdxr	1.23596	0.0512259		0.0727748	0.989845
Slc43a2	0.845354	0.0512259		1.70815	0.00897596
Mrpl12	0.827505	0.0512259		-0.788756	0.130844
Rexo2	0.784538	0.0512259		-0.588701	0.269461
S100a1	1.09344	0.0513585		-0.694497	0.348548
Evl	0.932674	0.0513585		1.63356	0.0203832
Ebp	0.836857	0.0515909		-0.0969972	0.941286
Aamp	0.811131	0.0515956		0.289249	0.647849
Rab11b	0.879568	0.0515979		0.746808	0.324107
Bin1	1.16263	0.0519664		0.374429	0.687369
Kcnq1ot1	0.883806	0.0519664		1.62331	0.0126849
Snx6	0.714615	0.0520709		0.700469	0.185829
Ube2e1	0.833744	0.0521742		0.77476	0.300894
Mfhas1	1.13452	0.0523305		1.58428	0.0460509
Sclt1	1.23671	0.0523806		0.07263	0.989845
Ppp2cb	0.858528	0.0525625		1.04435	0.163861
BC037034	1.19885	0.0525835		0.821171	0.270413
Hat1	0.887273	0.0525835		0.328271	0.625948
Agap1	1.08628	0.0530297		1.65533	0.035167
Tmem129	1.01337	0.0530297		-0.473972	0.337525
Mlst8	1.01337	0.0530297		0	1
Rab5a	1.06255	0.0530885		0.899521	0.335768
Hebp2	1.01329	0.0530885		-0.473823	0.337525
Maf	0.920799	0.0530885		1.71438	0.0139597
Mturn	1.0134	0.053105		0	1
Dhdds	1.26817	0.0531121		-0.0162763	1
Tmem143	1.01345	0.0531518		-0.474077	0.337525
Ndufa9	0.910832	0.0532982		0.484749	0.539633
Atp13a1	1.23922	0.0535033		-0.279422	0.74541
Ankrd40	1.08959	0.0535033		1.0321	0.267462
Lrp1	1.04217	0.0535033		1.31971	0.102814
Ak2	0.709182	0.0537161		-0.177131	0.739171
Rnf6	1.07136	0.0537883		0.756809	0.4089
Sec14l1	0.878858	0.0538802		0.687707	0.368659
Ivd	1.26578	0.0539597		0.207537	0.837138
Vps37c	1.1891	0.0542575		-0.268119	0.70343
Atp9b	1.1891	0.0542575		-0.624287	0.408881
Rassf8	1.1891	0.0542575		0.205853	0.604975
Rassf1	1.16218	0.0542575		-0.319308	0.720254
Atp2a2	0.907012	0.0542575		0.692551	0.378308
Ncln	1.09269	0.0543402		1.18291	0.189417
Mras	1.12772	0.0543644		0.95043	0.318975
Pla2g2d	1.11787	0.054382		0.349179	0.647634
Bmi1	1.1989	0.0544038		0.346863	0.700768
Cyp27a1	1.24028	0.0545682		-0.286975	0.744426
Paqr9	1.23891	0.0545682		1.14072	0.239949
Btbd19	1.2168	0.0545682		0.385967	0.49873
Rab2b	1.2168	0.0545682		0.385967	0.49873
Acaa2	0.99663	0.0545682		-0.690648	0.337525
Rab1b	0.922437	0.0545682		0.37648	0.60543
Ap3b1	0.913261	0.0545682		1.88454	0.0149345
Supt4a	0.771669	0.0545682		-0.876938	0.053297
Churc1	0.900388	0.0550903		-1.09573	0.0320572
Litaf	0.673998	0.0550903		0.475243	0.361516
Aars	0.990193	0.0551432		0.331816	0.689293
Nnt	1.20805	0.0551451		-0.503846	0.604975
Rab28	1.12909	0.055253		0.0395046	1
Abhd16a	1.02446	0.055253		1.72294	0.0261007
Card19	0.952247	0.055253		-0.265314	0.70343
Ostc	0.738377	0.055253		0.110469	0.896857
BC031181	0.692476	0.055253		0.0575528	0.977278
Copb1	0.804996	0.0553608		0.0783276	0.972132
Mrpl39	1.08362	0.0554411		-0.309334	0.708692
Puf60	0.915074	0.0554411		1.44009	0.0712522
Scamp2	0.687528	0.0554411		1.13866	0.0325191
Ufm1	0.876461	0.0555501		-0.448153	0.49873
Vmp1	0.880904	0.0556054		0.200032	0.81532
Emc8	0.907287	0.0560154		-0.810947	0.173086
Dse	0.837039	0.0560154		1.62712	0.0179112
Svbp	0.900724	0.056585		-1.29349	0.00520811
Adap2	0.873786	0.0567184		1.88535	0.00991875
Ap2a2	0.990611	0.0568067		0.519271	0.558626
Metrnl	0.98422	0.056835		0.956547	0.259248
Zfp655	1.1337	0.0569462		0.077018	0.989982
Arl1	0.827691	0.0569462		1.23974	0.0714543
Mki67	1.4193	0.0570005		0.665536	0.53857
Heatr5a	1.15027	0.0570067		0.417978	0.63105
Atp6v1a	0.783889	0.0570853		0.86889	0.188501
Trappc1	0.805891	0.0572303		0.369168	0.604975
Gins2	1.24948	0.0573609		-0.392451	0.657621
Zfp628	1.186	0.0573609		0.205718	0.604975
Podxl2	1.18383	0.0573609		-0.269119	0.70343
Manba	1.17326	0.0573609		0.581478	0.537582
Fkbp4	1.09745	0.0573609		0.148164	0.914565
Kxd1	0.863654	0.0573609		-0.278139	0.673016
Cxcl16	0.763138	0.0573609		0.19752	0.732398
Zdhhc2	1.22233	0.0588212		0.934967	0.220069
H2afv	0.808406	0.0588212		-0.435708	0.437314
Dbp	1.44298	0.0590997		1.06432	0.195309
Clcc1	1.19195	0.0592845		0.34695	0.701018
Ralgapb	1.19599	0.0593766		0.205325	0.604975
Pkp4	1.02229	0.0593766		0.463317	0.604975
Unc50	0.977341	0.0593766		-0.600675	0.404169
Tbcb	0.746637	0.0593766		-1.02745	0.0126849
Fam43a	1.08428	0.0595342		1.30738	0.146442
Kitl	1.22602	0.0600359		0.546802	0.404169
Cdc42ep2	1.188	0.0601229		0.951992	0.337525
Uba3	1.23816	0.0603432		-1.007	0.222687
Shprh	1.22448	0.0605406		-0.279241	0.746794
Mms19	1.12771	0.0605406		1.15476	0.140258
Prpf4b	0.996872	0.0605406		0.0827739	0.977255
Pkn1	1.07699	0.0606011		1.25153	0.16787
Irak2	1.24333	0.0606483		-0.289867	0.744848
Vrk2	1.17796	0.0606483		0.606079	0.539767
Ctage5	0.900082	0.0606956		0.860765	0.270413
Slco2b1	1.23877	0.0609661		0.585939	0.564142
Dennd5a	1.15693	0.0609661		0.967027	0.324152
Man2a2	1.14946	0.0609661		0.467288	0.604975
Gcdh	1.14946	0.0609661		0.941261	0.216946
Serinc1	0.778932	0.0609661		0.467346	0.49873
Phb2	0.69692	0.0610322		0.978616	0.0865508
Sqstm1	0.720668	0.0610784		1.66913	0.00109462
Fam174a	0.929216	0.0612355		-0.449275	0.515758
Exosc1	1.25492	0.0613131		0.0826381	0.989845
Gtpbp6	1.14936	0.0613131		0.467212	0.604975
Wnk1	0.759006	0.0615025		1.79484	0.00280742
Cmas	1.001	0.0619233		1.08648	0.213
Hagh	0.870554	0.0623014		-0.20615	0.768052
Ccdc71	1.23405	0.0623121		0.548509	0.404169
Shoc2	1.23803	0.0623459		0.0699388	0.989845
Slc35b2	0.956933	0.0623464		0.203809	0.826659
Psmg4	0.86407	0.0624098		-0.0201504	1
I830077J02Rik	1.06617	0.0624241		-0.403534	0.604975
Syk	0.843876	0.0624241		1.53079	0.0302362
Mrpl47	1.17711	0.0627696		0.216197	0.835662
Gm17087	1.21234	0.0628044		0.120853	0.969648
Trappc6b	0.965746	0.0631598		-0.378372	0.604975
Angptl4	1.25467	0.0632367		0.305943	0.756489
Lrif1	1.24116	0.0632367		0.219916	0.835662
Prkar1b	1.18526	0.0632367		0.881783	0.351945
Laptm4b	1.1513	0.0632367		0.467145	0.604975
Bcl3	1.12915	0.0632367		0.67802	0.481247
Clstn1	1.09642	0.0632367		0.243921	0.823466
Agpat5	1.01867	0.0632367		0.0472867	1
Nelfb	1.1773	0.06363		0.0412361	1
Sulf2	1.01428	0.0637849		1.46481	0.0867327
Htra2	0.946899	0.063944		-0.243074	0.743727
Ube2q1	0.840525	0.063944		1.55417	0.0330318
Dock1	1.21582	0.0642142		0.543937	0.404169
Spg20	1.18452	0.0642142		0.34576	0.702201
Dfna5	1.1784	0.0642142		-0.139097	0.932452
3110040N11Rik	1.17501	0.0642142		-1.2044	0.113889
Dgkz	1.12784	0.0642142		1.33771	0.091048
1600014C10Rik	1.07257	0.0642142		-0.175911	0.858775
Xrcc2	1.02196	0.0642142		0	1
Prkab2	1.00859	0.0642142		0	1
Gdpd5	0.996109	0.0642142		0	1
Mns1	0.989844	0.0642142		0	1
Pgf	0.984581	0.0642142		0	1
Gm11273	0.981652	0.0642142		0	1
Chtf18	0.977556	0.0642142		0	1
Dusp28	0.969215	0.0642142		0	1
Ube2j2	0.894396	0.0642142		1.29877	0.112853
Tmed5	0.704786	0.0642142		0.450753	0.450153
Rufy2	-1.05167	0.0642142		0.577827	0.536381
Cfap97	1.21367	0.0642708		0.387031	0.49873
Ubqln2	1.19766	0.0644178		0.458687	0.604975
Ap1b1	1.08464	0.0644178		0.508019	0.604975
Zdhhc12	1.21886	0.0649259		-0.0841873	0.972132
Mknk2	0.829135	0.0649259		0.741906	0.319958
Cyb5a	0.75135	0.0650514		-0.25506	0.611566
Gapvd1	0.945602	0.0653349		1.49271	0.0733563
Dusp1	0.90146	0.065491		1.39596	0.0283557
Mrpl4	0.925934	0.06562		0.125445	0.93272
Myo9a	0.844332	0.06562		1.54334	0.0189654
Commd9	0.890875	0.065627		0.583615	0.47991
Pid1	1.34594	0.0657274		-0.699453	0.414181
Commd2	0.847655	0.0659979		0.361376	0.604975
Hmgn2	0.960397	0.0661093		-0.210544	0.795356
Tuba1c	1.07377	0.0661204		-0.137263	0.926216
Mplkip	0.977878	0.0661204		0.164593	0.890669
AI837181	1.15156	0.0664452		0.112868	0.971386
Abhd17a	0.778612	0.0666716		0.665132	0.337525
Tmem168	1.10843	0.0668103		-0.280254	0.744149
Tbc1d22a	1.08414	0.0668103		0.952426	0.316981
Blvra	0.792959	0.0670959		0.725772	0.270413
Rab12	0.971563	0.0671508		1.92642	0.0169851
Nudc	0.713554	0.0675836		-0.501417	0.337525
Mitd1	1.26363	0.0682602		-1.32285	0.0909158
Sys1	0.690794	0.068527		-0.757213	0.0870602
Ggta1	1.11553	0.0687902		0.291398	0.752512
Slc35f6	0.965443	0.0690418		0.355983	0.670027
Pcnt	-1.2795	0.0690743		1.47453	0.0962893
Ndufb2	0.878607	0.0691358		-1.84625	2.93597e-06
Emc10	1.00413	0.0692123		0.501333	0.59343
Hap1	1.19513	0.0693952		0.819329	0.271487
Stil	1.01937	0.0695116		0	1
Bckdk	0.977004	0.0695116		0.369933	0.661384
Plxna1	1.02667	0.0704428		0.751575	0.411195
Ten1	0.875664	0.0704428		0.426796	0.604975
Rbbp8	1.07839	0.0707583		1.41998	0.0727985
Exoc6	1.14049	0.070848		-0.61282	0.49873
Cadm1	1.02333	0.070848		1.77317	0.0274501
Sowahc	1.02164	0.0713139		-0.300485	0.705334
Trpc4ap	0.940331	0.0713139		0.886679	0.311495
Atg12	1.14114	0.0713679		0.857245	0.358956
Eci1	1.07211	0.0713958		-1.2692	0.0566531
Sord	0.962276	0.0713958		1.14331	0.190348
Prcp	0.780299	0.0713958		0.993324	0.148158
Strn3	1.0033	0.0714277		1.54792	0.0698832
Vps4a	1.02867	0.0714757		1.42602	0.0684155
Acer3	0.745245	0.0715631		0.618837	0.337525
Pcnp	0.977573	0.0716568		0.223232	0.820466
Ccr2	-1.22678	0.071669		0.429836	0.703988
Pold4	0.899162	0.0718869		-0.872094	0.151884
Zscan21	1.23731	0.072345		0.200028	0.605102
Mif4gd	0.972044	0.0727635		0.29176	0.735599
Txndc15	0.84365	0.0728812		0.581295	0.480571
Pecam1	1.16784	0.0729411		1.02488	0.287761
Tmx3	1.00461	0.0730543		0.175258	0.886184
Fcgr4	1.24912	0.0733684		0.213654	0.604975
Shisa5	0.818295	0.0737074		2.89427	3.59295e-05
Klf4	0.853607	0.0743326		2.10375	0.000803809
Sept_9	0.887125	0.0744141		1.57261	0.0455151
Dnajb11	0.735078	0.0744141		0.530999	0.412695
Ghdc	1.22652	0.0746555		0.213758	0.604975
Slc10a7	1.15036	0.0747987		0.0720992	0.989845
Ptpn9	1.15036	0.0747987		0.546071	0.404169
Ccdc115	0.99889	0.0757108		0.232433	0.820466
Mrpl51	0.7626	0.0759234		-0.533571	0.341965
Kctd6	1.1967	0.0765774		0.349443	0.70343
Mrps33	0.709669	0.0766953		-0.8675	0.0466086
Nabp1	1.14232	0.0767345		1.01241	0.287565
Ndufs3	0.731031	0.0767508		-0.616886	0.241005
Sf3b4	0.979694	0.0773764		0.629257	0.49873
Nrp1	0.915231	0.0773764		1.19718	0.149453
Nmd3	0.978922	0.0776879		0.21816	0.828069
Tusc3	0.943342	0.0778567		0.0721825	0.989845
Rab24	0.922254	0.0778567		-0.388815	0.604975
Tbc1d9b	1.09207	0.0781622		0.14044	0.939416
Plod3	1.06745	0.0781622		0.324923	0.722569
Ubash3b	1.00211	0.0781622		0.676518	0.480164
Zfp36l1	0.833654	0.0781622		1.0966	0.115585
Pak2	0.696555	0.0781622		0.865479	0.166635
Spr	1.10438	0.0782172		0.58198	0.536601
Jmjd1c	0.776266	0.0784516		1.12636	0.0781742
Arhgap4	1.17108	0.0785466		0.467374	0.604975
Tbc1d12	1.07098	0.0787581		0.732361	0.438938
Tnip1	1.03078	0.0788415		0.23114	0.831646
Cd300e	1.07383	0.0788447		0	1
Wsb1	0.727043	0.0788447		1.55877	0.0147171
Cp	1.13648	0.0793582		0.463315	0.60543
Pex16	0.99275	0.0795098		-0.736981	0.337525
Ccl7	1.48028	0.0795988		2.41456	0.023271
Nudt14	1.024	0.0796089		0.0705618	0.991044
Rpe	1.12446	0.0796915		0.819465	0.270413
Uba1	1.01488	0.0796915		-0.171232	0.879225
Rrm2	1.30614	0.0797603		1.0326	0.337525
Rgl2	1.21074	0.0798804		-0.0662152	0.978178
Pde8b	1.31109	0.0798851		-1.91953	0.0132783
Fam134a	0.992351	0.0800167		0.964219	0.299999
Gt(ROSA)26Sor	1.00083	0.0800543		-0.335751	0.674027
Atf3	0.758078	0.0800543		0.766914	0.168559
Rnf126	1.06926	0.0800992		0.324905	0.723237
Tmem144	1.16344	0.0801836		0.204594	0.604975
Gm26532	1.06878	0.0801836		-0.981737	0.188102
Manbal	0.957506	0.0801836		0.0518753	1
Sp1	1.01309	0.0807857		1.58176	0.0442815
Rnf10	0.825592	0.0807857		1.40433	0.0630793
Eif4h	0.856087	0.0813441		1.04638	0.180839
Clptm1l	0.846882	0.0813441		1.22557	0.114242
Ufc1	0.699139	0.0813441		-0.417462	0.459407
Ccdc12	0.83143	0.0813954		-0.590263	0.34226
Gnaq	0.914406	0.0814771		0.522005	0.549698
Alg3	1.14795	0.0817412		-0.289386	0.744055
Map1lc3a	0.951486	0.0817895		0.214793	0.824058
Notch2	1.16749	0.0818151		0.21494	0.848389
Nlk	1.14412	0.0818151		0.0688177	0.989845
Flot1	1.05691	0.0818151		-0.0113438	1
Ppp1r15a	0.960099	0.0818151		1.84821	0.0154082
Hscb	0.88781	0.0818151		-0.367942	0.604975
Mrap	1.02304	0.0819729		0.373304	0.657382
Mgrn1	1.12243	0.0821292		0.821863	0.270413
Aurka	1.30132	0.0822863		-1.01278	0.270413
Kcnj16	1.04417	0.0822863		0	1
R3hdm4	0.953031	0.0822863		0.67423	0.465399
Nrbp1	0.959358	0.0824045		0.221866	0.826424
Cebpa	0.932425	0.0825037		1.28304	0.113145
Pias3	1.03124	0.0829813		0	1
Trim26	0.977307	0.0830445		0.17128	0.888965
Phyh	0.882133	0.083587		0.548036	0.504188
Glrx	0.738754	0.083587		0.206994	0.749905
Dusp18	1.13023	0.0840085		-0.179716	0.890993
Gtf2ird1	1.06683	0.0840085		1.34168	0.0899966
Zmat2	0.784242	0.0840085		-0.515164	0.404169
Tesk1	1.06822	0.0844881		0.326082	0.723972
Rab11fip5	1.12621	0.0844977		0.822629	0.270413
Fli1	0.937975	0.0852095		0.222645	0.814375
Ncbp1	1.09278	0.0855551		0.414196	0.637616
Nfkbie	0.936959	0.0855551		0.62476	0.480164
Rab20	0.785319	0.0855551		-0.197102	0.750567
Bcap31	0.688463	0.0855551		-0.157366	0.806235
Immt	0.760646	0.0855567		0.906587	0.206833
Lmf2	1.11663	0.0858934		0.385966	0.49873
Sh3bgrl2	1.11663	0.0858934		0.385968	0.49873
Kcnj10	0.979911	0.0860431		0.647321	0.486176
Cebpg	0.944486	0.0863127		-0.276449	0.722747
Rrp1	0.755186	0.0863127		1.41742	0.0270741
1190002N15Rik	1.08883	0.086361		1.49851	0.0617562
Irs2	1.12118	0.0867948		0.466954	0.604975
Csf1	1.35863	0.0876053		0.207869	0.6092
Zfyve19	1.07009	0.087849		0.330063	0.722747
Fkbp15	0.945352	0.087849		0.288837	0.737667
Fam210a	1.07875	0.0879951		0.467287	0.604975
Wdr18	0.958495	0.0882648		-0.23138	0.788162
Tmem106c	1.01865	0.0882746		1.42607	0.0709119
Ip6k2	1.21754	0.0884999		0.805753	0.280636
Mcoln3	1.19569	0.0884999		0.54744	0.404169
Hdac1	1.16684	0.0884999		-0.136982	0.936512
Abi2	1.07278	0.0884999		-0.268117	0.70343
Ftsj2	1.07278	0.0884999		-0.268117	0.70343
Pex12	1.07278	0.0884999		-0.909702	0.230047
B4galt7	1.07278	0.0884999		0.205853	0.604975
Fkbpl	1.07277	0.0884999		-0.26812	0.70343
Galm	1.07277	0.0884999		0.205853	0.604975
Mpnd	1.03065	0.0884999		0.135305	0.939846
Sdhaf4	1.01169	0.0884999		-0.274767	0.746387
Rasa1	0.88291	0.0884999		1.18917	0.149519
Asb2	0.807272	0.0884999		2.34347	0.000420304
Gtf2h5	0.696094	0.0888941		0.0390018	1
Cd6	-1.22483	0.0888941		1.23329	0.182727
Cmtm4	1.11488	0.0889137		-0.446374	0.604975
Zdhhc3	1.00598	0.0889137		0.673914	0.488595
Tonsl	0.731939	0.0889137		-0.82629	0.0893483
Pfdn1	0.726324	0.0889137		-0.2985	0.604975
Evi2a	0.683951	0.0889137		0.474994	0.417394
Cpsf3l	1.05638	0.0895026		-0.0114189	1
Hgs	1.12432	0.0899187		0.476541	0.604975
Nfyc	1.07877	0.0899187		0.941022	0.216946
Acox1	1.09899	0.0903631		0.439385	0.615014
Uhrf1	1.28276	0.0904342		1.11776	0.171693
Hpgd	1.0337	0.0904342		0.853834	0.331854
Dcstamp	-1.13452	0.0907599		-0.217602	0.897282
Gse1	1.04878	0.0907849		0.892129	0.340254
Chm	-1.15772	0.0907849		1.17829	0.185509
Tspan31	0.830216	0.0910583		1.248	0.105279
Eif4e3	1.10065	0.0913614		0.498408	0.604975
Vps54	1.15046	0.0916056		0.0666811	0.989845
Tk2	1.13574	0.0916056		0.360819	0.700461
Wbp1	1.117	0.0916056		0.347694	0.701973
Slc40a1	0.914329	0.0916056		2.75085	9.79935e-06
Plek	0.737543	0.0916056		1.17363	0.0405081
Epn1	0.68865	0.0916056		1.61833	0.00716705
Pygl	1.13092	0.0918189		0.324091	0.734995
Myo1g	1.11782	0.0918978		-0.554094	0.537257
Atp6v1c1	0.797394	0.0918978		0.27212	0.70343
Erdr1	0.737425	0.0918978		-0.692694	0.190981
Tm6sf1	0.795577	0.0919495		1.65134	0.0222068
Sephs1	1.0691	0.0920145		0.673676	0.485801
Atf6b	0.998185	0.0920622		0.83197	0.375492
Kdelr1	0.818186	0.0920622		0.408379	0.604975
Vim	0.666318	0.0920622		-0.0316942	1
Ppp1r14b	0.769791	0.0920926		-0.241169	0.700461
Ifi202b	0.834132	0.0921307		-0.112438	0.923022
Csnk1e	0.891866	0.0929191		1.75579	0.0299156
Mtpap	1.09421	0.0929223		0.216197	0.835662
2210016F16Rik	0.823135	0.0929546		0.169456	0.84587
Vta1	0.869486	0.0931442		-0.0931223	0.971925
Surf1	1.08137	0.0934457		-0.10519	0.972132
Cs	0.933369	0.0934457		0.369014	0.663711
Ethe1	0.782174	0.0935976		-0.0480027	0.994825
Glud1	0.703773	0.0935976		1.54192	0.0159791
Zfand2a	0.909877	0.0942235		0.125255	0.937102
Ddt	0.826245	0.0946051		-1.32015	0.00468996
Rnasel	1.02031	0.0947178		0.220522	0.842276
Rdh14	1.13242	0.0948498		-0.917686	0.287117
Bbc3	1.18704	0.0950207		0.0657724	0.990006
Marveld2	0.858316	0.0950958		-0.831074	0.152173
Colec12	1.37043	0.095254		-0.299372	0.767542
Dlg1	1.02375	0.095254		1.02866	0.270413
Napa	0.753043	0.095254		0.111035	0.925672
Frmd4a	1.03628	0.0954173		-0.178814	0.881152
Fau	1.12585	0.0955022		-0.732968	0.404169
Ube2w	1.06576	0.0955022		0.321876	0.729364
Pex2	0.929469	0.0955022		0.610188	0.49873
Gpm6b	1.0782	0.0956724		1.31768	0.16262
Plcl2	1.00035	0.0956724		-0.0138014	1
B630005N14Rik	0.978858	0.0956724		1.31419	0.142289
Gtpbp10	0.862922	0.0956724		-0.4722	0.337525
Naip2	1.00179	0.0957288		0.509805	0.604975
Hk3	1.21015	0.0957391		1.04363	0.185317
Chpf2	1.09402	0.0957391		0.68923	0.337525
Ak3	1.08234	0.0957391		-0.208515	0.852823
Snhg20	1.08125	0.0957391		-0.729832	0.402228
Iah1	0.959452	0.0957391		-0.822885	0.270413
Stx12	0.859433	0.0957391		0.796747	0.337525
Cfb	-0.939939	0.0959236		0.939939	0.216946
Gprasp1	-0.940255	0.096069		0.940255	0.216946
Qprt	-0.940384	0.0960787		0.940384	0.216946
Mcts1	0.772913	0.0963343		-0.134985	0.882415
Casp7	1.11257	0.0964114		0.816928	0.271364
Nlrc3	-0.94095	0.0964114		0.466506	0.604975
Wdr81	1.07539	0.096561		0.940209	0.216946
Morc3	0.959358	0.0965975		-0.659447	0.404169
Atg5	0.804263	0.0968826		-0.16407	0.839683
Uqcrc1	0.687857	0.0969632		0.760391	0.2453
Eif2b4	1.09468	0.0970585		0.215423	0.835662
Car2	1.16944	0.0971642		0.544042	0.404169
Zbtb10	1.16029	0.0972956		0.941949	0.222237
2210011C24Rik	1.0673	0.0972956		-0.616813	0.413642
Fam173a	0.702124	0.0972956		-0.388402	0.502531
Cflar	0.696965	0.0972956		0.456475	0.49873
Tmem206	0.81214	0.0975816		0.397126	0.604975
Coasy	1.1287	0.0977875		-0.969687	0.241102
Pitpnb	1.0027	0.0979204		-0.223514	0.835309
Dhrs1	0.716563	0.0979204		0.541302	0.404169
Cox4i2	1.24146	0.0982886		-0.0505127	0.988478
Cutc	1.05385	0.0982886		0.0351205	1
Snx30	0.93999	0.0985157		1.72244	0.0269561
Epb41l3	0.703677	0.0988329		1.58852	0.00857144
Taok1	0.877756	0.0990727		1.43574	0.0872188
Epor	1.15959	0.0991214		0.228133	0.835662
Lonp2	1.10689	0.0991214		0.112843	0.972132
Otud3	1.06868	0.0991214		0.205476	0.604975
Wdr3	1.05097	0.0991837		0.330018	0.72497
Shkbp1	1.1331	0.0996714		0.5871	0.546115
Pyroxd1	1.07379	0.0996714		-0.250125	0.704092
Nfkb2	0.876967	0.0996714		1.43679	0.0872188
Abhd3	0.876319	0.0996714		0	1
Irf2bp2	0.720095	0.0996714		1.85274	0.00425283
Exoc3l4	0.873551	0.0999062		0	1
Polr2c	0.97444	0.100294		-0.530793	0.502621
Snap23	0.743495	0.100317		1.06172	0.13939
Zfp710	1.05257	0.100422		0.779651	0.404169
Ppp2r4	1.036	0.10142		0.969722	0.326758
Tax1bp1	0.666488	0.101989		1.62831	0.00346852
Aip	1.028	0.103445		-0.143805	0.934098
Tle1	1.20604	0.105606		0.38058	0.501273
H1f0	1.11209	0.108244		0.0628614	1
C1d	0.762556	0.108244		-0.248312	0.706965
Basp1	0.706575	0.111004		0.867099	0.13928
Zfp346	0.882757	0.11113		-0.484204	0.338461
Pa2g4	0.754629	0.111511		-0.385962	0.56558
Dhrs7	0.854267	0.113494		0.289812	0.726001
Btbd1	0.806651	0.11537		0.354922	0.62241
Snx9	1.03715	0.116188		0.617267	0.536695
Hmbs	0.904625	0.116188		1.02042	0.264971
Ifi27l2a	-1.17041	0.116883		0.353427	0.672267
Chmp2b	0.860884	0.118704		0.0765243	0.988769
Slc25a26	1.12055	0.119209		-0.270015	0.760707
Pmvk	0.90831	0.120056		0.099745	0.972132
S100a6	-1.22946	0.120056		-1.14099	0.131955
Hnrnph2	0.741267	0.120187		1.73205	0.018945
Stub1	0.696542	0.120462		0.49709	0.453905
Gna12	0.716869	0.120644		1.64382	0.012444
Csf2rb2	1.04805	0.121123		0.567063	0.549698
Dguok	0.870776	0.12269		-0.267262	0.740217
Inpp5k	0.945212	0.12292		0.867027	0.337806
Pmpcb	0.914092	0.123378		-0.233786	0.791902
Acot13	0.823525	0.124742		0.240916	0.781234
Nt5dc2	0.797939	0.124836		1.7259	0.025815
Cdk2ap2	0.704411	0.124836		1.00828	0.1535
Med8	0.695041	0.12489		0.203816	0.780066
Acot9	0.971613	0.126177		0.138135	0.939416
Smpdl3a	0.77419	0.127257		0.38143	0.604975
Stk11	0.930157	0.128256		0.449888	0.604975
Fam177a	1.00022	0.130116		0.468317	0.604975
Itfg1	0.904364	0.131343		-0.238791	0.793375
Rhoq	1.01214	0.13285		0.680831	0.486984
Fam110a	1.07896	0.133769		0.23086	0.835662
Sh3gl1	0.859678	0.134196		0.911052	0.319901
Taf10	0.719836	0.139186		-0.635404	0.309487
Bcas2	0.707071	0.139768		-0.396159	0.529425
Gpsm2	0.946236	0.140985		0.205853	0.604975
Tfe3	0.894205	0.140985		0.152388	0.916738
Git2	0.794017	0.140985		0.728788	0.36699
Hmgn3	-0.817649	0.140985		0.817649	0.270413
Plxdc1	1.05671	0.142763		0.883077	0.364609
Prkrip1	0.935661	0.143936		0.681091	0.476357
Cog8	0.935658	0.143936		0.681091	0.476357
Dctn3	0.686447	0.145155		-0.439691	0.495751
Errfi1	1.12857	0.14571		-0.0580888	1
Gm12166	1.01861	0.14571		-0.430221	0.604975
Ormdl2	0.700666	0.14571		0.232754	0.748129
Rasgef1b	0.680861	0.14571		0.54239	0.404169
Epcam	-1.0267	0.14571		-0.0249871	1
Zc3h12c	-1.07493	0.14571		0.531115	0.604975
Miip	1.00255	0.147915		-0.654315	0.468086
Erp44	0.672695	0.150091		0.967088	0.180742
9130401M01Rik	1.02663	0.152035		-0.990111	0.233548
Plxnd1	0.73247	0.152361		1.81117	0.0123163
Xbp1	0.744226	0.152372		0.746441	0.337525
Nrip1	0.708705	0.153192		1.40648	0.0336904
Kctd5	1.00869	0.153455		0.460706	0.604975
Abcf3	0.964691	0.15399		-0.294949	0.744055
Pih1d1	0.824153	0.154646		-0.58548	0.434799
Ptprcap	-1.05015	0.154995		1.01223	0.270413
Atp6v1h	0.742601	0.1578		0.680145	0.404169
Cfap20	0.782038	0.158333		-0.156742	0.87577
Fgd2	0.932184	0.159615		0.834859	0.390959
Gna11	0.962404	0.159818		0.821075	0.270413
Stt3a	0.787218	0.160397		1.40734	0.0899247
Gtf2i	0.750656	0.160946		1.04409	0.198342
Ly9	0.769877	0.161047		-0.072616	0.982721
Prmt1	0.688787	0.161047		0.197097	0.803759
Nudt9	0.686756	0.161047		0.334596	0.610677
Rhoc	0.972568	0.163933		0.34557	0.701973
Rnf146	0.961893	0.164461		0.426335	0.635309
Nup133	0.600473			-0.288732
Etv3	0.832902	0.165269		0.557703	0.539942
Serhl	0.878791	0.165632		-0.311559	0.706785
Ybx3	0.867252	0.165677		0.232094	0.830457
Ubl7	0.950446	0.165742		0.0392557	1
Oser1	0.715635	0.166148		0.4665	0.541442
Sox4	0.787651	0.166236		1.41483	0.0530131
Strap	0.678967	0.166768		1.03349	0.158512
Tns3	0.931271	0.166863		0.864243	0.354313
Suds3	0.782298	0.166863		0.709756	0.404169
Lag3	0.802898	0.167545		0.21622	0.815924
Mxra8	0.980382	0.168037		0.941979	0.220388
Gstp1	0.95974	0.168722		-1.48427	0.0353691
Abca3	0.941243	0.168722		0.0483288	1
H2-Q6	0.750398	0.168722		0.443464	0.604975
Gng12	0.735164	0.169375		-0.191953	0.804848
Ski	0.754175	0.169521		0.216392	0.803759
Ctdnep1	0.740389	0.169521		1.0272	0.216747
Setd3	0.863892	0.169745		0.290557	0.746087
Calu	0.779077	0.169745		1.49412	0.074663
Psmd7	0.688351	0.169745		0.35316	0.604975
1110051M20Rik	0.681207	0.169745		0	1
Alg14	1.03965	0.171138		0.209985	0.84148
Ptrhd1	0.737998	0.172033		-0.657906	0.337525
Actr10	0.744352	0.174951		-0.72643	0.278208
Otulin	0.765411	0.175596		-0.148999	0.894358
Kcmf1	0.735039	0.175596		0.911485	0.274323
Ndufv1	0.684394	0.17569		-0.153971	0.857564
Cirbp	0.763274	0.177482		-0.491301	0.49873
Zfp608	0.967053	0.178229		1.04543	0.180766
Ptger4	-1.06009	0.179762		1.32347	0.127043
Cat	0.768567	0.180363		0.430249	0.604975
Etv6	0.745447	0.180363		1.01386	0.232531
Syap1	0.784644	0.181428		0.164581	0.890784
Plk3	0.764615	0.18165		1.87344	0.0167283
Polr2m	0.784957	0.185516		0.849047	0.337525
l7Rn6	0.815416	0.18648		-0.709864	0.352054
Ntmt1	0.912603	0.186877		-0.139976	0.932452
Apaf1	0.9126	0.186877		0.690166	0.337525
Fance	0.912533	0.187255		-0.139904	0.932452
Zgpat	0.950262	0.187791		0.056827	0.99116
4930523C07Rik	-0.999782	0.189389		0.368465	0.703071
Pik3cd	0.731931	0.190135		1.1385	0.180742
Cd79b	0.866574	0.191462		0.00323635	1
Zfand6	0.680708	0.191911		0.865537	0.270413
Ubl4a	0.777888	0.193026		-1.40416	0.0107198
Pnkp	0.865917	0.193068		0.0426543	1
Tnfaip2	0.675756	0.193068		0.480391	0.526994
Hibadh	0.705081	0.193528		0.962998	0.241102
Zfp330	0.732603	0.194018		1.49433	0.0714543
Adprh	0.747983	0.196605		0.758173	0.383627
Rhbdd3	0.990444	0.201751		0.692337	0.337525
Lactb	0.727202	0.203537		0.196	0.835662
Ptafr	0.79747	0.204617		0.819725	0.337921
Orai3	0.867727	0.204678		1.15248	0.141969
Rbm8a	0.699851	0.205699		0.191391	0.835662
Tpm2	-0.778543	0.205858		0.778543	0.337525
Csrp2	0.917314	0.206422		-0.395589	0.639158
Lpcat1	0.87478	0.206422		0.869042	0.352054
Slamf7	-0.703833	0.207575		0.703833	0.337525
Tollip	0.910196	0.208163		-0.132088	0.937112
Srd5a3	0.858006	0.208163		-0.125647	0.947125
Yif1a	0.813845	0.208163		0.239722	0.824452
Hspb1	-0.691112	0.208163		0.691112	0.337525
Cd79a	-0.676974	0.209497		0.676974	0.337525
Lacc1	0.769644	0.21014		0.431792	0.604975
Brms1	0.821538	0.210325		1.07039	0.253281
Cdk16	0.83367	0.210918		1.25043	0.111639
St6galnac4	0.74007	0.211019		0.250546	0.778621
Dusp10	-0.823328	0.212351		2.44135	0.000954223
Nsdhl	0.911825	0.217792		0.203428	0.838205
Rnf5	0.786862	0.218362		0.621095	0.49873
Tsc22d1	0.718928	0.218535		1.60171	0.051683
Pim3	0.832646	0.219579		1.07871	0.25284
Cyb561d2	0.823688	0.219792		-1.05915	0.148093
Mad2l1	1.08331	0.220026		0.182496	0.894977
Acot8	0.876592	0.220294		-0.296572	0.744726
Zfp182	0.807521	0.220294		0.205853	0.604975
Ier5l	0.808247	0.220601		-0.908786	0.230609
Ehf	1.10224	0.221196		0.553848	0.411302
Ppp1r16a	0.808755	0.221742		0.206261	0.604975
Trappc5	0.855443	0.221876		-0.424429	0.612656
Slc50a1	0.690776	0.223592		0.593468	0.495724
Dnase1l1	0.812288	0.228898		1.34113	0.0889133
Ckap5	0.87726	0.233118		0.278482	0.800165
Mafg	0.686611	0.234748		1.34959	0.10356
Rabif	0.898215	0.235085		0.687384	0.337525
Ogfr	0.73158	0.238754		1.97019	0.0109827
Snap29	0.745295	0.239159		-0.533449	0.49873
Gna15	0.800951	0.246276		0.750969	0.427982
DHRSX	0.869335	0.24692		1.15419	0.149165
Cnppd1	0.743734	0.247759		0.400873	0.621857
Panx1	0.848667	0.24801		-0.278256	0.746624
Pdlim1	0.809297	0.24801		1.03196	0.275271
Snx15	0.766057	0.250044		0.0262853	1
Pcna	0.803645	0.250647		-0.573797	0.49873
Ifi203	0.792969	0.251951		1.19084	0.194011
Fnta	0.743345	0.253008		-0.300695	0.70343
Bin3	0.765673	0.254529		0.754218	0.414181
Rftn1	0.759251	0.254529		0.750539	0.414408
3110043O21Rik	0.794116	0.255336		0.962695	0.318163
Sqle	0.810313	0.257312		0.202838	0.604975
1700026L06Rik	0.753529	0.262048		-0.86577	0.256255
Ly6c2	-0.953581	0.262048		0.590392	0.672708
Ccl5	-1.02252	0.264453		-0.296066	0.790469
Mrpl50	0.695854	0.265423		0.559061	0.531577
Mettl23	0.812433	0.26637		-0.663555	0.44967
Cd151	0.884203	0.267455		-0.646381	0.49873
Tob1	0.81895	0.267468		0.741389	0.449698
Exoc7	0.76827	0.268127		0.779265	0.404169
Stag2	0.691321	0.269195		0.447765	0.604975
Gnb4	-0.843013	0.27091		0.493712	0.604975
Ly6d	-1.29404	0.2752		1.11355	0.409453
Ttc39b	0.786729	0.276325		0.604774	0.536601
Tomm70a	0.713911	0.277117		-0.0523473	1
Mmp12	-0.698308	0.277346		0.13626	0.927264
Adam23	0.948806	0.280367		0.203847	0.615636
Atad3a	0.832698	0.280367		0.485052	0.604975
Socs2	0.799561	0.280367		0.57851	0.548655
Mars	0.788382	0.280367		-0.526664	0.573027
Zfp513	0.782559	0.280367		0.821394	0.270413
Slc23a2	0.768945	0.280367		-0.445221	0.604975
Ube2l6	0.766123	0.280367		0.385967	0.49873
Slc25a38	0.766118	0.280367		0.385967	0.49873
Arsb	0.760877	0.280367		-0.0415422	1
Ubald1	0.759248	0.280367		1.16124	0.20663
Sh3glb2	0.752954	0.280367		1.33995	0.088325
Tbc1d9	0.743563	0.280367		-0.392125	0.614618
Slc25a10	0.739985	0.280367		1.17746	0.197575
Snx1	0.735946	0.280367		0.681039	0.482775
Tmem245	0.723258	0.280367		1.23743	0.173086
Aldh9a1	0.717669	0.280367		1.78804	0.0240001
Desi1	0.700648	0.280367		0.793946	0.384548
Cul3	0.671729	0.280367		0.908891	0.311574
Coa6	-0.748265	0.280367		-0.0181821	1
Pla2g16	0.684997	0.282569		0.937776	0.308714
Plscr1	0.791832	0.282573		0.138634	0.943484
1110008P14Rik	0.672686	0.283378		-0.00973179	1
Insig1	0.803594	0.283495		-0.227987	0.839683
Nr1h2	0.693627	0.285257		1.18352	0.18668
Smco4	0.783412	0.285369		-0.534316	0.570794
Rcor3	0.801292	0.286687		0.687818	0.337525
Plcg2	0.718528	0.28787		0.310115	0.737908
Tspan15	0.850156	0.288104		1.59565	0.0604838
Slc33a1	0.762739	0.288792		-0.720558	0.404169
St8sia4	0.752931	0.289256		0.21995	0.840811
Maged1	0.727418	0.290187		0.741404	0.424239
Cnp	0.680627	0.294631		1.17995	0.187655
Sft2d2	0.691085	0.295438		0.109006	0.972132
Mgat1	0.669663	0.29728		0.436298	0.604975
Atg9a	0.750603	0.297966		0.384639	0.49873
Cd55	0.929456	0.300991		0.883697	0.264978
Slc16a6	0.700971	0.302324		0.733474	0.433517
Srprb	0.700277	0.30262		0.475956	0.604975
Batf	0.753744	0.304272		0.93641	0.218298
Blnk	0.669396	0.306566		0.572587	0.518411
Ecd	0.712474	0.307078		0.680479	0.477748
Lbr	0.672775	0.310058		0.427085	0.604975
Syce2	0.741963	0.310513		-0.621332	0.49873
Phb	0.682551	0.313879		-0.177138	0.875594
Ddi2	0.705855	0.317134		1.50952	0.0583635
Taf1b	0.72408	0.321701		0.580206	0.53932
Slc25a1	0.670179	0.321701		0.376127	0.673236
Yrdc	0.714187	0.323794		-0.590144	0.49873
Rpia	0.730753	0.325988		0.673277	0.490231
BC028528	0.718967	0.325988		-1.59609	0.011233
Lrrfip2	0.757003	0.326186		0.942074	0.221304
Ext1	0.666152	0.329368		0.954445	0.310612
Accs	0.730801	0.329538		0.07135	0.989845
Uggt1	0.681297	0.331514		0.225438	0.835681
Gm4951	0.721801	0.333016		0.549904	0.404169
Hspa1a	0.786272	0.338762		0.816967	0.281548
AI467606	0.772572	0.3485		0.0183895	1
Arl6ip6	0.67222	0.349093		1.42348	0.0729921
Ppp6r3	0.702002	0.352887		0.445727	0.622296
Cdc42ep3	0.817261	0.353171		0.333038	0.751086
Rufy1	0.679639	0.3589		0.521786	0.604975
C330006A16Rik	0.680078	0.36025		0.774077	0.406792
Ctnnd1	0.726394	0.360906		0.95012	0.337525
Ypel5	0.67122	0.362581		0.301806	0.745655
9430016H08Rik	0.669315	0.380823		-0.145447	0.935293
Ddx28	-0.680507	0.395195		0.938341	0.237435
Ppm1m	0.6697	0.398467		1.4259	0.0793795
Anxa7	0.702299	0.402356		0.316946	0.732863
Rnase6	-0.763744	0.402356		0.122372	0.972132
Notch1	-0.819186	0.402356		0.949706	0.381124
Themis	0.684619	0.417371		0.40484	0.68878
Ly6a	-0.811383	0.420923		2.18793	0.0281644
Ifit3	0.728386	0.428416		0.27071	0.835284
Slc9a3r2	0.668427	0.440508		0.397032	0.50621
Siglech	-0.689963	0.440508		0.699914	0.521403
Iigp1	0.75485	0.462983		1.26729	0.158978

## Sheet: S4D-DE-PN7_AiremTECs_C5
Supplementary Table S4D: DE for all comparisons for Cluster 5. Log2(FC)>1 and <-1 and FDR<0.05 are considered statistically significant
	HYRX+MEx vs HYRX			HYRX vs NRMX
	logFC	FDR		logFC	FDR
Ubb	1.04732	2.02103e-12		-1.0066	7.05923e-07
Tyrobp	4.29117	4.25299e-11		-0.749451	0.210587
Cst6	4.56031	1.10549e-09		-2.19137	0.0323176
H2-D1	0.944666	3.48893e-08		0.309453	0.409761
Ccl4	3.66382	5.03921e-08		0	1
Amelx	5.32608	1.19785e-07		0	1
Nppa	4.3539	8.96686e-07		0	1
H2-Aa	1.16982	9.01005e-07		-0.762686	0.0441239
Ubc	0.96515	1.32302e-06		1.8867	1.82069e-08
Dppa3	3.62296	1.40304e-06		-3.49556	1.06828e-05
Npc2	1.29486	1.40304e-06		-0.449358	0.4248
Cstb	1.50844	7.09952e-06		0.478671	0.543897
Cd74	0.93724	3.06924e-05		-0.400171	0.360939
Itm2b	0.992738	3.52329e-05		-0.0815887	0.964535
Cd47	1.37809	4.19678e-05		-0.608149	0.400898
Fth1	0.70093	7.85613e-05		-0.0155219	1
Chil3	4.073	9.7224e-05		0	1
Tppp3	2.05404	0.00011203		-0.657145	0.432729
Selm	2.9785	0.000170129		-1.99332	0.0561286
B2m	0.756409	0.000182318		-0.261868	0.522704
Nppb	3.62194	0.000189848		0	1
Gstp1	2.08881	0.00019279		-2.09143	0.00254681
Eif6	1.07943	0.00019279		-0.102685	0.976731
Srsf5	0.949482	0.00019279		1.06143	0.0537643
Eif1	0.679812	0.00019279		-0.284243	0.416198
Oas1d	3.22603	0.000250975		0	1
Txn1	0.891937	0.000252011		-1.16817	3.60631e-05
Actb	0.761448	0.000292448		-0.0514945	1
Rbp4	3.68155	0.000318944		-0.465031	0.414405
Sprr2i	3.87572	0.000344667		0.46799	0.57467
Col2a1	2.41313	0.000344667		0	1
Ccdc109b	2.14709	0.000344667		-0.77282	0.205928
Tmem176a	1.26771	0.000344667		-1.4059	0.00168156
Taldo1	1.02646	0.000344667		-0.462597	0.444933
H2-Ab1	0.896819	0.000344667		-0.670533	0.0794918
Eif3f	0.710653	0.000344667		0.703293	0.0628185
Ubd	1.99443	0.000415498		-0.375274	0.672529
Cops5	1.2455	0.000462487		-0.0145655	1
Lyz2	2.89591	0.000471067		-2.03341	0.0677317
Ctss	1.67834	0.000471067		-0.968976	0.286055
Cxcl3	3.58094	0.00047945		-0.0531948	1
Tdo2	2.83351	0.000538608		-1.71134	0.0817953
Ibsp	3.46457	0.000658999		0	1
Rnase6	2.24524	0.000658999		-0.816656	0.206623
Krt16	3.21672	0.000786978		0.096022	1
Selk	0.943565	0.000925635		-1.03293	0.00651209
Ostf1	1.25613	0.000956799		-0.546443	0.491743
Ifi27	1.56752	0.00106556		-1.42861	0.0319153
Resp18	2.28469	0.00112646		-2.17824	0.00623489
Nsfl1c	1.16529	0.00121453		1.35743	0.111226
Gpx1	1.08185	0.00121453		0.0556378	1
Ifi35	1.24751	0.00126141		-0.354115	0.721285
Higd1b	3.34367	0.00128275		0	1
Ftl1	0.703053	0.00148776		-0.180891	0.721285
Junb	0.802576	0.001505		0.199201	0.721285
Tac2	3.26107	0.00150936		0.424882	0.587194
Scgb1a1	2.40021	0.00154965		-5.28286	3.33192e-08
Spint2	0.757713	0.00187047		0.143038	0.817034
Cryaa	2.22707	0.00205974		0	1
Krt76	2.60312	0.00212261		0.587799	0.485378
Sat1	1.47362	0.0022902		-0.194846	0.915555
Wfdc2	2.30936	0.00231515		-1.31155	0.400898
Cd1d1	1.6328	0.00231515		-0.364841	0.738842
Gip	3.5288	0.00235068		0.389609	0.61536
S100a10	1.27932	0.00235391		0.419829	0.671049
Ly6d	2.39341	0.0024932		-2.13107	0.0315864
Fbxw11	1.59388	0.00251617		-0.527275	0.622928
Car2	2.17748	0.00260204		0	1
Lce3b	2.7307	0.00263095		-0.334611	0.454805
Fam25c	2.96797	0.00265894		1.18761	0.279923
Kxd1	1.2057	0.00274722		-0.759072	0.324475
AW112010	2.10471	0.00275817		-1.5367	0.121439
Pla2g4a	1.49739	0.00276579		-1.40418	0.0527472
Hspa1b	1.82195	0.00281341		0.782956	0.550103
Ces1h	2.86807	0.00285013		0	1
Ifi30	0.994506	0.00285013		0.0708609	1
Gpi1	0.921281	0.00285013		1.04013	0.131843
Aes	0.707777	0.00285013		0.766632	0.0995449
Cebpa	1.58565	0.00300162		0.511702	0.673833
Rhox12	3.1	0.00309024		0	1
Ndnl2	1.18845	0.00342757		-0.737886	0.334329
Gatm	2.57555	0.00344638		0	1
Gstm7	2.42199	0.00344638		-0.818245	0.198606
Siglech	1.89936	0.00360149		0	1
Itln1	2.49541	0.00360807		-1.83184	0.112071
Psma5	0.862778	0.00371282		-1.08972	0.00489309
Jund	0.775426	0.003746		0.440396	0.403264
Tapbp	0.968496	0.00388412		1.93608	0.00381883
Gsn	1.70577	0.00391791		-0.107842	1
H2-Oa	1.20947	0.00398518		-0.380286	0.684733
Glb1	1.68996	0.00402332		-1.21232	0.18819
Ctsb	1.13856	0.00402332		1.45623	0.0895468
Casp8	1.48578	0.00458091		0.0447574	1
Pyy	2.62069	0.00471889		-0.298303	0.463775
Alppl2	2.84264	0.00472449		-0.258654	0.899991
Suclg1	1.13519	0.00472449		-0.960278	0.119649
Akr1a1	0.922629	0.00472449		0.461249	0.511639
Ndufaf7	1.44436	0.00480902		-0.889675	0.338513
Vwa5a	1.67581	0.0050588		0	1
Gm16286	1.0608	0.00531637		-0.134134	0.967471
H2-DMb2	1.04904	0.00531637		-0.89812	0.13062
Gps1	1.11227	0.00572429		0.240958	0.850686
Gltscr2	0.938989	0.0060188		0.554768	0.509365
BC031181	0.897913	0.00604625		-1.06483	0.0162079
Capg	1.31586	0.00620428		-0.358875	0.721285
Psmb8	0.731996	0.00622131		-1.08963	0.00036918
Acadvl	1.28324	0.00660126		0.404398	0.721285
Ier2	0.90894	0.00676573		0.146039	0.891982
Tmem176b	0.805441	0.00676573		-0.243373	0.704489
Irf8	1.21373	0.0067874		1.34866	0.133295
Gstm1	2.04057	0.0070709		-1.03129	0.414405
Pip5k1b	1.54983	0.00707342		-0.230583	0.909978
Bmyc	1.50777	0.00707342		-0.865104	0.365885
Gabarap	0.720433	0.00709207		-0.0448771	1
Col10a1	1.76567	0.00736865		0	1
Ak3	1.48129	0.00745102		-0.389995	0.721285
Saa2	-2.43362	0.00745102		-2.06932	0.348595
Bsg	0.813051	0.00757884		0.120392	0.926307
Hspa5	0.834764	0.00782253		0.599921	0.308892
Serinc3	1.03946	0.00792461		0.455509	0.650274
Mlf1	1.88173	0.00812804		-1.45253	0.152143
Irf1	1.24872	0.0086912		-0.372485	0.721285
Arpc5	0.814074	0.0086912		0.184964	0.801081
Ppp1r2	1.02371	0.00872123		-0.00663107	1
Klk5	3.00793	0.00877773		0.151833	0.724437
Npl	2.19158	0.00893101		-0.455854	0.772322
Myl12b	0.766546	0.00914739		-0.142291	0.865794
Grn	1.51713	0.00918057		0.178038	0.961315
Coprs	1.32118	0.00923658		-0.452906	0.400898
B4galnt1	1.24367	0.00948645		1.10167	0.281423
Klk1	1.71656	0.0103546		0	1
Klk6	2.85695	0.0104426		0	1
Umod	-2.31813	0.0106287		0.276511	0.652613
Gm21149	2.04372	0.0118354		0.163937	0.721285
Defb19	3.06453	0.0122568		0.634847	0.48473
Herc6	1.33519	0.0122881		0.422211	0.721285
Nefl	2.72724	0.0123343		0.520484	0.540483
Yif1a	1.18399	0.0123343		-0.527561	0.470126
Arpc3	0.674428	0.0124314		-0.214391	0.721285
ubd(2)	2.57373	0.0124519		-0.976239	0.324285
Taf7	1.25953	0.0124519		-0.652187	0.485403
Plac8	2.45301	0.0127334		-1.0226	0.524485
Ctsz	1.18554	0.0130934		-0.70682	0.400898
Zfp36	0.9768	0.013591		0.499612	0.669273
Fuca2	1.96794	0.0137408		0.577791	0.673833
Fcer1g	1.90167	0.0142627		-2.42527	0.00580986
Psmd8	0.773275	0.0142627		0.0923834	0.988007
Oas1f	1.93932	0.0143017		0	1
Ebp	1.17501	0.0143751		-1.37267	0.0330222
Suds3	1.14057	0.0145833		0.669257	0.545633
Ifi27l2b	2.58968	0.014693		0	1
Commd1	1.00208	0.014693		-0.772381	0.257438
Ssr2	0.767864	0.0147348		-0.766482	0.104247
Arf4	0.675337	0.0147617		0.800708	0.121514
Olfm1	1.75645	0.0148335		0.159641	0.721285
Abhd17a	1.01241	0.0148335		-0.129876	0.977415
Naa38	1.00754	0.01494		-0.810499	0.246426
Rftn1	1.46178	0.0149834		0.585528	0.650274
Ncln	1.29318	0.0149834		-0.424441	0.721285
Serhl	1.25175	0.0150267		-0.53593	0.640432
Sub1	0.700285	0.0150267		-0.998487	0.00285876
Krt71	2.38032	0.0151535		0	1
Dstn	0.750201	0.0151535		-0.0338941	1
AY761184	2.58344	0.0151719		-1.58615	0.0939786
Acadl	1.09526	0.0151719		-0.391349	0.721285
Ech1	1.08846	0.0152345		-0.465399	0.647089
Dnajb11	1.00509	0.0152345		0.67913	0.455561
Chga	2.06946	0.0157731		0.155395	0.721499
Sertad1	0.955076	0.0162175		-0.441627	0.600727
Insig1	1.35584	0.01654		0.494463	0.682306
Cnot8	1.07281	0.01654		0.0819757	1
Zmat2	0.946606	0.0166378		-0.570328	0.718736
Dhx32	1.34772	0.0167041		0.17646	0.721285
Ccnl1	0.824446	0.0169801		0.460228	0.545633
Tex264	1.20149	0.0179022		-0.226983	0.893199
Acaa1b	1.74761	0.0185153		-0.674937	0.549984
Psap	0.671586	0.0185153		1.41763	0.00183383
1110008L16Rik	1.67777	0.0190735		-2.09651	0.010251
Cd52	1.42642	0.0190735		-1.55554	0.0359687
Zfyve19	1.29238	0.0190735		0.957577	0.376917
Atp6v1a	1.13473	0.0190735		1.26129	0.204802
Foxp4	1.08204	0.0190735		1.13761	0.248498
Exosc5	1.04286	0.0190735		-1.1035	0.0925597
Tfg	0.97204	0.0190735		0.35498	0.721285
Gnai3	0.963973	0.0190735		0.591538	0.545633
Tmed3	0.917811	0.0195453		-0.14855	0.941928
Psmb10	0.799276	0.0195453		-1.18556	0.0021254
Fis1	0.786943	0.0195609		-0.225648	0.737233
Timd2	1.54769	0.0199774		0	1
Gmfg	1.34843	0.0199774		-0.163601	0.951096
1600014C10Rik	0.990463	0.0200925		-0.892776	0.131063
Mpc2	0.853735	0.0207191		-1.09976	0.0159358
Ccl12	-3.06967	0.0207191		3.1545	0.133295
Ceacam11	2.66793	0.0208012		0	1
Coch	2.43701	0.0214178		-1.36915	0.286649
Lmna	0.92389	0.0214178		0.644043	0.426939
Tmem59	0.666016	0.0214178		-0.0512914	1
Sdf2	0.938791	0.0225057		-0.850488	0.19503
Ppp1r15a	0.889801	0.0225057		0.675723	0.400898
Mrpl46	1.08558	0.0229791		0.0123756	1
Syf2	0.840454	0.0230762		-0.442602	0.545633
Vamp8	0.747492	0.0232718		0.985458	0.25714
Txndc9	0.852482	0.0232877		-0.354263	0.65818
Abcf3	1.27666	0.023306		-0.251928	0.851747
Clu	1.14437	0.023306		0.504977	0.634775
Il15ra	1.18586	0.0235993		0.469804	0.721285
Ndufc2	0.678806	0.0240904		-1.01432	0.00282369
Ddx28	1.20342	0.0241541		-0.303163	0.721285
1300002E11Rik	1.13976	0.0241541		-0.583285	0.557592
Ube2m	0.774699	0.0241541		1.13505	0.0636467
Slurp1	2.45142	0.0242822		0.678512	0.45834
Aqp1	1.71236	0.0242822		-0.282849	0.721285
Krt77	2.20995	0.0248037		0.560838	0.507936
Ddc	1.68338	0.0248744		0	1
Tpgs1	1.18602	0.0255499		-0.82552	0.38211
Aldh2	1.23139	0.0257699		1.76486	0.0454097
Lgmn	1.52403	0.0258868		0.891966	0.455122
Vip	2.4012	0.0259334		1.13917	0.192983
Ncoa7	1.2875	0.0259334		0.34309	0.781391
Manf	0.947162	0.0260324		-1.41978	0.00212905
Esd	0.812034	0.0261145		-1.14418	0.00776585
Zfp868	1.23568	0.0261699		-0.377672	0.721285
Mpc1	0.84678	0.0261699		-1.25798	0.00308858
Chmp2a	0.791619	0.0261699		-0.826946	0.111226
Ppp2cb	0.776875	0.0264543		0.913674	0.217503
Ostc	0.815721	0.0264686		-0.430922	0.545633
Lor	2.36046	0.0268261		-0.317531	0.483956
Ski	1.24488	0.0268261		0.505521	0.715531
Actr8	1.24048	0.0268261		0.212996	0.89777
Bak1	1.21135	0.0268261		0.44455	0.721285
Fabp5	0.996153	0.0268261		-0.201074	0.828793
Sh3glb1	0.676228	0.0268261		0.622252	0.295602
Mucl2	-3.11206	0.0268261		-1.57426	0.500307
Gabarapl2	0.733596	0.0276283		-0.0107251	1
Psma6	0.776969	0.0279291		-0.010354	1
Plod3	1.29129	0.0284375		0.153298	1
Sh3yl1	1.29445	0.0286328		-0.0114482	1
Ppy	2.05213	0.0286721		0	1
Aktip	1.44011	0.0286721		-0.441734	0.721285
Parp9	1.27398	0.0286721		1.36248	0.129624
Fscn1	1.19976	0.0286721		1.15513	0.261658
Ptpra	1.11313	0.0286721		1.07481	0.305685
Fam162a	0.90153	0.0286721		-0.431559	0.623675
Serp1	0.780221	0.0286721		0.400152	0.631485
Sh3bgrl3	0.754203	0.0286721		-0.562641	0.312967
H2afj	0.718126	0.0286721		-0.787165	0.0852995
Uqcrc2	0.710817	0.0286721		0.0231018	1
Smim14	0.915627	0.0286821		0.390882	0.716111
Svbp	1.00324	0.0293066		-0.114441	0.996217
Mcee	1.03189	0.0296409		-1.49234	0.0068685
Cript	0.799404	0.0298056		-0.860906	0.111255
Myl4	1.3396	0.0300708		-0.793425	0.214925
Zgpat	1.23372	0.0301844		-0.863831	0.46667
Otulin	1.09701	0.0304071		-0.451402	0.664487
Cacna1s	1.27984	0.0306663		0	1
Prdx5	0.835856	0.0321316		-0.228443	0.770171
Abhd5	1.62715	0.032206		-0.26294	0.949156
Ngp	2.41	0.0323968		0	1
Gsta4	2.25978	0.0323968		1.15252	0.290361
Cotl1	1.28639	0.0324183		0.181961	0.956659
Erp44	1.06235	0.0324183		0.835811	0.412468
Arid5b	1.22536	0.032448		-0.161508	1
Saraf	0.849657	0.0324995		0.543037	0.516198
Csn1s2a	2.28856	0.0326338		0	1
Retn	1.77582	0.0326338		-0.996304	0.18591
Cxcl9	1.61174	0.0326338		-0.718765	0.580579
Fcgbp	1.43944	0.0326338		-1.3721	0.13059
Tff3	2.19239	0.0327045		0.16202	0.722013
9430016H08Rik	1.06981	0.0327933		-0.268047	0.819814
Dnajb1	1.1409	0.0329006		-0.0564041	1
Trappc4	0.953771	0.0330132		-0.858056	0.21207
Ccl5	2.41496	0.0330324		-1.09029	0.545633
Atp6v1e1	0.908471	0.033217		-0.503137	0.525265
Ripk3	1.31382	0.0333812		-0.281104	0.846363
Pgap2	1.0912	0.0334747		1.13839	0.26709
Ndufa1	0.732899	0.0341335		-1.45307	1.36278e-05
Ppcs	1.12056	0.0346973		0.198532	0.936319
Dad1	0.679686	0.0349702		-0.399084	0.484048
Rnh1	0.848637	0.0353382		0.178179	0.88347
Maff	1.23736	0.0356097		-0.275124	0.856871
Pibf1	1.19613	0.0357376		-0.676255	0.428953
Phldb3	1.31946	0.0358868		0	1
Akr1c12	1.12675	0.0359186		-0.456216	0.400898
Pim3	1.02849	0.0359186		-0.149573	0.97211
Irf7	1.20986	0.0361991		2.97834	0.00058782
Asns	1.18588	0.0361991		-0.368713	0.721285
Rasd1	1.72364	0.0368604		-0.399702	0.721285
Prnp	0.99341	0.0368604		0.317154	0.722013
Capns1	0.820708	0.0368604		2.00178	0.00686764
Arpc1b	0.790048	0.0368604		0.734323	0.331696
Dusp10	1.09332	0.0372179		1.16855	0.260675
Clec2i	1.44297	0.0372889		-0.110517	1
C1qb	2.1217	0.0377592		-3.52003	0.00284823
Slc31a1	1.16544	0.0390567		0.164253	0.977415
Krt20	1.99275	0.0391388		-0.684502	0.53473
Zfp710	1.1815	0.0391388		-0.577176	0.650274
Klk1b1	1.77238	0.0391814		-0.416238	0.439167
Ube2b	0.684297	0.0391814		1.78841	0.16909
Defb23	2.04422	0.0392645		0	1
Tmem45a	1.75701	0.0392645		0	1
Pms2	-1.16891	0.0392645		1.21058	0.220455
Rsad2	1.95401	0.0392949		0.79983	0.400898
Acot7	1.62234	0.0399235		0.903788	0.331696
Mink1	1.16448	0.0399235		0.253536	0.877779
Sytl1	1.19106	0.0403595		0.978386	0.259131
Rbm6	1.01676	0.0403595		0.802565	0.441776
Rgp1	0.965509	0.0403595		0	1
March_4	0.812127	0.0403595		0.488937	0.569389
Pla2g12b	2.32745	0.0410101		0.148025	0.727477
Cnppd1	1.18944	0.0410101		0.314772	0.792352
Odc1	0.862968	0.0410101		-0.226188	0.786027
Ocel1	1.01168	0.0415014		-0.375752	0.721285
Ltc4s	1.18788	0.0416198		-1.35316	0.0629165
Rtn4	0.69402	0.0416198		1.63904	0.00342929
En1	1.68999	0.0417979		-1.90905	0.0387338
Lce1h	2.08871	0.0421293		-0.316722	0.485403
Bcl10	0.724591	0.0425993		0.480231	0.531695
Aco2	0.898755	0.0427386		-0.157273	0.941447
Psmd11	0.809768	0.0427386		1.03579	0.167574
Cd300c	1.22663	0.0433717		0	1
Fabp3	1.57068	0.0435868		-3.25231	0.00209114
Rad23a	0.984696	0.0436058		0.41044	0.721285
Atg9a	1.12972	0.0438166		-0.309684	0.721285
Csf2	1.53676	0.044395		-0.747359	0.269807
Mrpl57	0.869712	0.044681		-0.597776	0.405033
Mrc1	1.91059	0.0458218		0.182448	0.721285
Cmas	1.12872	0.0466827		1.00292	0.365972
Zfp511	1.08371	0.0466827		0.297648	0.811013
Tob1	0.984482	0.0466827		0.837816	0.400898
Arl2bp	0.948974	0.0466827		0.519366	0.650274
Zfand6	0.903064	0.0466827		-0.462821	0.400898
Sri	0.710409	0.0466827		-0.839712	0.0817953
Rcn2	1.22137	0.0469468		-0.00628126	1
Apoa1bp	0.810484	0.0470716		-0.314768	0.721285
Cat	1.24926	0.0474184		0.489566	0.698088
Ly6i	1.60888	0.0476626		-0.0693883	1
Shisa5	0.924469	0.0477626		2.12154	0.0098732
Gkn2	-2.44259	0.0480903		2.44259	0.269544
H2-Ob	1.3237	0.0481946		0.331067	0.808099
Ticam1	0.941562	0.0481946		0	1
Ush1c	1.25404	0.0482043		-0.523265	0.400898
Ndfip2	0.777659	0.0482043		0.671345	0.412468
Lmo2	0.948144	0.0483431		0	1
Art2b	1.83601	0.0484559		-1.85065	0.0973981
Il31	1.51015	0.0492621		0	1
Myo9a	1.19028	0.0492621		0.311376	0.650274
Fam134b	1.1254	0.0492621		-0.051222	1
Aldoc	0.963651	0.0492621		-0.461615	0.400898
Arl8b	0.961163	0.0492621		0.210893	0.891043
Cnn3	0.718985	0.0492621		0.91148	0.158423
Mgst1	1.34902	0.049498		0.405653	0.738426
Crygs	2.00918	0.0496124		-2.93027	0.0169598
Skint7	1.03878	0.0498502		-0.987279	0.210587
Plaur	1.51427	0.0500909		0.179432	0.721285
Mrps11	0.865521	0.0500909		-0.338215	0.721285
Pxdc1	1.71328	0.0505836		0.154024	0.722013
Aqp11	1.18839	0.0505836		-0.717648	0.424132
Upp2	-0.892632	0.0507466		-0.456984	0.400898
Bhlhb9	1.27001	0.0512254		0.719767	0.553788
Ndufb8	0.710026	0.0514639		-1.46696	2.10137e-05
Spa17	1.12535	0.0517175		-0.999744	0.235859
Surf1	1.06021	0.0517175		0.113388	1
Ufsp2	1.15831	0.0518578		1.03055	0.366814
Mpp4	1.3094	0.0525566		0.160966	0.721285
Klk1b11	1.68533	0.0527627		-1.9506	0.0463324
Ces1f	1.40612	0.052858		-0.433195	0.421094
Defb25	1.29959	0.052858		-1.87828	0.0237601
Nit1	1.1713	0.052858		-0.0503866	1
Smg7	1.10619	0.0530556		0.0605775	1
Coa6	1.04889	0.0530556		-0.736734	0.425603
Cenpm	-1.2611	0.0531816		0.984574	0.400898
Sdhaf2	1.08555	0.0531882		0.067956	1
Clcn3	0.974864	0.0540165		1.30046	0.18506
1810037I17Rik	0.684626	0.0540165		-1.13126	0.00319731
Glipr2	1.11535	0.054045		-0.385748	0.721285
Ubxn1	0.667349	0.0543552		0	1
Psmd12	0.772219	0.0551093		-0.473484	0.516581
Xbp1	0.970999	0.0552187		0	1
Me1	1.28653	0.0557371		-0.0816087	1
Smpdl3a	0.985764	0.0557371		-0.291215	0.755748
Abhd11	1.08149	0.0567166		-1.13134	0.170527
Cdk2ap2	0.888268	0.0573395		-0.129146	0.987623
St7l	1.25388	0.0588716		-0.784925	0.463775
Bcas3	1.35476	0.0589218		0.582873	0.459864
H2-T23	0.761832	0.0590906		-0.756276	0.205928
Tmie	1.17497	0.0613238		-0.512545	0.637202
Cyba	1.0004	0.0613238		-1.42666	0.0138189
Pdia6	0.720575	0.0613238		-0.0570697	1
Tomm22	0.693761	0.0613238		-0.411488	0.546346
Pofut1	0.877967	0.0613848		0	1
Traf4	1.09674	0.0617664		0.44079	0.721285
Sost	1.77985	0.0618786		0	1
Prap1	1.73955	0.0618786		0	1
Hal	1.36914	0.0626672		-1.12874	0.26076
Itgb4	1.15076	0.0626672		0.588076	0.650274
Il1rl2	1.24118	0.0638746		-0.62838	0.548357
Cenpv	1.60139	0.0640208		-0.401697	0.721285
Nkx2-4	1.69366	0.0640617		-2.24833	0.0362267
Dnajc4	1.07888	0.0641482		-1.02858	0.229655
Sin3b	0.748025	0.0641482		0.0273517	1
Icam1	0.732843	0.0641482		0.645856	0.393139
Lurap1l	1.16895	0.0642755		-0.0472471	1
Ppm1a	0.970079	0.0642755		1.01526	0.339216
Clps	2.25037	0.0646455		0.150968	0.729391
Cybb	1.59519	0.0646455		0.0427414	1
Dlgap4	1.14812	0.0646455		0.742166	0.536461
Ergic3	0.672931	0.0646455		0.517347	0.498484
Espn	1.20274	0.0653401		-0.144938	1
Mtpap	1.10072	0.0653401		-0.325634	0.773427
Srgn	0.901711	0.0653401		-0.668792	0.364528
Emc4	0.816601	0.0653401		-0.0823406	1
Qsox1	1.35859	0.0653506		0.190796	0.930108
Pla2g2f	1.54162	0.0654284		0	1
Tnip1	0.886696	0.0661496		0.427586	0.677662
Rab12	1.02914	0.067081		0.615977	0.616143
Chuk	1.01799	0.067081		0.467891	0.721285
Dsn1	0.867073	0.067081		-0.887198	0.175673
Sdc2	1.65348	0.0672023		-0.224569	0.91269
Eif3l	0.690333	0.0675642		1.57244	0.0199989
Msln	1.48745	0.0679053		0.99599	0.469384
Psmb7	0.731824	0.068243		-0.843747	0.115192
Rnf5	1.01376	0.0692392		0.548465	0.650274
Gadd45a	0.930806	0.0699124		0.28753	0.785263
Sdf4	0.833271	0.0700315		1.04938	0.223109
Iigp1	1.10892	0.0701381		0.999028	0.365885
Zbtb22	1.1239	0.0702157		0.441993	0.545633
Mx1	1.24868	0.0708958		-0.515572	0.518706
1810065E05Rik	1.8418	0.0709383		0	1
Arnt2	1.03131	0.0709383		-0.510842	0.400898
Bpifa1	3.46925	0.0709769		2.58346	0.400898
Gm4926	1.9406	0.0711125		0.757932	0.400898
Ifi47	0.979922	0.0711984		0.419083	0.721285
Derl1	0.876424	0.0713089		-0.338499	0.721285
Ptcd2	1.06224	0.071325		0.318565	0.767423
Atp2b4	1.25444	0.0714067		-0.352489	0.722013
Ttc39a	1.19141	0.0716526		-0.233957	0.87519
Acyp1	1.07832	0.0716526		-0.570897	0.613906
Inpp4b	-0.886071	0.0716526		-0.0462864	1
Gm13539	1.51423	0.0717005		0.397728	0.763293
Pou3f1	1.70244	0.0719543		0.281039	0.902631
Rwdd2b	1.08654	0.0729354		-0.299383	0.721285
Gtf2h1	1.04944	0.0736221		0.609031	0.61134
Phactr3	1.2646	0.0737693		0	1
Evi2a	1.18399	0.0737693		0	1
Dctn6	0.96135	0.0741753		-0.173458	0.950697
Sh2d4a	0.842421	0.0741753		-0.437507	0.400898
Psmb9	0.704791	0.0741753		0.0446073	1
Serpinb3a	1.67572	0.0742946		0	1
Ckb	-2.72404	0.0749828		-0.0895683	1
Crot	1.15859	0.0752585		0.473357	0.706288
Rybp	1.04348	0.075708		0.504778	0.662946
Elf4	1.00731	0.0758174		0.162576	0.721285
Irf9	0.997908	0.0758174		0.495747	0.688933
Aasdh	0.886479	0.0758174		-0.869237	0.17778
Trim2	1.047	0.0764655		-0.577024	0.274326
Col1a1	1.32907	0.0765452		-3.07215	0.00406929
Gjc2	0.99392	0.0766346		-0.368579	0.413725
Kif9	0.973384	0.0766346		0	1
Rab25	1.00361	0.0767276		-1.56706	0.00986868
Dcaf4	1.05535	0.0771177		-0.51125	0.623097
Aga	1.06688	0.0782167		-1.3136	0.103745
Dnajb9	0.834519	0.0784247		0.70441	0.455561
Unc45a	1.07039	0.0787765		0	1
Ganc	0.928747	0.0787765		-0.757905	0.209773
Acot9	1.06969	0.0788225		-0.364755	0.721285
Hspb1	1.46379	0.0795947		-0.963237	0.421286
Ctsk	1.63276	0.0796453		0	1
4933402E13Rik	2.01418	0.0796647		0	1
Adam28	1.48608	0.0796647		-0.00188053	1
Ly6a	1.29549	0.0796647		0.925717	0.457577
Ntmt1	0.982473	0.0796647		0.34508	0.763553
Rpp21	0.92781	0.0796647		-1.04926	0.158423
Ezr	0.701737	0.0796647		1.58285	0.00838905
Iapp	2.48596	0.07989		-3.07899	0.0438393
Pdcl3	0.817429	0.0802393		-0.442498	0.630455
Wbp1l	0.970411	0.0805779		1.11027	0.219989
Ly6c2	1.66792	0.0808294		0.802724	0.400186
Cpe	0.949677	0.0808294		0	1
Ier5	0.849882	0.0808294		0.132837	0.973537
Gzme	1.96313	0.0810175		0	1
Pglyrp2	1.52591	0.0810175		-0.00866461	1
Ascc1	1.02057	0.0810175		-0.649482	0.525686
Thnsl2	1.01647	0.0810175		-1.02196	0.130107
Etfdh	1.00392	0.0810175		0.268856	0.85381
Snapin	0.926321	0.0810175		-0.162633	0.958464
Tmem116	1.18363	0.0814672		0	1
Tmem19	1.00689	0.0815715		-0.258394	0.852388
Clec10a	1.19097	0.0825732		0	1
Cxcl17	1.58852	0.0839507		0.410741	0.574975
Slc38a5	2.72451	0.0855732		0.626614	0.530814
Ssu72	0.683094	0.0855855		-0.0615028	1
Gstm5	1.48652	0.0856185		-1.27977	0.260675
Guca1a	1.35079	0.0856185		-0.325088	0.462896
Mpnd	0.953687	0.0856185		0.566062	0.650274
Gm9493	0.90256	0.0856185		-1.31814	0.0315864
Slc25a26	1.07356	0.0856642		-0.259517	0.851121
Tinf2	0.982313	0.0856642		0.158768	0.721285
Prkce	-0.798714	0.086033		0.299873	0.786365
Taf12	0.839954	0.086047		-0.298404	0.727549
Serpinb11	2.14671	0.0863134		0.883458	0.400898
Usp18	1.0587	0.0863134		0.82333	0.419567
Ift57	1.02932	0.0863134		1.20993	0.167364
Ltf	2.15111	0.0864939		0.41145	0.61787
Pja1	1.12012	0.0866588		0.782516	0.510707
Cysltr1	1.79197	0.0869454		0	1
St8sia4	1.26595	0.0869454		0.164683	0.721285
Dctn3	0.686875	0.0869454		-1.08322	0.015953
Slc25a20	1.05676	0.0887146		0.453688	0.545633
Cc2d2a	0.893397	0.0887402		-0.5692	0.400898
Dcun1d5	0.686691	0.0887402		-0.285203	0.721285
Abhd12	1.27209	0.0890534		-0.206907	0.895137
Apoa4	1.93928	0.0891576		0.140198	0.731588
Aldh1a7	1.35893	0.0892159		0	1
Ppp1r16a	1.0384	0.0894285		0.687856	0.400898
Kcne2	2.04411	0.0894451		0	1
Cldn7	1.31793	0.089693		-0.25206	0.907605
Crip1	0.898426	0.089693		-1.49529	0.00492589
Trem2	1.06303	0.0897869		-0.914133	0.211002
Ehf	1.32691	0.0899465		-0.804453	0.516809
Bin3	0.996439	0.090496		0.237644	0.883304
Alg14	1.03412	0.091435		0.0879972	1
Stard10	0.92388	0.0914838		0.255301	0.86667
Fermt3	1.17604	0.0920098		-0.128174	1
Dpp10	1.0732	0.0920098		-0.67875	0.542814
Ptger3	1.14315	0.0920217		1.15646	0.205928
Brms1	1.04852	0.0922018		0.187275	0.963714
Ifit1	1.29105	0.0923457		1.48335	0.222054
Gipc2	1.50304	0.092364		0.136408	0.724386
Miip	1.06994	0.092364		0.443949	0.545633
Cebpb	0.854433	0.0926386		-0.330674	0.721285
Clcn2	0.798994	0.0926386		0	1
Pla2g15	0.79642	0.0926386		0	1
Lcn2	2.31413	0.0929501		0.905398	0.400898
Cops2	0.846904	0.0929501		-0.219854	0.862183
Dsg1a	-1.18361	0.0929501		1.58077	0.143033
Prss29	1.99564	0.0941131		-0.936999	0.423054
Lyz1	1.92262	0.0941131		-0.92315	0.613877
Try5	1.89295	0.0941131		0	1
Ctsc	1.19134	0.0941131		0.273051	0.882711
Slc25a35	1.0415	0.0941131		-0.662298	0.511748
Gm5900	1.02056	0.0941131		-0.988323	0.268858
Tle1	0.97285	0.0941131		1.36386	0.116039
Paip1	0.887444	0.0941131		-0.123248	1
Sucla2	0.862581	0.0941131		0.215403	0.897258
Coro1a	0.822346	0.0941131		-0.0699917	1
Zfp523	1.02664	0.0949043		-0.396065	0.721285
Hcfc1r1	0.776811	0.095516		0.395318	0.720847
Atg3	0.849401	0.0955261		-0.304784	0.726462
Map1lc3a	0.786142	0.0959842		-0.810708	0.201178
Syap1	0.975487	0.0961379		0.589494	0.615677
Sh3glb2	0.909164	0.0961379		-0.308819	0.755048
Sgta	0.764225	0.0961379		1.75062	0.0363149
Ctrb1	1.86031	0.0961941		0	1
Errfi1	1.11556	0.0961941		0.454959	0.721285
Fah	1.09004	0.0970908		0.459462	0.545633
Renbp	1.13613	0.0988053		0.206113	0.920957
Prr13	0.693798	0.0988053		0.302537	0.721285
Ppp1r17	-1.82709	0.0988053		1.82709	0.363785
Acta2	1.86645	0.099055		-1.31636	0.381058
Asl	0.939231	0.099055		-0.31748	0.777186
Ctnnd1	1.09426	0.0996971		0.00454319	1
Pacsin1	0.922893	0.100014		0	1
Rab28	0.948771	0.100362		0.0806526	1
Cnp	0.918516	0.100362		0.247173	0.850149
Adprh	0.892463	0.100407		0.147143	0.97811
Cd48	1.16401	0.103624		0.163682	0.721285
Hspa1a	1.28647	0.103862		0.501412	0.721285
Pigt	0.895523	0.103862		0.569825	0.635492
Isg15	1.26696	0.104346		-0.524286	0.715946
H2-DMb1	0.867469	0.104346		-1.21292	0.0635516
Ppfia4	0.950281	0.105203		-0.813307	0.215289
Mrpl24	0.77856	0.106182		-0.342251	0.721285
Rgs10	1.13929	0.106646		-0.146295	1
Churc1	0.759342	0.106646		-1.26782	0.0127688
Tmbim4	0.689058	0.106919		-0.591189	0.400463
Serpinb6a	0.759478	0.110476		-0.40495	0.650274
Man2c1	0.972217	0.110485		-0.799498	0.400898
Tank	0.734652	0.112501		0.435579	0.650274
Zc3h12c	0.76462	0.113088		0.252513	0.895773
Denr	0.706239	0.113088		0.201023	0.849375
Commd8	1.01126	0.113565		-0.854366	0.400898
Igtp	1.00217	0.114548		1.69556	0.0587319
Ube2v2	0.753097	0.115052		0.738988	0.46667
Col6a2	1.11887	0.116138		-0.566265	0.401859
Hccs	0.957178	0.118136		0.157537	0.998364
Dcxr	0.778605	0.120162		-0.733871	0.356073
Taf10	0.707016	0.120201		-0.945903	0.0940955
Bod1	0.806282	0.121524		0.457089	0.68804
Mat2b	0.693593	0.122104		0.731435	0.400898
Mpeg1	1.18556	0.124077		0.187423	0.721285
Lsp1	0.964168	0.125805		-0.135734	0.996694
Emc7	0.703315	0.128129		-0.702868	0.302193
Rab18	0.669	0.128129		0.547872	0.537413
Taf1b	0.927599	0.12966		0.0662846	1
Dis3	0.949325	0.129947		-0.554609	0.613877
Tnfrsf9	1.11358	0.130132		-0.845485	0.43075
Maged1	0.705073	0.130896		0.915138	0.24903
Dapk2	1.01943	0.131614		0.173367	0.960082
Casp1	0.896328	0.132105		-0.194183	0.918226
Atg101	0.757865	0.13236		0.791857	0.400898
Tspan15	0.879649	0.133051		0	1
Vps29	0.667501	0.133371		0.460639	0.545633
Gbp2	1.13028	0.133533		0.715945	0.616034
Pla2g16	0.78491	0.133763		-0.187466	0.892938
Batf3	1.31066	0.133933		0.186001	0.721285
Uty	0.689851	0.133933		0.465412	0.721285
Tmem147	0.685636	0.133933		-0.891172	0.121439
Itm2c	0.683261	0.133933		0.777199	0.34191
Trappc6b	0.767353	0.134139		-1.29527	0.0183989
Meox1	1.20544	0.134196		-0.60968	0.523261
Mast4	0.91358	0.135166		0.508851	0.685924
Lum	1.31598	0.13529		0	1
Ifngr1	0.74526	0.13529		0.571156	0.545633
Pea15a	1.01132	0.135416		-0.0129711	1
3110009E18Rik	1.20096	0.135635		-0.994521	0.26076
Slc38a10	0.837001	0.135635		1.1939	0.224315
Tmem37	0.798062	0.135635		0	1
Bloc1s2	0.725819	0.136478		-0.733951	0.313807
Clstn1	0.901742	0.137635		0.371068	0.728295
Calcoco1	1.02359	0.140432		0.285178	0.650274
Pnp	0.939869	0.140432		0.411193	0.721285
Dusp1	0.793848	0.140432		0.642742	0.469314
Nelfb	0.969511	0.141196		0.331308	0.783385
Pphln1	0.842332	0.141561		0.452618	0.721285
Chrac1	0.709368	0.141768		-0.732653	0.283148
Il10rb	0.858731	0.142507		0.618187	0.598941
Herpud1	0.727069	0.14257		0.356719	0.721285
Fam174a	0.810341	0.14269		0.568292	0.637168
Anapc10	0.925699	0.143224		-1.47558	0.0350431
H13	0.690104	0.143224		0.308286	0.721285
Ormdl2	0.831065	0.144039		-0.427854	0.698267
Mknk2	0.75516	0.144342		0.375321	0.721285
Numa1	0.87231	0.145151		-0.263729	0.854604
Ncf4	0.964884	0.145999		-0.977269	0.260675
Kctd2	1.00611	0.147676		0.299545	0.650274
Commd3	0.710661	0.148632		-0.0283711	1
Cap1	0.710961	0.148667		0.636744	0.490385
Rab3il1	1.50482	0.149508		0	1
Lgals1	0.869415	0.149508		0.762552	0.454744
Pttg1ip	0.825503	0.149508		0.758591	0.470811
Ccdc71	0.930742	0.150833		0.574524	0.454953
H2-Q6	0.683689	0.151061		0.605579	0.495884
Gga2	0.993897	0.15185		-0.199878	0.975449
Il6ra	0.916377	0.15185		-0.896925	0.286649
H2-Eb1	0.776251	0.15185		-1.34255	0.0143171
Psme2b	0.903271	0.153106		-1.13685	0.176028
Atp1b1	0.938098	0.153386		0.334203	0.769499
Tmem123	0.7239	0.153386		1.45324	0.0940917
Ahsa1	0.672045	0.153515		-0.32772	0.721285
Nbl1	1.0293	0.154481		0.698105	0.400898
Ctsf	1.00075	0.15551		0.46639	0.545633
Snx2	0.817895	0.155859		0.171355	0.957664
H2-DMa	0.718384	0.155961		-0.420955	0.6463
Msl3	0.886959	0.15643		0.322865	0.781208
Lamp2	0.690775	0.15643		0.0665518	1
Nudt9	0.89157	0.158131		0.79203	0.356152
Atg7	0.966694	0.158402		0.571694	0.456204
Gm10073	0.692316	0.158402		-1.08934	0.0504039
Slc3a2	0.687952	0.158402		-0.0497747	1
Ncf2	0.814434	0.159196		0.373685	0.721285
Basp1	0.824802	0.159488		0.878169	0.396088
Pld4	1.23617	0.161599		-0.618351	0.611162
Creg1	0.904939	0.161973		-0.39458	0.721285
Ccz1	0.741425	0.162254		0.770835	0.445155
Tmub1	0.901823	0.162488		0.575613	0.454805
Cd82	0.719155	0.163267		0.574228	0.534405
Usf2	0.754694	0.164339		-0.249198	0.89535
Hagh	0.690751	0.164921		-1.08478	0.0437136
Ell2	0.937926	0.165878		0.218863	0.907278
Cdkn1a	1.30425	0.16637		0.867263	0.564954
Gbp8	1.11371	0.166658		0.207881	0.952625
Napsa	1.44235	0.167147		0.585287	0.711269
Hgs	0.872492	0.167453		0.484669	0.721285
Copz2	1.03175	0.169049		-0.490888	0.721285
Lair1	0.943868	0.169049		0	1
Zfp330	0.858054	0.169049		-0.324793	0.721285
Apip	0.871534	0.16946		-0.925137	0.312967
Ctage5	0.714936	0.169532		0.219707	0.874026
Rac2	0.888003	0.170053		0.276097	0.816395
Cnpy3	0.835762	0.170106		-0.195243	0.92893
H2-Q4	0.681123	0.173784		0.597809	0.537413
Ufd1l	0.794506	0.174212		1.31758	0.170318
Trap1	0.845339	0.174385		0.564919	0.650274
Ifit3	1.4735	0.175117		0.56532	0.721285
Ccl3	0.84544	0.176205		0	1
Spi1	1.33853	0.178007		0	1
Metrnl	1.10588	0.178007		-0.770429	0.503829
Ptger4	0.965064	0.178007		0.425359	0.547143
Dapk3	0.793515	0.178007		-0.547204	0.590556
Fau	0.848819	0.181321		-0.803335	0.400898
Lcp1	0.717792	0.184229		1.10324	0.217274
Scamp2	0.711459	0.185345		0.659032	0.502356
Fuca1	0.729978	0.187909		-0.270193	0.785576
Pcolce	1.04204	0.189011		0	1
Ildr1	0.981604	0.189011		0.0514223	1
Bst2	0.705542	0.189011		-0.401582	0.650274
Mfsd1	0.890518	0.189096		0.740778	0.508371
Dhrs7	0.837723	0.189096		-0.619706	0.545633
Igf1	1.62931	0.191037		-1.87087	0.190647
Hbp1	0.691217	0.191037		0.716241	0.455561
Arpc4	0.678494	0.191037		0.414956	0.721285
Sf3b4	0.728638	0.196419		0.537189	0.644559
Grasp	0.984295	0.196508		1.09872	0.365885
Tm6sf1	1.1441	0.196852		0.490453	0.505831
Cxx1a	1.00068	0.197663		0.445545	0.549413
Gapvd1	-0.907612	0.197723		2.03362	0.0297999
Gnptg	0.819474	0.197955		-0.671694	0.504878
Tusc3	0.708428	0.197955		0.522904	0.645016
Ddt	0.743761	0.198157		-0.850084	0.232248
Pigyl	0.805277	0.199125		-0.469451	0.652613
Tshz1	0.883447	0.199532		0.48084	0.689653
Lima1	0.711988	0.199532		0.755003	0.414405
Rhob	0.880279	0.199991		0.781077	0.365885
Ms4a7	1.0451	0.200029		-0.645731	0.363353
Wash1	0.792805	0.200315		0.815301	0.413052
Vps26a	0.708236	0.200315		0.781645	0.364877
Hmgn3	0.827382	0.203174		-1.1592	0.119457
Nfkbil1	0.819965	0.203751		-0.258595	0.842714
Ddx54	0.743997	0.205219		0.449389	0.702272
Adrbk1	0.815795	0.206509		0.664535	0.560455
S100a1	0.980641	0.209121		0.383438	0.753226
Serpinb9	0.965468	0.209473		0.501252	0.721285
Creb3	0.859753	0.209473		-0.0336772	1
Degs1	0.773653	0.209473		0.341234	0.763553
Gtf2h4	-0.763298	0.209473		0.799438	0.400898
Atf6b	0.759086	0.209564		0.899451	0.400898
Anxa6	0.840226	0.212028		0.370697	0.758372
Dnase1l3	1.06501	0.21527		0.241342	0.926409
Tmem175	0.867339	0.215351		-0.0527198	0.998931
Alox5ap	1.28604	0.215617		0.420964	0.580642
Stat2	0.922788	0.215617		-0.653115	0.609294
Chchd6	0.713909	0.215617		-0.548448	0.547494
Clec2d	0.743333	0.216953		0.415897	0.721285
Atraid	0.681081	0.217459		-0.840629	0.25659
Map3k8	0.867008	0.219003		-1.00882	0.288317
Taf6	0.829153	0.220042		0.310655	0.77221
Ly86	0.942179	0.221513		0	1
Ehd1	0.743417	0.223051		0.215404	0.892578
Flt3	0.674956	0.226535		0	1
Farsa	0.683553	0.226629		0.428062	0.721285
Gsto1	1.18336	0.228854		0.744237	0.400898
Stxbp2	0.695129	0.228854		1.52951	0.0969656
Setd3	0.703153	0.231022		0.781992	0.45215
Trappc3	0.687813	0.232136		-0.179417	0.914117
Nfkbib	0.780394	0.232548		-0.268736	0.826535
Ms4a6d	1.10737	0.232818		-0.972784	0.290468
Uap1	0.723901	0.232818		1.13939	0.202116
Csf2ra	0.837466	0.233823		-1.22011	0.163929
Tgm2	1.18431	0.234404		0	1
Sept_9	0.790865	0.234404		0.746139	0.490385
Cd40	0.778026	0.234404		0.622675	0.585262
Tcn2	0.842886	0.234681		0.0475861	1
Fdxr	0.92184	0.234802		-0.203597	0.901528
Ubqln2	0.753272	0.234802		0.511797	0.664327
Tctex1d2	0.696023	0.23627		-0.974311	0.189514
Mterf3	0.78758	0.237007		-0.414995	0.721285
Ctsa	0.721504	0.240018		1.19999	0.22495
Hmgn2	0.673795	0.240018		0.544531	0.586128
Zfand2a	0.811613	0.240318		0.82258	0.449936
Rasip1	0.711888	0.240318		0.165996	0.721285
Nars	0.707435	0.240395		-0.491773	0.650274
Mzb1	1.08301	0.241615		-0.337604	0.818173
Cd53	1.15308	0.241637		0.579083	0.484561
Pglyrp1	1.06243	0.241637		-0.117093	1
Ypel5	0.794259	0.241637		-0.416646	0.656146
Got2	0.772065	0.241637		0.677268	0.547361
Mcemp1	0.739503	0.241927		0	1
Gadd45b	0.666982	0.242813		0.0989798	1
Smad7	1.03132	0.24347		0.519698	0.721285
Klf2	0.976226	0.244125		0.402145	0.77036
Rit1	0.822415	0.244125		-0.251276	0.863379
Trim8	0.68838	0.244205		1.31355	0.173039
Ppp3ca	0.672486	0.244321		2.37417	0.00308858
Wbp1	0.697623	0.244716		0.396954	0.721285
Ier5l	0.77054	0.245292		0.387139	0.721285
Cd59a	0.920941	0.245628		-0.325287	0.733699
Phyh	0.815677	0.246698		0.0519051	1
Wwp2	0.813323	0.247132		1.68832	0.071769
Zmiz2	0.691592	0.248202		0.436941	0.721285
Nfkbid	0.785754	0.24995		1.05619	0.21847
Ccl24	0.680293	0.24995		0	1
Cyb561d2	0.77722	0.250894		-0.0355919	1
Mrps9	0.730748	0.251843		-0.478647	0.650274
Apmap	0.827576	0.255058		0.795945	0.364648
Zyx	0.748366	0.255179		0.73008	0.521366
Pnkp	0.799036	0.25565		-0.124517	1
Sqstm1	0.748598	0.25675		1.09909	0.294118
Cryzl1	0.72683	0.256771		0.691659	0.546317
Upb1	1.13197	0.256939		0.85241	0.400898
Ccno	0.69584	0.257353		0	1
Lgals3	1.56749	0.25889		1.09012	0.507179
Glrx	1.06749	0.25889		-0.639306	0.614034
Unc93b1	0.80094	0.259344		-0.787623	0.636183
Notch1	0.763828	0.261278		1.00278	0.375715
Gm2a	1.0559	0.262455		-0.944526	0.400898
Mapkapk2	0.683186	0.263624		1.26038	0.201774
BC004004	0.718662	0.263895		-0.174064	0.956099
Avpi1	0.984715	0.264592		-1.53796	0.121166
Rogdi	0.950292	0.264592		0.0661561	1
Hvcn1	0.803026	0.264592		0.184377	0.721285
Ifnar2	0.754811	0.264592		0.0340008	1
Fam46c	0.861149	0.26878		0.366783	0.762376
Zdbf2	-1.25374	0.2697		0.16504	0.721285
Fam49a	0.828521	0.270211		-0.417188	0.721285
Casp6	0.694318	0.270211		0.251581	0.852388
Inpp1	0.778656	0.271101		-0.0454056	1
Cog8	0.762453	0.27405		0.0637417	1
Sord	0.761064	0.274482		0.458976	0.545633
Cracr2b	0.858058	0.274976		0.173169	1
Trim7	-0.810474	0.274976		0.754902	0.524604
Rmdn1	0.732482	0.275357		-1.21047	0.121514
Micu2	0.66616	0.275357		0.0378372	1
Bgn	1.24119	0.276591		0.670986	0.454805
Abi2	0.745965	0.276591		1.15198	0.188661
Dbp	0.807696	0.279833		0.282059	0.87281
Prkar1b	0.982533	0.280971		0	1
Gm20594	0.764371	0.280971		-3.20675	1.24066e-10
Thap11	0.750591	0.280971		0.0598802	1
Alg3	0.727993	0.280971		-0.0207175	1
Nfe2l2	0.693313	0.282176		0.431738	0.721285
Swap70	0.693146	0.284716		0.780953	0.460701
Pyroxd1	0.737554	0.285393		0.0242173	1
Sparc	1.07754	0.28546		0.984102	0.502124
Galk1	0.775718	0.285548		-0.161726	0.965865
Cdc42ep3	0.691545	0.287103		0.592937	0.613297
Emp3	0.831526	0.289344		-0.223115	0.904545
Lyn	0.716057	0.289344		0.450531	0.545633
Csrp2	0.831466	0.289418		-0.685797	0.545633
Pld3	0.840339	0.293965		0.541271	0.700627
Rnf130	0.801368	0.293965		-0.609863	0.600453
Tbc1d7	0.729331	0.29439		0.894352	0.301199
DHRSX	0.768044	0.295213		0.294156	0.785835
Zmym3	0.802552	0.295288		0.683344	0.54818
C1qc	1.32249	0.299285		-0.590402	0.716192
Commd10	0.709785	0.299285		0.673623	0.547166
Fcrla	0.698387	0.301259		-0.667515	0.455561
Golph3l	0.748527	0.305927		-0.413628	0.721285
Rcor1	0.705832	0.305927		1.1211	0.288317
Bcl2a1a	1.00929	0.306144		-2.13069	0.0213192
Myzap	0.816768	0.3088		0.48057	0.546591
Nipsnap3b	0.673688	0.310296		0.345365	0.749181
Gdf15	1.52545	0.310549		0.100719	1
Plekho1	0.796473	0.312114		0.601342	0.457577
AW209491	0.774143	0.312114		0.270287	0.650274
Fcna	0.749044	0.312114		-0.757612	0.352528
Ccm2	0.737844	0.312114		0.789255	0.364528
S100a13	0.730518	0.312114		-0.583414	0.558287
AI837181	0.778147	0.315516		-0.122322	1
Epsti1	0.689008	0.316712		0.785172	0.48561
Skap2	0.692059	0.316875		0.516318	0.669439
Irgm1	0.790506	0.323631		0.507009	0.721285
Slc25a13	0.69087	0.324895		0.468467	0.721285
Ube2l6	0.690845	0.325941		-0.0577031	1
Epor	-0.732969	0.325941		0.732969	0.569964
Pygl	0.836356	0.32905		-0.618789	0.644559
Ccdc9	0.679062	0.329111		0.685373	0.400898
Sirpa	0.748087	0.329481		0.691533	0.400898
Eif3j2	0.6989	0.330196		0.00491916	1
Ccdc85b	0.684451	0.330767		0.316078	0.769299
Zfand3	0.674851	0.331009		0.164844	0.721285
Dhx16	0.676206	0.332334		0.687868	0.400898
Plk3	0.790933	0.333019		0.55856	0.472409
Npc1	0.745169	0.337119		0.396768	0.721285
Rgs3	0.737268	0.337119		-0.561538	0.650274
Lpcat2	0.728597	0.338079		-0.220886	0.888306
Pir	1.03015	0.33834		0.0584693	1
Nfil3	0.7754	0.339766		0.0974719	1
Shkbp1	0.710554	0.342123		0.893225	0.310736
Prkab2	0.683822	0.342349		0.428557	0.545633
Acot8	0.674519	0.342963		-0.441353	0.721285
Hscb	0.682721	0.346007		-0.682368	0.490469
Batf	0.723592	0.348106		-0.870408	0.400898
Tmem203	0.668403	0.348529		-0.23757	0.859207
Gpr183	0.834649	0.348579		0.0150205	1
Zdhhc12	0.69449	0.348695		0.777692	0.365569
Dck	0.666919	0.349172		1.15068	0.277577
Dgat1	0.691822	0.350843		0.203835	0.907605
S100a6	0.823296	0.352349		-1.59534	0.0647974
Pkp4	0.676912	0.353747		0.891604	0.409115
Spic	0.964488	0.358891		0.084966	1
Il34	0.904028	0.358891		-0.83147	0.400898
2200002D01Rik	0.87076	0.358891		0.116585	1
Slc37a4	0.686852	0.358891		0.561994	0.456995
Oas1a	0.702348	0.361322		-0.861378	0.404099
Bcl2a1b	1.08381	0.361492		-2.35018	0.0387332
Ccl7	-1.95464	0.364838		3.10926	0.170527
Eno3	0.803307	0.365015		-0.440646	0.721285
Madcam1	1.07634	0.365164		-1.41019	0.347267
Cant1	0.685707	0.365994		0.326074	0.792916
Ikzf2	-0.749264	0.366191		1.88051	0.0482586
St3gal4	0.702029	0.366468		0.456658	0.545712
Casp7	0.673251	0.366667		-0.522321	0.690676
Ier3	0.695266	0.372315		0.699485	0.565639
Ctse	0.701461	0.374993		-0.278385	0.84567
Itgb2	0.668822	0.382011		-0.689975	0.45834
Cd86	0.915388	0.38581		0.323592	0.664044
Csad	0.678243	0.393521		0.304975	0.790991
Hpgd	0.875345	0.396586		1.3239	0.377935
Ptprcap	0.689252	0.40641		0.964665	0.409559
Ivd	0.723148	0.407331		-0.234655	0.925377
Sema3f	0.713754	0.407331		0.023856	1
Csf2rb2	0.749999	0.447943		0.535047	0.508777
Tnfaip2	0.69812	0.449069		0.141546	1
Mki67	-0.764294	0.449069		2.06592	0.0937678
Ifi202b	0.752692	0.453773		0.422445	0.731426
Aif1	0.745001	0.453773		0.108403	1
Ctla2a	0.725402	0.453773		0.102565	0.755748
Cd34	0.718456	0.453773		0.25005	0.687365
Apoe	0.701285	0.453773		-0.502107	0.721285
Rgs4	0.693664	0.453773		1.0756	0.400898
Il18bp	0.670376	0.454662		0.569557	0.486176
Pkib	0.773	0.454859		-1.0036	0.459864
Ccl22	1.09068	0.456338		1.3817	0.287932
Jam3	0.851421	0.456338		-0.396821	0.721285
Tmco4	0.70855	0.460989		0.628856	0.488799
Tbc1d4	0.692627	0.46415		0.120989	1
Cldn1	0.674328	0.477223		0.687354	0.444337
Ffar4	0.841383	0.499157		0.270905	0.721285
Igfbp4	0.686504	0.505952		1.50147	0.282353
Cd55	0.679653	0.534416		1.02148	0.325586
Ccl11	-0.706898	0.723635		1.02663	0.721285

## Sheet: S4E-DE-PN7_Xcr1DCs_C6
Supplementary Table S4E: DE for all comparisons for Cluster 6. Log2(FC)>1 and <-1 and FDR<0.05 are considered statistically significant
	HYRX+MEx vs HYRX			HYRX vs NRMX
	logFC	FDR		logFC	FDR
Cd74	1.06098	4.68835e-22		0.457245	0.00133642
H2-Aa	1.09034	1.26367e-21		-0.31266	0.0451406
Eef1a1	0.682595	1.17559e-17		0.805907	9.23346e-17
Cfl1	0.83213	4.7408e-17		1.62886	5.08509e-27
H2-D1	1.01312	2.99974e-14		0.950081	1.69241e-08
H2-Ab1	0.836441	1.25773e-13		0.304595	0.0500951
Cdc42	0.77793	1.57167e-13		0.75251	2.47131e-06
Pfn1	0.716567	4.02559e-13		0.64851	2.41263e-06
Akr1a1	1.07073	4.44598e-13		0.918324	0.000193096
Actg1	0.924229	5.73611e-13		1.25298	9.02076e-16
Ftl1	0.954334	7.5725e-13		0.533154	0.00390325
Napsa	1.34799	9.184e-13		-0.128915	0.699602
Arpc1b	0.742578	1.1139e-12		1.58504	4.27124e-22
Ubb	0.926663	1.75207e-12		-0.733417	2.94097e-06
Actb	0.974155	4.37131e-12		-0.179555	0.397906
Ass1	1.84207	1.11178e-10		-0.152186	0.808952
Psmb8	0.789809	1.26626e-10		-0.747808	1.43351e-07
Eif4a1	0.819885	2.19395e-10		1.14012	5.31416e-09
Gabarap	0.964678	7.39637e-10		-0.0844595	0.773594
Tmsb4x	0.731138	9.85371e-10		0.436154	0.00332796
Vim	0.936446	1.05412e-09		0.55837	0.00600815
Arpc3	0.668691	1.1545e-09		0.13626	0.482371
Sh3bgrl3	0.7069	1.85801e-09		0.0436142	0.865758
Cd83	1.28352	2.19969e-09		0.826316	0.00892855
Psme2	0.989851	3.07938e-09		-0.672335	0.00207244
Eif3f	0.748309	8.86319e-09		0.485873	0.0197557
Basp1	1.26953	1.25447e-08		1.13863	0.000215141
Srgn	1.03859	2.09361e-08		0.14765	0.593259
Gpi1	0.924441	2.40286e-08		1.03785	0.000250828
Hspa8	0.730134	4.50107e-08		1.15932	1.59185e-12
Vasp	1.03658	5.82441e-08		2.3011	1.07271e-12
H2-K1	0.919335	5.82441e-08		0.652647	0.00311672
Lcp1	0.765391	8.79262e-08		1.4581	4.5936e-13
Pfdn5	0.744267	1.02965e-07		-0.702591	1.45134e-05
Ifi30	0.956509	1.05366e-07		1.31057	2.96203e-08
Rnh1	1.06539	1.13872e-07		0.318031	0.416645
Arpc5	0.801136	1.13872e-07		0.307129	0.248345
Cst3	0.894328	1.58985e-07		-0.790404	1.91781e-05
Cd86	1.11392	2.34315e-07		-0.280644	0.421867
Cxcl16	1.13351	2.73116e-07		0.275106	0.449679
B2m	0.773874	2.73116e-07		-0.0351826	0.940328
Myl12b	0.786152	4.0174e-07		0.108748	0.693504
H2-DMb1	0.901616	7.61765e-07		0.218054	0.478063
Traf1	1.28037	1.15538e-06		1.42521	0.000429695
Ucp2	0.781906	1.38642e-06		1.7824	2.02334e-13
Psmb6	0.894902	1.56687e-06		-0.752438	0.00144291
Psmb9	0.805045	1.66182e-06		-0.373649	0.106856
H2-Q7	1.26799	1.8108e-06		-0.725951	0.0447954
Gsn	0.921099	1.87762e-06		1.61739	1.14333e-08
Bcl2a1a	1.28018	2.30956e-06		-1.86438	3.47525e-12
Emd	1.30431	2.50453e-06		0.398433	0.421867
Sh3glb1	0.802939	2.697e-06		0.890267	0.000911779
Bst2	1.1493	2.99551e-06		-1.42833	2.08324e-08
Slc3a2	1.00493	3.11441e-06		0.956219	0.0038657
Jund	0.871481	4.01361e-06		0.572819	0.0360955
H2-DMa	0.79972	4.12833e-06		-0.201216	0.46394
Cyba	0.762015	4.30864e-06		-0.8605	1.70257e-06
Grasp	1.0942	4.32581e-06		1.89977	1.59753e-07
Ier5	1.03745	5.75725e-06		1.24183	0.00014977
Naga	0.995039	7.01761e-06		1.53318	7.61793e-06
Cytip	0.821384	7.27123e-06		0.601034	0.0185955
Gng5	0.753484	7.27123e-06		-0.28528	0.248345
Ywhah	0.833632	8.34842e-06		0.757105	0.00595442
Pkib	0.821404	8.34842e-06		0.252771	0.4028
Tspo	0.851059	8.7568e-06		-0.821622	0.00010591
Herpud1	1.17773	9.00668e-06		0.0259306	1
Snx3	0.81374	1.13107e-05		0.725778	0.0124154
S100a11	0.753508	1.22839e-05		-0.102395	0.687559
Fth1	0.709037	1.22839e-05		0.228014	0.317037
Spi1	0.906863	1.25312e-05		0.397301	0.248345
Ptms	0.886735	1.33906e-05		1.46997	2.30549e-07
Arhgdia	0.765611	1.54179e-05		2.14189	1.83966e-13
Itm2c	0.975002	1.554e-05		1.16085	0.00207699
H2-Eb1	1.06989	1.7039e-05		-0.546871	0.118615
Atp6v0b	0.894053	2.07476e-05		-0.219478	0.546565
Ctss	0.934865	2.20869e-05		0.488802	0.138074
Ier2	1.07368	2.245e-05		1.06258	0.00338348
Cd52	0.722749	2.245e-05		-0.776943	1.29724e-05
Nfkbia	1.31933	2.3244e-05		1.28664	0.002241
Csf2ra	1.09328	2.36954e-05		1.01193	0.0239256
Pepd	1.40858	2.66511e-05		0.747263	0.204144
Mmp12	3.05824	2.69075e-05		0.103176	0.566992
Dap	1.14386	2.9945e-05		0.685614	0.176534
Atp6v1f	0.832277	3.46689e-05		-0.465513	0.0882938
Skap2	0.82868	3.46689e-05		0.704625	0.0284035
Ehd1	1.32279	3.65432e-05		1.45905	0.00496636
Bcl2a1b	1.21656	3.6763e-05		-1.8745	3.89031e-11
Vdac2	0.677764	3.6763e-05		-0.222848	0.391593
Psme1	0.673887	4.03005e-05		-0.491124	0.0151725
Syngr2	0.820113	4.08656e-05		0.920803	0.000634484
Junb	0.778884	4.15053e-05		0.892563	0.000113014
Pmaip1	1.1181	4.59162e-05		1.28968	0.0017203
Skil	0.902557	4.70634e-05		0.488147	0.165854
Txndc17	0.861062	5.19294e-05		-0.928723	0.00016603
Tmbim6	0.735973	5.34917e-05		1.18832	4.13178e-05
Zfp36	0.976431	6.51051e-05		0.615274	0.0880324
Gm17087	1.36387	7.40208e-05		0.0931964	0.938042
Med21	1.21727	7.46116e-05		0.0489632	0.988119
Nedd8	0.686349	7.46116e-05		-0.584365	0.00580797
Fxyd5	0.710322	7.47379e-05		0.69911	0.00653572
Tpm3	0.67434	7.70811e-05		2.1041	9.27124e-14
Rel	0.901938	7.89844e-05		1.39804	2.39844e-05
H2-DMb2	0.937471	8.14534e-05		0.248574	0.553493
Zmynd15	1.27331	8.71072e-05		-0.387281	0.39998
Nfkb2	1.30926	8.78415e-05		0.586961	0.317037
Ppm1m	0.961809	8.78415e-05		1.36559	0.000812368
Mapkapk2	0.948221	8.80809e-05		1.32188	0.00170073
Cotl1	1.04982	9.19241e-05		1.84293	1.3956e-05
Plek	0.957619	0.000101069		1.01969	0.00298662
Pkm	0.772759	0.000101069		2.0612	2.67872e-10
Edf1	0.731751	0.000107219		-0.328391	0.242903
H2-T3	-2.06896	0.000114553		1.37123	0.0332617
Ctsz	0.903051	0.000120238		-0.193686	0.553493
Il1r2	1.71581	0.000127851		0.864466	0.186424
Maff	1.23338	0.000134794		1.65615	0.000631956
Uty	1.30805	0.000151762		0	1
Prdx6	0.790225	0.000171728		0.447501	0.145677
Irf5	0.924757	0.000188498		1.29238	0.000555949
Tyrobp	0.716226	0.000193676		-0.738747	0.000371794
Csrnp1	1.08626	0.000195806		2.67783	1.69241e-08
Mapre1	0.823279	0.000200005		0.764181	0.0309004
Lmna	1.06376	0.000201315		0.268229	0.546124
Plbd1	0.672886	0.00023318		0.970621	4.28914e-05
Mpc2	0.761863	0.000245898		-0.844511	0.000366017
Prr13	0.894633	0.000259978		1.02408	0.00908111
Cd47	0.677537	0.000265867		0.0282032	0.988535
Rheb	0.739914	0.000307194		-0.294343	0.322734
Irf7	1.24266	0.000322951		1.19158	0.00889325
Tbcb	0.8557	0.000343587		-0.616957	0.054303
Rcor3	1.29013	0.000361198		-0.498102	0.115955
Gltp	0.704589	0.000412747		1.77293	1.21861e-07
Btg1	0.719925	0.000415551		1.16799	1.82008e-06
Tap2	0.892656	0.000422332		1.45808	0.000255642
Samsn1	1.69315	0.000453479		0.482173	0.518791
Litaf	0.881021	0.000460952		0.695994	0.0741948
Cxcl9	2.04173	0.000467002		-0.373624	0.619262
Igbp1	1.10925	0.000467002		-0.000319859	1
Cap1	0.675196	0.000472231		2.17825	1.54306e-11
Ndufb11	0.686494	0.000481076		-0.65558	0.00459191
5031439G07Rik	1.15764	0.000508925		0.742951	0.188765
Lgals3	1.16987	0.00058053		-0.550657	0.198847
Tapbp	0.8142	0.00058669		2.15919	3.47918e-08
Rbm8a	1.08626	0.000610868		-0.0126871	1
Cyb5r3	1.28705	0.000621582		0.623662	0.298229
Ppfia4	0.992727	0.000621582		0.88534	0.0641928
Grb2	0.825623	0.000621582		0.749974	0.0392481
Ifi35	0.938683	0.000628334		-0.314362	0.450755
Aldoa	0.749041	0.000633786		1.65891	4.39074e-07
Ogfr	1.00053	0.00068388		1.81001	0.000226918
Dbnl	0.737402	0.00068388		2.0344	1.21259e-08
Scp2	0.683955	0.000708354		-0.162857	0.574766
2700060E02Rik	0.676705	0.000708354		-0.514003	0.0396751
Ost4	0.688004	0.000740125		-0.0588352	0.908563
Psma5	0.738528	0.000749603		-0.738238	0.00383998
Mvp	1.1017	0.000750082		1.29906	0.0124154
Gzmc	2.73825	0.000776527		0.124045	0.564373
Nudt9	1.2145	0.000784489		0.070648	0.97284
Ccdc124	1.0604	0.000797842		-0.216105	0.671168
Wdfy4	0.716707	0.00083244		1.75727	1.88857e-08
Btg2	0.704197	0.00083244		1.76539	5.41799e-13
Dynlt3	1.26244	0.000855238		0.0534012	0.989355
Capns1	0.783067	0.000857544		1.52271	7.01451e-05
Anxa1	0.78618	0.000859552		0.0182795	1
Gpr183	1.2255	0.000873885		0.604072	0.284178
Plekho1	0.859774	0.000873885		0.532625	0.208377
Slc25a11	0.855794	0.000884583		0.313357	0.491542
Tmem234	0.867793	0.000960372		0.369324	0.421867
Psme2b	1.27017	0.000987292		-0.170744	0.795598
Rragc	1.16328	0.000990289		0.487459	0.421867
Psmb10	0.906936	0.00100539		-0.636824	0.0702103
Gadd45b	1.25285	0.00101519		1.01309	0.0565157
Rcc2	1.05363	0.00102371		1.5387	0.00249608
Pim1	0.779737	0.00102371		1.43823	2.42223e-06
Gm10116	1.24911	0.0010511		0.0290245	1
Iqgap1	0.67393	0.00110124		1.86703	8.76754e-11
Arl4a	1.16488	0.00111242		-0.392328	0.465368
Dctn2	0.964708	0.00116253		0.599897	0.239862
Fes	1.07568	0.001277		1.42062	0.00608365
Bag1	0.684847	0.00136805		0.221198	0.553493
Ccl22	2.03815	0.00138927		0.90967	0.268707
Klf2	1.29363	0.00138927		0.427162	0.450566
Bcl2a1d	1.33756	0.00154064		-1.88192	1.10889e-05
Rnf122	1.3425	0.00157221		-0.247147	0.64449
Pdcl3	0.88631	0.00158457		-0.290438	0.484606
Gpx4	0.902509	0.00170334		-0.251536	0.553493
Cd82	0.881707	0.00171263		1.11548	0.00772478
Tecr	0.981028	0.00199861		0.608072	0.252226
Etv3	0.923441	0.00201721		1.22205	0.0048497
Camk4	-1.29807	0.0020421		1.83564	0.000372745
Knop1	1.32275	0.00209186		-0.962345	0.0684929
Marcksl1	0.860521	0.00209553		0.851568	0.0146169
Jun	1.31698	0.00210451		1.11909	0.0512154
Fcgrt	0.862295	0.00210451		1.14317	0.00883789
Copb2	1.00037	0.00224775		-0.12143	0.851295
Ninj1	1.1893	0.00226106		-0.332175	0.553493
Samhd1	0.985056	0.0022909		-0.00640168	1
Snf8	0.890554	0.00237337		0.18039	0.720725
Gm11808	0.990841	0.00248405		-1.53826	1.57631e-06
Bloc1s2	0.720228	0.00250437		-0.196657	0.554658
Satb1	-1.17119	0.00250437		3.11996	3.09284e-11
Rgs1	1.21241	0.00252488		0.150899	0.80167
Fmnl1	0.96719	0.00252488		0.723198	0.178397
Snx15	1.26311	0.0025722		-0.221866	0.715334
Gmip	1.16405	0.00278769		0.354746	0.553493
Ntan1	1.04669	0.00278769		-0.529731	0.286884
Haao	1.25118	0.00284161		0.119203	0.877344
Pnp	0.947555	0.00287102		0.811895	0.0703524
Cib1	0.866397	0.00290914		-0.657803	0.0634766
Mknk2	0.980324	0.00295843		1.43665	0.0044096
Neat1	0.879231	0.00295843		2.72198	4.96333e-13
Ppm1g	0.834418	0.00312917		1.42576	0.00129319
Tmed10	0.746569	0.00313111		0.0953248	0.839972
Ccdc107	0.90608	0.00316047		-0.48107	0.257748
Cd40	1.32133	0.00320196		1.23384	0.0411196
Ctsb	0.984258	0.00327088		1.09878	0.0251083
Nfkb1	0.922738	0.00327088		1.1615	0.0163866
Fosb	0.795887	0.00327088		1.85776	5.15532e-08
Slamf7	1.03379	0.00330397		0.383274	0.488535
Ube2m	0.753819	0.00332021		0.605637	0.125724
Ppt1	0.86201	0.00337382		0.932928	0.0120377
Atp6v1d	0.849877	0.00343123		0.376608	0.422432
Cldn1	0.82559	0.00346362		1.1456	0.0016807
Icam1	1.35072	0.00354372		0.426662	0.54896
Fis1	0.729776	0.00357471		-0.0948561	0.840185
Imp4	1.08332	0.00360909		-0.180679	0.770018
Id2	0.908201	0.00360909		0.863089	0.0311809
Commd7	0.893326	0.00367091		-0.731139	0.0589085
Sh3bgrl	0.673993	0.00368786		1.09	0.00197509
Clec2d	1.28748	0.00400787		0.602513	0.34128
Tmem219	0.874248	0.00413379		-0.86354	0.0125875
Skap1	-1.26441	0.00425222		0.987558	0.0624134
Chmp1a	1.07554	0.00431265		0.60538	0.314727
Cd207	1.34727	0.00435159		0.561466	0.356329
Sdha	0.866466	0.00436328		1.01247	0.0371719
Cdc42se1	0.798952	0.00445129		1.00467	0.0147287
Snx20	0.95375	0.00445226		1.49039	0.00224816
Tbc1d4	0.935089	0.00446831		0.685948	0.115955
Hspa1a	1.61624	0.00447622		0.525738	0.493488
Prkcd	0.788467	0.00447622		0.775118	0.0549222
Fuca1	0.806203	0.00472042		0.316811	0.478612
Map3k14	1.24541	0.00473285		0.51361	0.421879
Hacd2	1.06324	0.00495373		0.222793	0.71596
Nav1	0.979105	0.00497785		0.606492	0.294396
Atf3	0.930736	0.00497785		1.04051	0.00765955
Bri3	0.760053	0.00497785		-0.336991	0.359779
Inpp1	1.27666	0.0049867		-0.23897	0.715334
Uap1	1.23281	0.0049867		0.120188	0.891963
Ext1	1.17087	0.0049867		0.347946	0.538542
Etv6	0.960958	0.0049867		0.645024	0.252226
Tap1	0.805686	0.0049867		1.90434	3.23833e-06
H2afj	0.724938	0.0050192		-1.00311	0.000141755
Taf10	0.869495	0.00502543		-0.241683	0.586138
Use1	0.95208	0.00511355		0.217076	0.700522
Havcr2	0.772881	0.00515109		0.4728	0.248835
Fam46c	0.863722	0.00519977		0.978871	0.0275072
Ctnna1	0.786866	0.00519977		1.38134	0.00124798
Fermt3	0.720447	0.00519977		1.21519	0.00171315
Nr4a3	0.901929	0.00534363		2.17205	4.33731e-07
Nfe2l2	0.873478	0.00534965		1.22316	0.00428801
Fgd2	0.914224	0.00539839		1.12374	0.0244496
St6galnac4	1.29016	0.00543059		0.142196	0.846872
Ddost	0.736703	0.00543059		0.415705	0.318791
Rogdi	0.792954	0.00547156		1.63168	0.000128232
Plscr1	1.1472	0.00557448		0.103588	0.914428
Cdc37	0.728597	0.00560766		1.00827	0.0114348
Sh3bp1	0.717162	0.00581969		1.5758	2.64512e-05
Snx22	1.09138	0.00585775		-0.227784	0.710364
Ube2n	0.675553	0.00585775		0.152896	0.700909
Taf1b	1.21856	0.00591764		-0.0810425	0.954723
Bri3bp	0.755705	0.00591764		0.451634	0.298451
Pim3	1.09144	0.00593142		0.9902	0.0786942
Mical1	0.85643	0.00593142		1.74819	0.000346237
Anxa5	0.841762	0.00601878		0.0850528	0.917895
Trmt112	0.752562	0.00601878		0.504705	0.250986
Nsg2	-1.16763	0.00601878		1.9981	9.21899e-05
Pgap2	0.907175	0.00627861		0.753291	0.15578
Rp2	0.920731	0.00631696		0.334671	0.553493
Bhlhe40	1.27011	0.00644566		0.884322	0.172314
Nptn	0.738186	0.00665799		0.563095	0.174692
Fkbp8	0.719181	0.00686377		1.95012	3.95338e-06
Rab30	1.21561	0.00692577		0.422296	0.432275
Lrrfip2	1.11959	0.00698919		0.361132	0.553493
Stat3	1.06188	0.00699074		1.19578	0.0311115
Znrd1	0.680808	0.00699074		-0.341648	0.317037
Lman2	0.732211	0.00699629		0.0888446	0.877167
Bod1	1.12883	0.00708192		-0.524231	0.317037
Hck	0.802857	0.00708192		0.94284	0.0302162
Ms4a6c	0.802933	0.00708978		0.064931	0.940328
Phb2	0.71132	0.00708978		0.629323	0.110772
4930523C07Rik	1.12986	0.00715482		-0.0800951	0.976405
Ube2l6	1.164	0.00728945		-0.24877	0.672397
Bag6	1.03049	0.00740343		0.35753	0.553493
Odc1	1.05624	0.00763414		0.601921	0.294396
Txn2	0.853953	0.00780413		0.119835	0.843732
Ak2	0.789077	0.00792555		0.495419	0.258341
Exoc7	1.09682	0.00794959		-0.170744	0.795598
Nrbp1	0.928089	0.00794959		1.04842	0.0459779
Med8	0.845718	0.00794959		-0.109908	0.861503
Polr2e	0.843427	0.00794959		-0.317062	0.502295
Hist1h1a	-1.15068	0.00797493		-0.67913	0.421867
Serpinb9	1.40432	0.00811746		0.912915	0.185125
Rer1	0.763826	0.00811746		-0.743879	0.0246886
Ppp1r15a	1.0029	0.00830401		1.30016	0.0131333
Nfkbie	0.996372	0.00844818		1.05593	0.0532648
Ube2e3	0.745016	0.00858669		0.711854	0.0883086
Acsl5	0.902495	0.00868453		1.44215	0.00317185
2410015M20Rik	0.676187	0.00873151		-0.710316	0.0140506
Trmt10a	0.922462	0.00877412		-0.274709	0.294396
Cdkn1a	0.916519	0.00885509		1.03329	0.0250301
Tmem39a	1.24883	0.00906479		0.260744	0.646901
Prosc	1.02049	0.00914468		0.139052	0.852432
Grn	0.731105	0.00919098		0.815026	0.0322408
Arpin	1.21149	0.00925335		0.352823	0.553493
Comt	0.8731	0.00925335		0.0499647	0.991573
Coa7	1.07184	0.00933214		0.123584	0.553493
Apobec3	1.02045	0.009397		0.727246	0.209224
H2-T23	0.777499	0.00941284		-0.300809	0.460638
Emp3	0.690419	0.00960372		-0.158611	0.658102
Ostf1	0.710698	0.00975527		-0.511079	0.12632
Emc2	0.878496	0.00997921		0.0569197	0.969578
Grcc10	1.0715	0.0100269		-1.27476	0.00463341
Orai1	0.850482	0.0100546		0.583049	0.255066
Arf2	0.931484	0.0100829		0.660871	0.21671
H2-Oa	0.96483	0.0101154		0.0994033	0.901142
Spop	0.759749	0.0102087		1.6598	0.000141755
Tctex1d2	1.06301	0.0102765		-0.426479	0.43303
Rgs19	0.929762	0.0102765		0.29333	0.588226
Isg20	1.23225	0.0105018		-0.65881	0.284157
Ccdc85b	1.15931	0.0105931		-0.814988	0.114279
Alad	1.11841	0.0105931		-0.325891	0.558459
Hat1	0.835217	0.0105931		0.383132	0.428289
Hexa	0.765331	0.0105931		1.13251	0.00753172
Hsd17b10	0.900125	0.0105986		-0.678434	0.130547
Zfand5	0.776069	0.0105986		0.64926	0.118252
Il4i1	2.17539	0.0107672		0.594296	0.553493
Tpi1	0.81748	0.0107672		0.940507	0.0454406
Dennd4a	0.977323	0.0108928		0.662406	0.248345
Chn2	1.22693	0.0112188		0.611267	0.145167
Arpc4	0.715609	0.0112629		-0.529575	0.135562
Ptpn6	0.837293	0.0113191		1.83811	0.000117303
Slc12a9	1.14043	0.0113495		0.235492	0.421867
Zc3h12c	1.0692	0.0113543		0.24468	0.699771
Dnajc30	1.08508	0.0114275		-0.627995	0.252624
Idnk	0.927603	0.0114275		-0.738489	0.0961487
Zfp36l1	0.899202	0.0116693		1.85704	3.67556e-05
Gngt2	1.17733	0.0117048		-0.450221	0.445304
Lima1	1.13406	0.0117048		0.394091	0.553493
Gm15013	1.08116	0.0117048		-0.719772	0.172342
Wdr61	1.03618	0.0117048		0.103498	0.940328
AI607873	1.00684	0.0119347		-0.960875	0.0346595
Mtbp	0.858359	0.0119347		-0.259673	0.294396
Plcb2	1.25328	0.0119443		0.262147	0.612886
Anxa7	0.97269	0.0120038		0.0303414	1
Klf4	0.963387	0.012024		1.70235	0.000521327
Myb	-1.17655	0.0122205		2.6655	3.77022e-07
Pde4b	0.88489	0.0122819		0.988087	0.0421565
Rubcn	0.914247	0.0124984		-0.287267	0.294396
Socs3	1.32402	0.0128255		0.575596	0.420402
Siah2	0.900791	0.0128255		0.614625	0.277713
Cspp1	-1.038	0.0128255		0.89217	0.0797444
Klf6	0.73278	0.0129854		1.56522	2.13142e-05
Mmp25	0.837734	0.0131793		-0.269793	0.294396
Alpk1	0.837731	0.0131793		-0.269794	0.294396
Anxa6	0.833904	0.0131793		2.0132	3.415e-05
Arl4c	0.866775	0.0131864		1.06995	0.0174158
Isg15	1.07258	0.0132321		-1.44552	0.00035382
Gsk3a	1.00988	0.0134651		0.416311	0.501343
Cd3d	-1.11908	0.0134805		0.715919	0.17672
9530068E07Rik	0.889147	0.0135297		0.901228	0.0988901
Fuca2	0.837054	0.0135297		1.14416	0.0255211
Rab8b	0.719638	0.0141955		-0.345851	0.378086
Rasgef1b	0.795861	0.0143268		0.461869	0.294852
Sqstm1	0.880269	0.014468		1.37731	0.00317371
Arsb	0.748935	0.0149589		1.14071	0.00866327
Vrk1	0.711032	0.0149715		0.693386	0.0759156
Eif3d	0.710963	0.015041		0.895666	0.0346001
Gtf2b	0.701185	0.01506		-0.0622742	0.940328
Nuak2	0.903978	0.015142		0.848394	0.121824
Chp1	0.773803	0.015142		1.21524	0.0106835
Pik3ap1	0.994117	0.0153834		-0.562878	0.204554
Cflar	1.14755	0.0155248		0.0921007	0.940328
Ifi204	0.993611	0.0156244		0.0137046	1
Oas1a	1.16248	0.0159133		0.0882685	0.972223
Cyb561d2	1.0591	0.015962		-0.594608	0.294396
Uba5	0.991217	0.015962		-0.332592	0.553493
Shisa5	0.876145	0.015962		1.48906	0.00289112
Fscn1	1.31808	0.0161568		0.8774	0.204036
S100a6	1.1241	0.0161568		-1.1925	0.00853535
Dynlt1a	1.07098	0.0161568		-0.0632223	0.978179
Mcemp1	1.02301	0.0163553		0.381954	0.546896
Pla2g4f	1.10381	0.0166385		-0.456734	0.146661
Mtmr14	0.981622	0.01669		0.670016	0.252979
Nfil3	0.891067	0.0167174		1.3772	0.00489054
Coq10b	0.726469	0.0171938		0.310864	0.483767
Traf2	1.06023	0.0173122		0.848657	0.0587762
Cstf3	0.968374	0.0176859		1.00456	0.0623397
Eif1ax	0.684567	0.0178238		-0.732631	0.0215339
Zfp771	1.06933	0.0180332		-1.24895	0.00938428
Dapp1	0.822958	0.0180332		-0.0906667	0.912544
Txndc15	0.720705	0.0184039		0.433632	0.318826
Cript	0.776215	0.0184449		-0.612317	0.127983
Vamp2	0.976776	0.0185506		0.243843	0.696371
Ahnak	0.763744	0.0189478		0.916052	0.0316292
Uvrag	0.722364	0.0194223		1.13305	0.0114724
Reep3	0.666055	0.01991		1.64182	7.2787e-05
Ppie	0.859876	0.0199107		0.117761	0.87819
Ppp2r4	0.810669	0.0200887		1.57268	0.00181062
1810058I24Rik	0.74441	0.0200887		-0.707953	0.0513768
Mrpl50	1.01386	0.0201803		0.0272234	1
Vps29	0.668355	0.0205001		-0.270523	0.511804
Commd8	0.685395	0.0205675		-0.280771	0.480364
Rbm47	0.949341	0.0207452		-0.227645	0.703467
Gm6377	0.740598	0.0207452		0.630526	0.124204
Psmb3	0.668771	0.0207452		-0.0916901	0.861569
Metrnl	1.12247	0.0208518		0.104698	0.918455
Ffar4	0.863051	0.0209826		-0.219323	0.659143
Il11ra1	0.935166	0.0212172		-0.373872	0.387997
Lbr	-1.05604	0.021443		0.853475	0.116053
Tagln2	0.925437	0.0215409		0.392371	0.439578
Timd4	1.79954	0.0217773		0.550105	0.505457
Iah1	0.851191	0.0217773		0.08457	0.940328
Ptrhd1	0.908219	0.0218348		-1.17481	0.00306491
Tgfb1	0.67531	0.0226685		1.17398	0.00437341
Hsd17b4	0.844396	0.0228715		0.751083	0.174229
Atg7	0.939701	0.0230023		-0.145418	0.715334
H2-Ob	1.04729	0.0230724		-0.0619638	0.979191
Nipsnap3b	0.830779	0.0236585		0.784891	0.152172
Dapk2	1.19683	0.0238438		0.333957	0.319908
Slc46a3	0.852341	0.0238438		0.750586	0.178609
Cxx1a	0.905373	0.0238603		0.637458	0.288362
Flt3	0.730404	0.0238655		0.926208	0.046705
Pafah1b3	0.808207	0.0239631		-0.895823	0.0195934
Sdc4	1.2068	0.0243296		0.443013	0.539343
Ergic2	0.763447	0.0243296		0.455847	0.385327
Bcap29	0.849487	0.0246259		-0.500073	0.307302
Lag3	0.756029	0.0247048		0	1
Zfp346	0.756029	0.0247048		-0.269789	0.294396
Rgs3	0.756027	0.0247048		0	1
Lpar3	1.09262	0.0249942		0.431014	0.496436
Dnajc7	0.667765	0.0254652		-0.507328	0.15553
Desi1	-1.01895	0.0254652		1.55047	0.00310527
Svbp	0.698504	0.0257046		-0.817371	0.0148637
Pyhin1	0.971123	0.0259836		-0.906023	0.0560177
Srprb	0.960778	0.0259836		0.488481	0.417775
Pea15a	0.953758	0.0259836		0.83048	0.14877
Hspa9	0.752428	0.0259836		0.80073	0.0980686
Ppfibp1	0.972637	0.0260349		0.739979	0.225425
Emc10	0.676253	0.0265134		1.01182	0.0224928
Spr	0.916176	0.0265578		0.312756	0.585266
Rbm7	0.741943	0.0266164		0.547983	0.275238
Tpm2	1.21854	0.0272909		-0.318212	0.574169
Ubxn2a	0.882999	0.027321		-0.0356352	1
Fance	0.952014	0.0275546		0.236555	0.421867
Bcl11b	-1.0373	0.0275546		1.41812	0.00651072
Dapk3	0.987459	0.0276456		-0.0545093	0.991611
Api5	0.837326	0.0284454		0.0609202	0.977444
Zfp608	0.971495	0.028562		0	1
Dnm2	0.879881	0.028562		0.742082	0.200146
Apool	0.989041	0.0285808		-0.236425	0.703292
Acot8	0.972923	0.0285808		0.279284	0.615854
Pitpnm1	0.972912	0.0285808		-0.0896786	0.940328
Rraga	0.751413	0.0291434		0.858143	0.0730798
Orai3	0.95173	0.0292884		1.1707	0.0136044
Cdc123	0.8268	0.0293379		1.03798	0.0519891
Srp54b	0.803052	0.0293379		0.913439	0.0787796
Ctbp1	0.737975	0.0293379		1.5259	0.00124279
Ywhag	0.739149	0.0294106		0.396723	0.42715
Snx8	1.03918	0.0299752		0.186161	0.791186
Ly86	0.886742	0.0300458		-0.23074	0.6861
Ildr1	0.928286	0.0305034		0.517471	0.399388
Ssbp2	-0.959918	0.0305034		2.15553	2.21197e-05
Hnrnph2	0.756756	0.0305593		1.89937	9.03707e-05
Accs	0.739459	0.0306055		-0.489305	0.117343
Cd28	-0.969843	0.0306055		2.29707	7.26458e-06
Smap2	0.790351	0.0306231		1.25086	0.0120053
Fam69a	0.759071	0.0306492		0.223399	0.667513
Rem1	0.981051	0.0307004		0.126956	0.553493
Socs2	0.966406	0.0307004		-0.128707	0.718138
Tomm70a	0.789259	0.0307004		0.933065	0.0727277
Pex2	0.975388	0.0309801		-0.509737	0.373522
Gm12166	0.972703	0.0312232		-0.423042	0.43115
Ifi205	0.806683	0.0312232		-0.376992	0.421867
Pdia4	0.979314	0.0316289		1.09501	0.0473186
Copz2	0.762104	0.0316289		0	1
Cradd	0.743393	0.0316289		-0.295194	0.294396
Glyr1	0.77907	0.031706		1.25169	0.0150996
AI413582	0.920945	0.031729		-0.234787	0.698738
Mreg	1.32519	0.0322978		-0.182676	0.731122
Vti1b	0.76761	0.0330234		-0.375922	0.428422
Hexb	0.692698	0.0330234		0.40152	0.391226
Gpbp1	0.674203	0.0330234		0.85172	0.0584707
Rab21	0.746512	0.0330937		0.671695	0.165854
Cirbp	0.762458	0.033284		0.152308	0.782688
Ube2f	0.738819	0.0332856		-0.12896	0.817322
Ly9	1.23497	0.0335696		0.0147033	1
Mettl2	0.962577	0.03403		-0.0307771	1
Drap1	0.695	0.03403		-0.0814377	0.914414
Prnp	1.17393	0.0343836		0.576729	0.412893
Ncoa7	0.895319	0.0344437		0.236435	0.661045
Sod2	0.682564	0.0351164		-0.338657	0.421867
Nacc1	0.971885	0.0353038		0.842873	0.05923
Zfp938	0.739622	0.0353038		-1.44738	0.000631062
Trappc1	0.753259	0.0354394		0.264766	0.598295
Syap1	0.908319	0.0354445		0.612795	0.294396
Morn1	0.865326	0.0356555		0.123121	0.553493
Mmd	1.03455	0.0357313		0.36438	0.553493
Batf	1.03089	0.0357313		-1.11395	0.0261432
Gps1	0.821202	0.0357313		0.544973	0.329861
Rab5c	0.682757	0.0357313		0.988966	0.0302162
Crebzf	0.923461	0.03576		0.292244	0.611264
Prkra	0.827574	0.0359562		-0.32432	0.553493
Zdhhc17	-0.753747	0.0360174		0.453316	0.413454
Alcam	0.700264	0.0369148		1.37465	0.00208707
Cyp27a1	0.953821	0.0372557		-0.17071	0.797686
Man2c1	0.860422	0.0379049		-0.572033	0.199576
Mgat2	0.690391	0.0382701		1.60338	0.000655513
Cnp	0.667253	0.0382701		1.44738	0.000787152
Traf4	1.15964	0.0387981		1.12682	0.0256981
Akna	0.924351	0.0387981		0.489579	0.419631
Nfkbil1	0.873686	0.0387981		0.258046	0.667129
Nqo2	0.862569	0.0387981		-0.153276	0.715334
Fam132a	1.0203	0.0390844		0.241336	0.421867
Phf11a	0.9693	0.0397365		-0.522734	0.373489
Mical2	0.86944	0.0402731		-0.15257	0.715334
Cyp4f13	0.870198	0.0404598		-0.149831	0.715334
Ufsp2	0.845332	0.0405741		0.269618	0.640877
Psmd2	0.679925	0.0405741		1.75624	0.00014977
Lacc1	0.928865	0.0412148		0.47757	0.428422
Aamp	0.72555	0.0412751		0.988329	0.046705
Cdc42ep3	0.951645	0.0415201		0.776747	0.167822
Zbtb43	0.921863	0.0417078		-0.0329258	1
Birc2	0.856768	0.0418798		0.372749	0.538646
Vps35	0.766278	0.0418798		0.617273	0.248345
Med7	0.825077	0.0427757		0.553317	0.32897
Mdc1	-0.699208	0.0430134		0.699208	0.101398
Cldn7	1.12514	0.0430633		0.371566	0.553493
Map4k4	0.670389	0.0431591		2.48515	2.21043e-09
Csnk1g2	0.798721	0.0432822		0.905415	0.100208
Ube2e1	0.711569	0.043636		-0.0707468	0.952353
Ddx3x	0.676297	0.0439018		2.24727	1.17799e-06
Mterf3	0.924554	0.043979		-0.426215	0.428418
Gm10094	0.888337	0.043979		-0.456677	0.351386
Hmbs	0.880629	0.043979		-0.343322	0.553493
Eps15	0.849263	0.043979		0.609124	0.300131
Gpr55	0.669417	0.043979		0	1
Noxo1	0.669416	0.043979		0	1
Tmem150a	0.669416	0.043979		-0.269791	0.294396
Slc37a4	0.669415	0.043979		0	1
6530409C15Rik	0.669415	0.043979		-0.496991	0.113165
Ogfod3	0.669415	0.043979		-0.693235	0.0429047
Mipol1	0.669415	0.043979		-0.269792	0.294396
Rhbdd3	0.669413	0.043979		-0.269792	0.294396
Zfp654	0.927251	0.0441351		0.242114	0.421867
Pkdcc	1.01278	0.0445758		0.539953	0.188556
Nfkbib	0.863079	0.0448064		-0.179192	0.774647
Tsg101	0.737794	0.0451883		0.242228	0.626754
Lat	-0.911812	0.0451883		2.21884	8.98716e-06
Endou	-1.15864	0.0452494		1.81273	0.00116621
Atg10	0.907827	0.0453113		-0.524232	0.317037
Ctsl	-0.841133	0.0453275		1.2969	0.0030719
Ahsa1	0.67976	0.0460574		0.400382	0.421867
Rhoh	-0.879797	0.0462051		1.58228	0.000592501
Ccdc82	-0.992306	0.0462931		0.581447	0.343975
BC028528	0.728154	0.0464477		-0.600336	0.144105
Diaph2	0.838283	0.0470409		0.547247	0.35378
Pnkp	0.934592	0.0484031		-0.0825983	0.943598
Serhl	0.872846	0.0485306		0.6128	0.294396
Srd5a3	0.913406	0.0486997		0.235657	0.712117
Rnf146	0.902984	0.0490962		0.959399	0.0828521
Nfatc3	-0.968136	0.0492246		1.32111	0.0162303
Tmem208	0.735672	0.0494425		-0.720796	0.0850806
Aagab	0.980002	0.0498015		0.488672	0.421867
Cryzl1	0.947255	0.0498015		-0.165629	0.796535
Fh1	0.742833	0.0498389		0.109589	0.874223
Lars2	0.938953	0.049845		-2.98475	2.45795e-16
Pnpla8	0.906527	0.049845		0.577908	0.334131
Ptger4	0.835459	0.049845		1.10797	0.044639
Snap23	0.785977	0.049845		0.297906	0.576329
Adam23	0.735685	0.049845		1.11136	0.0221381
Trip4	-0.90894	0.049845		0.902752	0.10417
Txlna	0.824146	0.0502935		0.497101	0.411885
Tbc1d9	0.834306	0.0509896		0.52175	0.382011
Camk1	0.932489	0.051308		0.00779124	1
Cbr3	0.948887	0.0515005		-0.263747	0.695126
Fgl2	0.953651	0.0517192		0.605975	0.322586
Srpr	0.712166	0.0517192		0.976247	0.0546896
Arih2	0.731359	0.0519883		1.17098	0.0216615
Ncbp1	0.935675	0.05225		-0.104022	0.929092
Susd3	0.909884	0.0523463		-0.167417	0.798307
Stat1	0.699089	0.0525962		0.595587	0.186424
Acot9	0.993054	0.0527239		0.148694	0.840797
Ncf2	0.759422	0.0527239		0.754049	0.142805
Myo1b	0.929485	0.0529225		0	1
Naaa	0.695088	0.0532152		0.638891	0.110959
Tep1	0.830524	0.0534993		0.469181	0.421867
Traf5	1.04973	0.0536688		0.339574	0.553493
Commd10	0.866807	0.0536688		0.531804	0.37918
Igfbp4	-1.49631	0.0541075		1.47811	0.0865999
Yrdc	0.7928	0.0543494		0.221035	0.710742
Slc25a19	0.902702	0.0545183		0.120082	0.875725
Sh2d1a	-1.01214	0.0551091		0.529529	0.377374
H2-Ke6	0.924176	0.0552613		0.294523	0.619262
Tank	0.906528	0.0555456		0.289598	0.612804
Nop16	0.901501	0.0561945		-0.0355156	1
Gpsm2	-0.69783	0.0563429		0.69783	0.115746
Ube2a	0.687481	0.0576014		-0.33182	0.448514
Casc4	-0.697855	0.0576014		0.450234	0.429886
Pgs1	0.822197	0.0576776		0.325344	0.561551
Serpind1	1.17055	0.0578313		-0.331858	0.56589
Dot1l	0.728359	0.0579003		0.999699	0.0524502
Tnpo3	0.734474	0.058101		-0.22497	0.660967
Ormdl2	0.762221	0.058234		0.21723	0.715334
Myo6	0.874181	0.0589535		0.640609	0.294396
Dcxr	0.888319	0.0591513		-0.0916913	0.940328
Gtf2e2	0.784382	0.0593276		0.306729	0.56024
Sec11a	0.67053	0.0593276		0.135284	0.805358
Fam92a	0.907734	0.059525		-0.197672	0.775755
Bbx	0.851118	0.0597283		1.09899	0.0544567
Arhgap27os2	0.791938	0.0597283		-0.373872	0.387997
Suox	0.791937	0.0597283		0.12312	0.553493
Tmed1	0.791936	0.0597283		-0.146671	0.715334
Lactb	0.675259	0.0598633		0.585286	0.219439
Alyref2	0.886886	0.060106		-0.488671	0.384829
Mbd3	0.671802	0.060106		1.56816	0.00104255
Ggh	0.937133	0.0605095		-0.352065	0.538195
Acot13	0.917572	0.0606374		-0.685181	0.227833
Tmem5	0.908436	0.0606374		-0.460313	0.421879
Rusc1	0.916521	0.0609126		0.711387	0.208331
Aurkaip1	0.749564	0.0609655		0.0201402	1
Pmpcb	0.775256	0.061729		-0.185096	0.747213
Ctsh	0.96607	0.0618672		0.0751354	0.975853
Zyx	0.751118	0.0618672		1.08568	0.0390002
Batf3	0.751363	0.0619455		-0.741597	0.088116
Tcf7	-0.907997	0.0621835		3.41761	1.00998e-10
Plagl1	1.05566	0.0624053		0.100642	0.563427
Fbrsl1	0.9138	0.0624053		0.765829	0.220006
9130401M01Rik	0.788459	0.0624053		-0.0439862	1
Tmem192	0.938146	0.0631712		0.495897	0.370295
Cops5	0.697912	0.0641515		0.0409667	1
Trp53inp1	-0.935008	0.0646017		0.728065	0.231438
Rab7b	0.693471	0.0648483		2.16787	1.91882e-06
Bin2	0.920192	0.0652729		0.772068	0.0799461
3110009E18Rik	-0.850594	0.0653502		0.416556	0.500951
Irgm1	0.863172	0.0654348		0.370278	0.553493
Sp110	0.87251	0.0661151		0.113547	0.922047
Trim7	0.90143	0.0661983		0.0428806	1
Phb	0.827417	0.0661983		-0.282759	0.60611
Cchcr1	0.86902	0.066334		0.3398	0.317037
Fam110a	0.975333	0.0664329		0.625645	0.331105
Hspa1b	0.968414	0.0664329		0.727037	0.106813
Kdelr1	0.72256	0.0664329		0.034917	1
Dstn	0.924591	0.0665773		0.152752	0.862396
Lzic	0.870323	0.0667647		0.00597895	1
Casp6	0.740202	0.0679382		0.568034	0.30792
P2ry10	0.666139	0.0682418		1.00174	0.0369352
Slc25a13	0.957616	0.0685631		0.347398	0.317154
Lypla2	0.879399	0.0689108		0.604481	0.308017
Pyroxd1	0.812109	0.0689108		-0.377113	0.395127
Notch2	1.02109	0.0692454		-0.198554	0.796535
Dusp2	0.814962	0.0694246		0.794145	0.133944
Emc8	0.776406	0.0694875		-0.663115	0.153232
Gm5424	0.821731	0.0696273		-0.260435	0.561494
Zdbf2	1.13956	0.0700362		0.234084	0.43115
Zfp513	0.846849	0.0700362		0.0719243	0.940328
Rbck1	0.708138	0.0700626		0.608884	0.268366
Themis	-0.949988	0.0707174		1.88173	0.000263818
Nccrp1	0.989702	0.0714726		0.137206	0.774296
Nagk	0.837656	0.0714726		0.0914131	0.940328
Lpcat1	0.820504	0.0717937		0.978221	0.0840212
Lasp1	0.83674	0.0719383		0.838092	0.146564
Tnfaip2	0.896446	0.0719535		0.041462	1
Acadl	0.756591	0.0723029		0.739636	0.172342
E4f1	-0.783648	0.0723844		0.919057	0.0425018
Trappc5	0.824956	0.0730557		-1.08031	0.017477
Pglyrp1	1.16217	0.0732363		0.168263	0.842646
Map3k8	0.847008	0.074019		-0.720167	0.180649
Dcp2	0.819274	0.074019		-0.419023	0.460321
Rac2	-0.886388	0.074019		1.58722	0.00164222
Zbtb7a	0.739701	0.0741682		1.69937	0.000957435
Prkar2b	0.863598	0.074598		0.0856235	0.947035
Cep57l1	0.988194	0.0750533		0.481668	0.205924
Ndfip1	0.752448	0.0751244		-1.10527	0.00571191
Cbr1	-0.851043	0.0752327		0.531004	0.373343
Smim3	0.738259	0.0752904		0.385496	0.497571
Mab21l3	1.22951	0.0754044		0.320373	0.610355
Gga2	0.861905	0.0754044		0.552231	0.352103
3110043O21Rik	0.91829	0.0768246		-0.259697	0.672383
Vbp1	0.740003	0.0768246		0.3043	0.565953
Dlgap4	0.740263	0.0771482		0.692243	0.227804
Cep70	-0.912063	0.0772789		1.14558	0.0216135
Midn	0.741771	0.0777656		0.929984	0.090281
Hilpda	1.00117	0.0791388		-0.399237	0.551968
Wash1	0.861183	0.0791388		0.414467	0.515989
Apaf1	0.846692	0.0791388		0.442606	0.248345
Pdlim5	0.734136	0.0791388		1.38324	0.00893099
Clptm1l	0.714347	0.0791388		1.60807	0.00167357
Sox4	-0.906851	0.0791388		2.0799	0.000112912
Stau2	0.97228	0.0793066		-0.0535672	0.984397
Paip1	0.848017	0.0793066		0.479099	0.421867
Tm2d3	0.83014	0.0793066		-0.592255	0.294396
Tsta3	0.769149	0.0793066		-0.0369283	1
Eno1	0.6982	0.0793066		1.07909	0.037165
Cd3g	-0.82809	0.0794997		0.389818	0.443603
Gna15	0.709276	0.0795814		1.01134	0.0472022
Pdp2	0.690108	0.0795814		0	1
Phip	-0.726145	0.0795814		1.77725	0.000112912
Tmem123	0.686481	0.0796388		1.37368	0.00453992
Slc25a39	0.727343	0.0799766		0.443595	0.431543
Dubr	0.890435	0.0800036		-0.295299	0.317037
Trappc3	0.752851	0.0800036		0.267668	0.631051
Ube2j2	0.720575	0.0800036		0.395701	0.491948
Hint2	0.7238	0.0806283		-1.15149	0.00253524
Ccl4	1.16174	0.0807111		-0.677071	0.31743
Creb3	0.837113	0.0807216		-0.125996	0.883297
Sult1a1	0.986289	0.0808781		-0.123282	0.903332
Cd302	0.874501	0.081308		-1.26889	0.00921367
Nbl1	0.959782	0.0817243		0.232209	0.424237
Yif1b	0.726964	0.0820096		0.086786	0.940328
Ggta1	0.896617	0.0823235		0.626578	0.307591
Eif2d	0.830416	0.0824025		0.918675	0.042923
Ccno	1.07096	0.0824114		-0.123198	0.746191
Prr7	0.922708	0.0825703		-0.301417	0.606172
Stxbp2	0.762547	0.0825703		1.19289	0.028194
Gsdmd	0.744667	0.0825703		0.610207	0.294396
Sertad1	0.770158	0.0826658		-0.285237	0.567414
March_3	0.685714	0.0831265		2.2104	8.67832e-06
Pja1	0.842141	0.0835225		0.382712	0.553493
H2-T22	-0.825472	0.0838651		1.01632	0.0411738
Fbxo5	-1.15743	0.0840403		2.00068	0.00251115
Amdhd2	0.822962	0.0840977		0.619375	0.295934
Cnot6l	0.675918	0.084507		1.60055	0.000956462
Lemd2	0.777952	0.084712		1.23116	0.0249989
Cpne3	0.697492	0.0852595		0.898161	0.0839131
Nmi	0.793605	0.0874821		-0.426406	0.436782
Brd3	-0.884085	0.0890299		1.76761	0.000404712
Zdhhc4	0.876216	0.0895243		0.578548	0.302138
Inpp5k	0.897091	0.0897983		0.070509	0.958286
Gpn2	0.870543	0.0897983		0.439273	0.249988
Pcna	0.846265	0.0897983		0.712757	0.248835
1110051M20Rik	0.772088	0.0899983		0.122534	0.553493
Tbc1d16	0.912247	0.090469		0.0100233	1
Pmvk	0.747083	0.090469		-0.144683	0.827089
Wsb2	0.751828	0.0904723		1.11638	0.0421534
DHRSX	0.826285	0.0908909		0.424782	0.481214
Atp6v1b2	0.749417	0.0908999		1.63674	0.00216552
A430106G13Rik	-0.851781	0.0910676		1.09798	0.0238423
Ccl17	1.60673	0.0910966		-1.63979	0.0581389
Lrrk2	0.799801	0.0916331		0.731022	0.227682
Hscb	0.821339	0.0921122		-0.769559	0.140913
Nob1	0.83583	0.092258		0.0765445	0.952058
Lrrk1	0.745333	0.0936946		0.798927	0.164386
Slc25a38	0.807944	0.0944472		0.951647	0.0831393
Plk3	0.745265	0.0945208		1.33923	0.0106835
Fam177a	0.917895	0.0945619		0.453871	0.523167
Htra2	0.785623	0.0949188		1.10038	0.0484496
Tmem230	0.77811	0.0956546		0.474914	0.421867
Ube2v2	0.676174	0.0956588		-0.384331	0.428422
Nit2	0.820735	0.0958478		-0.104363	0.912361
Aldh9a1	0.807452	0.0958478		1.11766	0.0475132
Ubl7	0.809819	0.0960068		0.43973	0.248345
Kat5	0.80981	0.0960068		-0.0572581	0.978179
Zfp182	0.714613	0.0962003		-0.146672	0.715334
Dffa	0.714608	0.0962003		0.123121	0.553493
Hps5	0.806385	0.0962331		0.715219	0.198067
Eno3	0.997746	0.0966383		0.541088	0.197727
Panx1	-0.846463	0.0966679		0.836658	0.152936
Stk11	0.704798	0.0967335		1.73676	0.000712171
Ms4a6b	0.945274	0.0968559		-0.858454	0.135562
Exosc4	0.830994	0.0968559		-0.73131	0.173185
Csf2rb2	0.827151	0.0969663		0.791852	0.184736
Cltb	0.688148	0.0976268		0.719706	0.184125
Snapin	0.821133	0.0983882		0.203441	0.735376
Slamf8	0.768087	0.0992782		-0.0807808	0.948011
Ift80	-0.930742	0.0992782		0.953042	0.135967
Ctnnbl1	0.690805	0.0997071		0.855899	0.115642
Man1a	0.761873	0.100274		0.617461	0.291756
Gpr137b	0.854913	0.100983		-0.420038	0.49206
Prdx3	0.704878	0.101008		1.14654	0.0307465
Rilpl2	0.6869	0.102491		0.0279612	1
Pxdc1	1.10769	0.103098		1.72831	0.0111929
Adprh	0.772431	0.103098		-0.219531	0.715334
Tex264	0.813822	0.103113		0.156315	0.824302
Slc9a3r2	0.702946	0.109104		-0.353286	0.40012
Gm6483	0.678552	0.109104		0.550552	0.317037
Snx9	0.812581	0.110369		0.510102	0.358554
1110008P14Rik	0.711293	0.112958		-0.409131	0.430997
1190002N15Rik	-0.924893	0.112958		1.10533	0.0661334
Tuba1c	0.769987	0.113916		0.229947	0.717011
Abhd5	0.834643	0.114469		-0.434577	0.467875
Ifitm2	0.923271	0.121657		0.768051	0.264942
Nr1h2	0.677919	0.12236		1.93983	7.52897e-05
Mzb1	-0.692322	0.124366		0.1413	0.842657
Hiatl1	0.711351	0.125449		0.605106	0.302075
Aga	0.771344	0.126536		0.00597977	1
Pnpo	0.771339	0.126536		-0.166736	0.797277
Ifnar2	0.780484	0.126617		-0.974467	0.053855
Phyh	0.774082	0.132581		0.136064	0.866493
Mpnd	0.687058	0.133242		0.750873	0.190626
Mthfsd	0.753066	0.133283		-0.385191	0.410544
Jagn1	0.792904	0.13549		-0.0455581	1
Rell1	0.840682	0.136136		0.516896	0.369354
Slc35f6	0.776232	0.136136		0.355509	0.539666
Gnptg	0.748833	0.136136		-0.0572608	0.978179
Coa6	0.742751	0.140481		-0.565477	0.31311
Sun2	-0.792955	0.14078		1.00134	0.0783399
Cfp	0.912769	0.142918		0.911357	0.17652
Il10rb	0.742652	0.143836		0.405854	0.530134
Trim8	0.703179	0.143836		0.977665	0.0804901
Taf5	-0.736601	0.143836		1.10979	0.0175248
Slc39a7	0.699473	0.145038		1.11232	0.0391465
Tsc22d1	0.790031	0.147951		0.957135	0.0898584
Tbc1d9b	0.719724	0.155038		0.071481	0.940328
Capg	1.00963	0.160995		0.50526	0.463081
Coasy	0.720103	0.161848		0.57964	0.294396
Ybx3	0.743224	0.162662		1.52983	0.00661751
Olfm1	0.686979	0.163374		1.27319	0.0223131
Tmub1	0.770167	0.163775		0.273186	0.628932
Atad3a	0.719182	0.167855		0.429419	0.421867
Arl2bp	0.67328	0.168192		1.52961	0.00406481
Irs2	0.741804	0.169007		0.992791	0.0742777
Capn2	0.701943	0.17132		1.22748	0.0238423
Cdc42ep2	0.68772	0.177157		0.131708	0.553493
Gsto1	0.675835	0.177796		-0.367689	0.538124
Stat2	0.70799	0.186001		0.87995	0.13151
Abca3	0.710345	0.188248		0.724901	0.228779
Irak2	0.762794	0.189108		0.277077	0.632321
Mtpap	0.694285	0.189851		0.0830411	0.947035
Nt5m	0.694278	0.189851		-0.0896726	0.940328
Dnase2a	0.694275	0.189851		0.506484	0.352374
Ccl3	1.24983	0.193337		1.29185	0.174692
Serpina3g	0.735474	0.195206		1.20076	0.0438591
Ttc39a	0.677464	0.196621		0.98479	0.0858467
Dusp10	-0.764386	0.198486		1.80413	0.00136989
Ptprj	0.726267	0.198863		0.206722	0.738065
Nit1	0.69266	0.198863		0.120015	0.876254
Mcee	0.747053	0.19936		-0.390761	0.553493
Nrros	0.668045	0.200314		1.30112	0.0174636
Pdzd11	0.715031	0.20142		0.122519	0.898102
Mtg2	0.690746	0.20268		-0.0846517	0.951025
Jdp2	0.860131	0.203442		0.624806	0.390471
Cd63	1.24656	0.210591		-1.27558	0.138919
St3gal4	0.666211	0.212457		0.810997	0.183417
Slc39a1	0.695442	0.212782		-0.50432	0.404557
Cebpg	0.69171	0.214342		0.263293	0.677542
Pex16	0.732548	0.216181		0.363221	0.553493
Vsir	0.726738	0.218708		-0.21193	0.722289
Mum1	0.735861	0.219724		0.820627	0.0676634
Mms19	-0.71157	0.226368		1.25182	0.0102949
AW112010	0.722935	0.231162		-0.975397	0.078503
Gem	0.742668	0.23417		1.12285	0.0669559
Vps41	0.669883	0.253567		0.435071	0.510875
1110032A03Rik	0.674539	0.25567		-0.346383	0.554995
Sowahc	0.676086	0.25745		0.285351	0.651943
Apoe	-0.689026	0.263076		-1.9509	0.00928468
Sirpa	0.835619	0.263395		0.643455	0.350405
RP23-428N8.3	-0.713768	0.2659		0.769376	0.236873
Dnase1l1	0.672769	0.2749		0.00665967	1
Tcf4	0.714408	0.28183		1.72099	0.00357616
Lyz2	-1.20882	0.289586		-0.576279	0.553493
Nup133	0.0183306	2.69075e-05		0.238192	0.566992
Gbp2	0.774226	0.29947		0.120747	0.926871
Epcam	0.818597	0.312637		-0.00683527	1
Mafb	-0.68914	0.312637		0.960341	0.0731802
Sepp1	-0.78374	0.321835		1.15709	0.0981892
I830077J02Rik	0.666944	0.324643		0.147028	0.88389
Ms4a6d	0.840449	0.358963		-0.62974	0.421867

## Sheet: S4F-DE-PN7_MesenchymalCells_C7
Supplementary Table S4F: DE for all comparisons for Cluster 7. Log2(FC)>1 and <-1 and FDR<0.05 are considered statistically significant
	HYRX+MEx vs HYRX			HYRX vs NRMX
	logFC	FDR		logFC	FDR
Lars2	1.27407	0.0346791		-3.62589	3.22446e-21
Eef2	0.764172	0.00562851		2.37172	1.63968e-14
Glycam1	6.59333	1.70947e-16		-5.49975	1.39059e-13
Sparc	0.890288	0.00118697		1.81953	5.94153e-13
Ubc	0.803262	0.0065472		1.69901	2.34436e-08
Gm20594	0.700503	0.266818		-2.15349	3.13759e-08
Hint1	0.687715	0.0620788		-1.44199	3.18152e-08
Ndufb2	0.698041	0.235966		-1.94457	2.48402e-07
Mrpl33	0.819124	0.0943907		-1.58494	7.79748e-06
Pkm	0.755875	0.0859472		2.06226	5.34408e-05
Dbi	1.06945	0.0559101		-1.66515	0.00011903
Nrip1	-0.978751	0.0712048		2.15523	0.000119636
Chrac1	1.22604	0.028893		-1.75386	0.000222858
Ndufa13	0.825527	0.0308344		-1.16107	0.000344355
Cyba	0.841025	0.0822437		-1.36144	0.000377252
Rhoh	-0.749356	0.240942		2.05672	0.000391485
Ndufb9	0.980656	0.0093481		-1.19798	0.000469681
Ssr4	0.762677	0.112952		-1.30213	0.000469681
Ddx5	0.747089	0.00891688		1.05674	0.000698987
Ifitm3	0.978705	0.00118697		-0.941321	0.000758564
Ndufb11	0.685815	0.0914159		-1.11474	0.000877242
Imp3	1.0654	0.015468		-1.35714	0.000984668
Bst2	1.11886	0.0299053		-1.44909	0.00106106
Psap	0.854459	0.0206422		1.44388	0.00159247
Selm	0.980068	0.034651		-1.29951	0.00164269
Reep5	0.871343	0.0413316		-1.19988	0.00177259
Rpp21	0.899584	0.156347		-1.57373	0.00230865
Park7	0.895247	0.0546491		-1.22331	0.00297792
Myb	-0.764684	0.283963		1.94992	0.00359756
Scand1	0.670605	0.172546		-1.14446	0.00439197
Arpc1b	0.956246	0.0129085		1.36124	0.00444025
Actr3	0.684579	0.126457		1.48212	0.00445441
Tspo	0.874956	0.0568908		-1.1586	0.00445642
Igfbp7	1.01531	0.00141047		-0.860137	0.0058879
Rnf187	0.680404	0.157119		1.64355	0.00645179
1810058I24Rik	0.778954	0.114836		-1.16412	0.00657352
Rag1	-1.26332	0.0877819		1.9644	0.00699501
Themis	-0.993836	0.187472		1.7942	0.00765027
Clic1	0.789185	0.0353618		-0.920698	0.00808625
Sertad1	1.14659	0.0152051		-1.24923	0.00834542
Mlf2	0.799924	0.062776		1.52182	0.00834542
Txndc17	0.667165	0.176728		-1.10027	0.00910189
Actg1	0.745592	0.015468		0.834835	0.00949526
Lage3	1.18633	0.0546491		-1.49209	0.0107159
Il4i1	0.813435	0.141432		-1.54638	0.0120952
Gins2	0.708054	0.18294		-1.55286	0.0126059
Ndufab1	0.713469	0.125248		-1.04328	0.013102
Vasp	0.742805	0.150851		1.63352	0.0131173
Cyb5a	0.896283	0.0494559		-1.03671	0.0132144
1810037I17Rik	0.719384	0.10222		-0.984347	0.0139251
Selplg	-0.863383	0.211613		1.70966	0.0147917
Tmem14c	0.704846	0.100733		-0.97122	0.0150795
Shisa5	0.703639	0.22864		1.61873	0.015591
Map1lc3b	0.734401	0.062951		-0.896314	0.0158133
Ybx3	0.711747	0.208307		1.55115	0.0165486
Adamts4	-1.16868	0.0917431		1.73974	0.0170221
Ptp4a3	0.766528	0.152349		1.48256	0.0192069
Eif3i	0.856236	0.0526083		-0.987091	0.0242651
Psmb8	0.757753	0.112952		-0.977118	0.0250704
Psmb10	1.06257	0.0309995		-1.13411	0.0253032
Pdia3	0.725354	0.0767468		1.12567	0.026443
Abhd2	1.00439	0.137875		-1.45179	0.0274125
Rabac1	1.43245	0.000205438		-1.05173	0.0283262
Strap	0.669783	0.208784		1.4448	0.0310996
Rbp1	1.30717	0.0701624		-1.41461	0.0317501
Eif3j2	0.891021	0.0767468		-1.16474	0.0347784
Hrct1	1.66684	0.00375045		-1.33253	0.0347952
Ctdnep1	0.92937	0.0717589		1.47467	0.0349036
Skap1	-0.814165	0.272885		1.53808	0.035276
Uhrf1	-0.796023	0.31724		1.44522	0.0355655
Ctla2a	1.50683	0.0526083		-1.48841	0.0374414
Cox5a	0.727999	0.0346636		-0.739643	0.0405458
Emc2	1.12	0.0387134		-1.17412	0.0413519
Igfbp4	1.15877	0.0299053		1.29262	0.0428353
Edf1	0.772545	0.0552792		-0.82874	0.0439672
Svbp	0.783641	0.144139		-1.01909	0.0489264
Fundc2	0.732925	0.161488		-0.981741	0.0489998
Arl2bp	0.706748	0.288721		1.45221	0.0504246
2200002D01Rik	1.21248	0.0898698		-1.34465	0.0563658
Cd28	-0.805138	0.325746		1.53941	0.0564739
Mrps28	1.10206	0.0509637		-1.13673	0.0574572
Tapbp	1.11748	0.0363817		1.40258	0.0583346
Id2	0.78938	0.256974		1.47543	0.0607121
Txn1	0.667528	0.0518587		-0.654085	0.0674984
Oaz2	0.882646	0.0758829		1.27992	0.0682495
Cox5b	0.831374	0.0729893		-0.871037	0.0689094
Mtg2	1.09702	0.0335705		-0.968092	0.0699659
Fahd1	1.00904	0.05061		-0.968088	0.0699659
Capns1	0.9526	0.0129085		1.05604	0.0751444
Ndufs7	1.39066	0.000438616		-0.945677	0.0761249
Hsd17b10	1.02745	0.0472738		-1.02214	0.0761249
Lat	-0.689639	0.367731		1.31606	0.076567
Fos	0.740982	0.141432		0.883367	0.0782587
Cd63	1.19699	0.00330978		-0.848747	0.0800432
App	0.750754	0.0958451		0.950666	0.0848841
Gng11	0.697145	0.0813526		-0.678981	0.0862688
Gm9493	1.17631	0.0570055		-1.16416	0.0882125
Gm8797	0.818707	0.164209		-1.02662	0.0911789
Taf10	0.707151	0.288721		-1.12024	0.0918636
Sri	0.84271	0.0554563		-0.828499	0.0919632
Tmsb4x	0.695882	0.0122984		0.52522	0.0919836
Cd55	1.15709	0.032824		-0.914634	0.0929594
Dnaja2	0.811744	0.128311		1.19798	0.0943871
Ap2a2	0.676821	0.353219		1.11218	0.0943871
H1f0	1.16602	0.0413316		1.2798	0.0964879
Ece1	0.809042	0.209018		1.24106	0.098124
Churc1	0.730521	0.276398		-1.04861	0.100249
Hiat1	0.743207	0.32336		1.08038	0.102977
Sparcl1	0.683729	0.05061		0.651241	0.103739
Madcam1	1.79835	0.0111046		-0.907712	0.105818
Sft2d2	0.772228	0.286329		-1.14635	0.105974
Hint2	1.15088	0.0554563		-1.099	0.109113
Dhrs7	1.23856	0.0508637		-1.17539	0.109787
Coa6	1.20602	0.062776		-1.14655	0.110738
Itih5	1.31195	0.0796376		-1.27313	0.11118
Mtch1	0.679402	0.111903		0.87274	0.11118
Errfi1	0.667193	0.254412		1.11375	0.1129
Tfpi	1.51857	0.0021619		-1.03798	0.114849
Lsm8	0.889209	0.14097		-0.992991	0.118075
Thoc7	1.14509	0.0266429		-0.957009	0.12052
BC028528	0.679958	0.288721		-0.953167	0.120659
Capzb	0.667724	0.134845		0.919399	0.122658
Ost4	0.750396	0.0989761		-0.751664	0.125702
Ccm2	0.893707	0.200497		1.01979	0.125952
Tomm22	1.075	0.0208096		-0.8806	0.126131
Arf1	0.775645	0.0335705		0.769721	0.128023
Ccdc88a	0.990076	0.0813526		1.1944	0.129853
Wwtr1	0.765174	0.20108		1.14896	0.129936
Ctsa	0.981197	0.0595474		1.16293	0.129965
Rrp1	0.812501	0.114836		1.06781	0.140309
Eef1d	0.792764	0.0454669		-0.68227	0.141116
Cd3d	-0.679883	0.315069		1.04403	0.141503
Eif6	1.06912	0.0262409		-0.875398	0.141596
Coa7	0.707388	0.144139		-0.780045	0.144216
Akr7a5	1.04721	0.0917431		-1.03601	0.148234
Dph3	0.928044	0.0926701		-0.917028	0.150511
Ctsd	0.894033	0.0557622		0.920369	0.154444
Tnfrsf9	1.20722	0.0221257		-0.749411	0.155494
Emc7	0.937634	0.05061		-0.816666	0.155781
Eif5b	0.878361	0.0701624		1.03264	0.156501
Cct4	0.728992	0.0866281		0.879824	0.156501
Bcl11b	-0.889863	0.238813		1.1761	0.156501
Prr13	0.726384	0.261457		1.15206	0.156501
Ppa2	0.934919	0.169615		-1.03822	0.158303
Plekho1	0.78633	0.254412		0.916506	0.158303
Mad2l2	1.15299	0.0552792		-0.964082	0.158501
Smim8	1.07739	0.0714288		-0.956334	0.158639
Myl12a	0.772748	0.0278798		-0.577476	0.159734
Atg7	-0.817306	0.234311		1.10177	0.159734
Tmbim6	0.836174	0.0570055		0.846753	0.161594
Gpi1	0.677419	0.150675		0.880501	0.16161
Emc8	1.11921	0.0774487		-1.02968	0.162035
Lamp1	1.02232	0.00260282		0.763148	0.165034
Vim	0.986517	0.00622089		0.619895	0.165301
Rfc2	1.16509	0.0636767		-1.02222	0.165577
Gm10073	0.899249	0.0970892		-0.855115	0.169808
Ostc	1.14126	0.0093481		-0.782838	0.174623
Nfkbie	0.708244	0.391045		0.90947	0.174623
Eif4a1	0.758821	0.0093481		0.575829	0.17622
Zfp91	0.870067	0.0824302		0.988824	0.176987
Arl4a	1.2045	0.0546491		-0.981884	0.182859
Snrk	1.28896	0.00795554		1.01489	0.187061
Sgta	0.667208	0.285169		1.06618	0.187061
Tmem176a	0.783176	0.138985		-0.742454	0.187342
Snx3	0.696526	0.142685		0.83797	0.187485
Esf1	0.972283	0.0991712		-0.921191	0.194577
Acadvl	0.749487	0.229598		1.0367	0.195516
Tsc22d1	0.713945	0.22178		0.944073	0.196514
0610012G03Rik	1.0665	0.0404772		-0.846055	0.201907
Laptm4a	0.83564	0.0122984		0.620594	0.206206
Mgst2	-0.82387	0.0991712		0.82387	0.206206
Tmem203	1.04237	0.0995924		-0.939343	0.206206
Rab12	0.789809	0.166129		1.00053	0.206265
Clta	0.706145	0.099609		-0.60854	0.211257
Isg15	1.05737	0.0729893		-0.859928	0.211304
Edem2	0.783265	0.245387		1.05479	0.212668
C1d	0.763219	0.20108		-0.821205	0.21271
Ociad1	0.895692	0.0869193		0.973698	0.21359
Sult1a1	0.925782	0.252996		-1.0399	0.213761
Gltscr2	0.708537	0.176903		0.908588	0.21404
Aqp1	0.846005	0.288215		1.0612	0.21583
Spcs1	0.784184	0.0942742		-0.680933	0.217307
Ifitm2	0.804693	0.0262409		-0.525983	0.218596
Sh2d1a	-0.762967	0.275832		0.980881	0.219441
Ssr2	0.831738	0.0530338		-0.655432	0.219604
Psmb2	0.76541	0.0636767		-0.624709	0.221996
Sepp1	0.79955	0.140331		0.825229	0.22236
Jund	0.681574	0.0970892		0.609786	0.222462
Ubd	1.30104	0.214144		-1.2895	0.222772
Gm4951	1.52086	0.0299053		-1.00217	0.225046
Sdf4	0.832961	0.09805		0.907195	0.228581
Rnf10	0.806653	0.124012		0.900942	0.23256
Akr1a1	0.926104	0.0129085		0.736954	0.233015
Rpain	1.25091	0.0423335		-0.922568	0.233098
Ddt	0.743053	0.289135		-0.935716	0.236215
Fam69a	1.23774	0.0530338		-0.932035	0.242152
Gnb2	0.832928	0.0178064		0.614705	0.244823
Anxa6	0.809965	0.119627		0.903302	0.245827
Tpgs1	1.02494	0.0729893		-0.84792	0.246277
Nfic	0.690507	0.288721		0.974884	0.248802
Mpzl1	1.03888	0.0922603		0.993368	0.249197
Trim47	0.814186	0.189999		0.964084	0.253147
Sdhaf4	0.694676	0.35347		-0.924486	0.253147
Psmd12	1.04153	0.0346721		-0.764259	0.253361
Tap1	0.680119	0.309848		0.969559	0.255865
Mbd2	0.779197	0.0712048		0.751958	0.261246
H2-D1	1.42757	6.58654e-06		0.545125	0.262839
Pih1d1	1.69558	0.00153325		-0.795207	0.262839
Chchd6	1.4035	0.00622089		-0.563765	0.262839
Mettl6	1.40348	0.00622089		-0.563768	0.262839
S100a16	1.21511	0.0262409		-0.781825	0.262839
Tollip	1.09702	0.0335705		-0.563767	0.262839
B2m	0.813009	0.0335705		-0.499943	0.262839
Tmed9	0.890531	0.0355136		0.724783	0.262839
Psmb4	0.76758	0.0563396		-0.579819	0.262839
Sept_7	0.689618	0.0636767		0.567823	0.262839
Aes	0.73312	0.0674698		0.655123	0.262839
Tmem167b	1.10223	0.0720947		-0.788452	0.262839
Stc1	1.36526	0.0784356		0.99483	0.262839
St6galnac4	1.14972	0.0836792		0.707226	0.262839
Rbm7	0.911905	0.108614		0.943767	0.262839
Uty	0.829046	0.115791		-0.590336	0.262839
Spa17	0.79806	0.115791		-0.559975	0.262839
Lmna	0.684801	0.1673		0.719086	0.262839
Gngt2	0.812306	0.203857		-0.76963	0.262839
Wbp1l	0.84249	0.21672		0.93725	0.262839
Irgm1	0.798988	0.226798		0.974868	0.262839
Shkbp1	0.806321	0.237155		0.711519	0.262839
Elf4	0.73001	0.240478		-0.790332	0.262839
Csf2rb2	0.854135	0.245987		0.998265	0.262839
Snx10	0.802894	0.246447		0.702412	0.262839
Rhob	0.681441	0.2032		0.748272	0.264663
Dusp3	0.779097	0.250956		0.964345	0.264663
Cd81	0.739404	0.0338277		0.4973	0.267272
Pomp	1.20217	0.00258572		-0.61586	0.270522
Ccl5	-0.854887	0.398097		1.02036	0.27159
Ikzf3	-1.02488	0.0917431		0.885327	0.27197
Napa	0.767965	0.14675		0.850376	0.275298
Sh3gl1	0.721652	0.288215		0.877868	0.275506
Ctnnb1	0.796528	0.115791		0.729697	0.275847
Igsf10	1.23105	0.0365402		-0.545664	0.276627
Hsbp1	0.902497	0.0712048		-0.669825	0.277866
Nlk	0.737842	0.391045		0.673699	0.278403
Eef1a1	0.816615	0.000489711		0.343433	0.28095
Ifit3	1.09612	0.0712048		-0.580092	0.282013
Rpn2	0.906995	0.0807214		0.811552	0.285652
Txndc5	1.0151	0.112164		0.873918	0.286168
Serp1	0.97678	0.0570055		0.860426	0.286715
Sdhb	0.724483	0.142311		-0.616185	0.298215
Nagk	0.994695	0.126457		-0.819744	0.298867
Colec11	1.18058	0.0859472		-0.580985	0.301376
Anapc10	1.22547	0.0494559		-0.811186	0.311989
Cd9	0.814458	0.0636767		-0.544545	0.311989
Phb2	0.839543	0.063292		0.715002	0.312205
Vamp5	0.946399	0.123088		-0.724213	0.312854
Hspa5	0.690331	0.0557604		0.491903	0.315248
Hspa1a	0.793121	0.288721		0.929091	0.322546
Trp53	0.900347	0.0574239		0.757372	0.325397
Dbnl	0.819073	0.187472		0.852088	0.326436
Cap1	1.11898	0.0122984		0.790024	0.32788
Ppib	0.830342	0.0093481		-0.429458	0.328586
Tubb4b	1.05405	0.0125029		0.66435	0.3293
Pfn1	0.694832	0.0395049		0.446572	0.3293
Psmb6	0.814579	0.0546491		-0.557023	0.3293
Rpia	1.10558	0.0847351		0.59688	0.3293
Ube2d2a	0.694026	0.138081		0.683552	0.3293
Csrp1	0.727028	0.161885		0.673835	0.3293
Ptcd2	0.91999	0.200314		0.617718	0.3293
Calu	0.90772	0.0817397		0.779722	0.329956
Gnb1	0.953228	0.0207958		0.630268	0.330162
Cyb5r3	0.753417	0.165541		0.742034	0.334054
Dap	0.716372	0.240337		0.807613	0.339416
Chmp2b	1.05784	0.0530338		0.813496	0.339897
Serpinb6a	0.844575	0.0951537		-0.59119	0.339897
Kcmf1	0.762509	0.217833		0.805928	0.341788
Lum	0.720432	0.492187		-1.09621	0.342115
Hnrnpa3	0.672385	0.116711		0.601278	0.343072
Cs	0.838728	0.210565		0.804389	0.344547
Xbp1	1.00375	0.0424119		0.738688	0.345054
Hnrnpd	0.999542	0.0335705		0.698727	0.345254
Ddost	0.847016	0.0670405		0.68995	0.345759
Aldoa	0.898753	0.015468		0.572223	0.34579
Pdgfb	1.33016	0.0244034		0.816415	0.357616
H2-Q4	1.43281	0.0065472		-0.735584	0.358473
Lrpap1	0.711756	0.193785		0.740404	0.358885
Iah1	1.19728	0.0505334		-0.742013	0.363469
Akt1	1.04994	0.0129552		0.697285	0.370187
Ap1s1	1.67447	0.000756014		-0.718864	0.373174
Blvrb	0.692272	0.288721		-0.675226	0.374371
Slfn2	-1.02522	0.123828		0.740161	0.378269
Serpina3g	0.935067	0.276964		0.874551	0.379742
Cd302	0.702706	0.314538		-0.702904	0.396084
Nr2f6	1.00467	0.068316		0.758691	0.397854
Dusp18	-0.938945	0.162958		0.783878	0.404975
Serpinh1	0.894718	0.0179995		0.505459	0.405816
Atp6v1g1	0.73492	0.0655118		-0.462843	0.409146
Fam92a	0.872964	0.153237		-0.678402	0.411599
Grasp	0.836594	0.209615		0.763831	0.415301
Gtf2b	1.04975	0.0413316		-0.618426	0.415451
Cmtm3	0.736178	0.262509		0.760892	0.423652
Actr10	1.2397	0.00622089		-0.596659	0.427238
Eng	1.33568	0.0093481		0.635582	0.427238
Ech1	1.14463	0.0143622		-0.592904	0.427238
D8Ertd738e	0.883226	0.018891		-0.448396	0.427238
Commd5	1.32648	0.0255913		-0.638452	0.427238
Traf1	1.29309	0.0334307		-0.588813	0.427238
Cib1	1.04067	0.0489884		-0.591134	0.427238
Xab2	1.18587	0.0563396		0.469444	0.427238
Bcas2	0.918761	0.0669124		-0.572834	0.427238
Iscu	0.861022	0.0767468		-0.549562	0.427238
Cd151	0.770251	0.0822437		0.564821	0.427238
Hexa	1.07133	0.105923		0.751259	0.427238
Fis1	0.698922	0.150518		-0.509185	0.427238
Tex264	0.919036	0.157717		-0.67697	0.427238
Vps54	0.923828	0.158894		-0.665524	0.427238
Glrx5	0.755057	0.162312		-0.567145	0.427238
BC005624	0.877643	0.180874		-0.677177	0.427238
Anapc7	0.862824	0.199356		0.469933	0.427238
Rsu1	0.695648	0.201145		0.603375	0.427238
Cox4i2	1.05234	0.202661		-0.770017	0.427238
Gtf2e2	0.801298	0.210565		-0.672218	0.427238
Il11ra1	0.875511	0.211613		-0.71751	0.427238
Sdha	0.707407	0.254412		0.708041	0.427238
Nrros	0.791143	0.282136		0.767301	0.427238
Zfand3	0.760219	0.288215		0.715339	0.427238
Mesdc2	0.667763	0.288215		0.719363	0.427238
Ggh	0.676661	0.30956		-0.671264	0.427238
Phyh	1.00481	0.131143		-0.665426	0.428143
Prkrip1	1.09972	0.0830277		-0.659331	0.429403
Ube2j2	0.741942	0.263468		0.70521	0.429403
Smu1	1.1779	0.0221257		-0.620672	0.430108
Zfp511	0.708829	0.306888		-0.66611	0.431565
Plekho2	1.06454	0.0859472		-0.559882	0.431729
Cyb561d2	0.949865	0.144582		-0.660046	0.432041
Epsti1	-1.09035	0.219423		0.915787	0.432352
Vcp	1.08348	0.00456124		0.545314	0.433375
Cnbp	0.701092	0.0563396		0.433537	0.436901
Socs3	0.803316	0.133586		0.563514	0.439576
Tap2	1.00934	0.0344066		0.633007	0.441853
Stx7	0.677589	0.288721		0.688877	0.442115
Anxa7	0.83383	0.187286		0.706569	0.443423
Il34	1.19408	0.0767468		-0.696771	0.444667
Leprot	0.669506	0.288721		0.673545	0.444977
Hat1	0.849908	0.203399		-0.645783	0.449643
Dtx3	1.08942	0.0363817		0.666991	0.451534
Arpc4	1.07042	0.0563396		-0.595534	0.451534
Meox2	1.70238	0.00151858		0.711597	0.452262
Psma4	0.907095	0.0309896		-0.472084	0.454444
Clec14a	1.39673	0.0106028		0.624007	0.454649
Zfp651	1.32534	0.0108857		-0.307849	0.454649
Tmed4	1.37135	0.0114976		0.615406	0.454649
Pdia6	1.17085	0.0122984		-0.515119	0.454649
Kdelr2	1.20166	0.0126553		-0.546483	0.454649
Aip	1.30828	0.0253136		-0.615099	0.454649
Isg20	1.09702	0.0335705		-0.309251	0.454649
Tnfrsf23	1.08187	0.0344066		-0.307296	0.454649
Ctsz	1.02622	0.0346791		-0.530983	0.454649
Ube3b	1.05163	0.0396986		-0.310855	0.454649
3110062M04Rik	1.08113	0.0437501		-0.299248	0.454649
Smad7	1.18745	0.05061		0.649188	0.454649
Maged1	1.03252	0.0557622		0.636937	0.454649
Nsun5	0.939877	0.0631538		-0.2964	0.454649
Smap2	1.12462	0.0650197		0.692113	0.454649
Erp29	0.855905	0.0650197		-0.477715	0.454649
Nnmt	0.915326	0.0694727		-0.309248	0.454649
Arpc5	0.6712	0.112327		0.474553	0.454649
Stt3a	0.868444	0.119627		0.654998	0.454649
Uqcrc1	0.741377	0.138985		0.563025	0.454649
Dstn	0.902257	0.144582		0.583624	0.454649
Ndufv1	0.758662	0.157717		0.596362	0.454649
Tmem109	0.777694	0.194261		0.611186	0.454649
Tpm3	0.679011	0.205459		0.548585	0.454649
Bcl10	0.672222	0.221083		0.561905	0.454649
Mrpl12	0.669581	0.288215		-0.563251	0.454649
Fcf1	0.701471	0.325534		-0.625588	0.454649
Nsg2	-0.717386	0.390032		0.673919	0.454649
Cxcl9	0.881228	0.428007		-0.921918	0.454649
Arhgdia	0.925995	0.0163722		0.481968	0.456007
Myzap	1.05789	0.0416781		-0.281211	0.457554
Hibadh	1.10954	0.051343		0.655271	0.457763
Hspa8	0.689811	0.0205868		0.29321	0.458758
Arl16	0.914163	0.097597		-0.287705	0.459091
Pgrmc1	1.10903	0.031593		-0.548031	0.459292
Apoe	1.41272	0.0334307		-0.59666	0.459667
Fkbp7	1.11588	0.0701624		-0.605355	0.46414
Thra	1.15025	0.0335705		0.632106	0.465605
Rnh1	1.04891	0.0694727		-0.574262	0.466758
Capg	1.2614	0.0148353		0.623054	0.470921
Nsmce1	0.746325	0.26527		-0.576571	0.470921
Gna12	1.21925	0.0338277		0.633587	0.471815
Ifi35	0.748145	0.241045		0.627585	0.47232
Ppfibp1	0.75844	0.247458		0.643549	0.473138
Cd59a	0.733109	0.391045		-0.660141	0.474551
Scamp2	0.676178	0.31599		0.628066	0.47628
Tgfbr2	0.73158	0.288721		0.633848	0.478579
Chmp1a	1.09499	0.0671129		0.620342	0.480648
Anxa5	1.12077	0.00622089		-0.42915	0.486054
Ctsb	1.17185	0.00629542		0.511965	0.486054
Plvap	1.54378	0.0116713		0.57852	0.486054
Rer1	0.960377	0.0183882		-0.418189	0.486054
Anapc4	1.25141	0.0338277		-0.568083	0.486054
Arf2	1.33528	0.0341773		-0.609529	0.486054
Nrarp	1.01863	0.0526083		0.526051	0.486054
Tmbim4	1.02716	0.0529319		-0.519884	0.486054
Sema6a	1.22206	0.0532438		-0.590169	0.486054
Psma2	0.788144	0.0546491		-0.392239	0.486054
Igtp	1.21575	0.0628528		-0.611134	0.486054
Slc25a1	1.14059	0.0636767		0.329647	0.486054
A630072M18Rik	1.09033	0.0875705		0.327102	0.486054
Psmd3	0.966397	0.0905672		0.579405	0.486054
Ccdc85b	1.01577	0.0922603		-0.53209	0.486054
Cyp20a1	1.09122	0.0988714		-0.593841	0.486054
Slc43a3	1.03534	0.0991712		0.623276	0.486054
Gabarapl2	0.73483	0.101691		-0.408565	0.486054
Wbp1	1.05526	0.104913		-0.556439	0.486054
Sec11a	0.779301	0.105849		-0.432857	0.486054
Tmem50a	0.689431	0.138083		-0.409885	0.486054
Psmd13	0.771024	0.14097		0.541261	0.486054
Med15	0.928737	0.147633		0.329638	0.486054
H2-M3	0.956918	0.176728		-0.635278	0.486054
Fh1	0.826039	0.200314		-0.539547	0.486054
Eapp	0.72319	0.263468		-0.543073	0.486054
Zfp523	0.746409	0.286329		0.316972	0.486054
Mtx1	0.725696	0.288215		-0.562463	0.486054
Gpr137b	0.679396	0.298116		0.329638	0.486054
Vrk2	0.682293	0.32196		0.328938	0.486054
Lmo2	0.844858	0.338123		0.692001	0.486054
Scarb1	0.686451	0.347953		0.592908	0.486054
Bsg	0.750823	0.068316		0.381748	0.486054
Eno1	0.789122	0.211613		0.589804	0.486163
Plscr1	1.02002	0.206567		0.541379	0.491289
Rbm42	0.738005	0.211613		0.558446	0.49221
Alad	0.861582	0.22793		-0.561565	0.492353
Msl3	0.886192	0.193934		-0.55254	0.493855
Arl6ip5	0.753245	0.16855		-0.458505	0.493879
Mcee	0.904148	0.181714		-0.560262	0.494274
Paics	0.950702	0.0767468		0.548745	0.497277
Rap1a	0.735968	0.0838313		-0.369586	0.497742
Fabp5	0.727094	0.211321		-0.421762	0.510029
C330006A16Rik	1.15891	0.0570055		0.514614	0.52291
Clptm1	1.08725	0.0847351		-0.542128	0.523473
Btf3	0.730991	0.00978941		-0.256419	0.524037
Rgl2	0.972216	0.151974		0.522445	0.524105
Smpdl3a	0.683421	0.391045		0.605182	0.52424
Ndufa8	0.693064	0.144582		-0.379597	0.524463
Mbd3	0.80604	0.174978		0.519639	0.5275
Cenpm	1.05397	0.213611		-0.599594	0.530435
Iigp1	1.34119	0.0093481		-0.433709	0.533944
Gnb4	1.07639	0.0138735		0.466897	0.534146
Ywhaq	0.816866	0.0255913		0.352692	0.542082
Man2b1	0.868375	0.210565		0.519293	0.547101
Abhd11	0.84	0.211613		-0.484415	0.547956
Ifi27	0.955261	0.0193573		-0.366886	0.550719
Sdf2l1	0.844492	0.288215		0.507995	0.555308
Tgfbi	1.95276	0.0126553		0.586662	0.555484
Casp8	0.794544	0.192415		0.513872	0.555842
Prdx5	0.851721	0.062776		-0.381901	0.556906
March_2	0.978563	0.0694727		0.490264	0.558976
Tmem5	0.781545	0.211299		0.512226	0.560362
Prss23	1.34946	0.0413316		0.54881	0.56331
Pgf	0.731834	0.391045		0.494107	0.563468
Slc35a3	0.761857	0.288215		-0.483255	0.563701
Tmem245	1.07385	0.0859472		-0.450407	0.568239
Ccdc90b	1.07385	0.0859472		-0.450404	0.568239
Katna1	0.828182	0.211613		-0.486537	0.56956
Pcbp1	0.795775	0.0570055		0.364327	0.570046
Ddx19a	1.3189	0.0295425		-0.450462	0.57039
9130401M01Rik	0.89358	0.176903		-0.461163	0.573153
Dennd5a	0.947188	0.109535		0.502746	0.573212
H2-K1	1.21377	0.00214669		0.326985	0.573301
Zfp143	1.08417	0.0694727		-0.389551	0.58124
Coprs	0.743946	0.229565		-0.392018	0.58124
Pigm	1.14603	0.0664839		-0.403466	0.582904
Gcn1l1	1.10395	0.0796376		-0.476642	0.59011
Tusc3	0.818345	0.186318		0.491715	0.59127
Nt5dc2	1.05501	0.131591		0.517516	0.592464
Grrp1	1.25253	0.0552684		-0.479395	0.59695
Dhx16	1.08173	0.0817397		-0.368715	0.597719
Fcgrt	0.765749	0.211299		0.452176	0.59838
Atp6v1a	0.824435	0.198235		0.476006	0.599262
Fkbp10	1.45672	0.0065472		0.496607	0.599916
Cracr2b	1.616	0.0021619		-0.437582	0.600695
Map7d1	1.38534	0.0093481		0.474092	0.600695
Prmt1	1.1282	0.0093481		-0.349344	0.600695
Cdc42ep2	1.45754	0.015468		0.456941	0.600695
Trap1	1.44627	0.0158594		0.412493	0.600695
Slc25a5	0.789771	0.0298188		0.286649	0.600695
Cfdp1	0.922274	0.0424025		-0.337314	0.600695
Hcfc1r1	1.09245	0.0529319		-0.410853	0.600695
Stag2	1.08555	0.0570055		-0.437269	0.600695
Cdk16	1.14373	0.0574239		0.435022	0.600695
Suclg1	0.999231	0.0624299		-0.366905	0.600695
Galnt16	1.29212	0.0636767		-0.414505	0.600695
Ap2a1	1.16083	0.0636767		0.402906	0.600695
Ddx39b	0.916103	0.0651896		0.358238	0.600695
Aco2	0.961402	0.0694727		0.448857	0.600695
Atad3a	1.15265	0.0731332		-0.356824	0.600695
Meox1	1.1785	0.0767468		0.501683	0.600695
Pias3	1.0578	0.0784356		0.170795	0.600695
Ier5l	0.975283	0.0826409		-0.398088	0.600695
Mgp	1.22026	0.0881175		-0.448763	0.600695
Ift27	1.08309	0.0915879		-0.405966	0.600695
Plxnd1	1.035	0.0954606		0.413676	0.600695
Uck1	1.00574	0.0979983		0.174213	0.600695
Exoc7	1.07464	0.0991712		0.396329	0.600695
Pxdc1	1.0835	0.123828		0.369731	0.600695
Commd8	0.994807	0.125772		-0.451013	0.600695
Slc38a10	0.971288	0.126164		0.447605	0.600695
Galk1	0.947184	0.131955		-0.429503	0.600695
Atp6ap2	0.861113	0.155292		0.427063	0.600695
Spop	0.782363	0.164246		0.427509	0.600695
Mpnd	0.950538	0.179918		0.411114	0.600695
Trappc3	0.83224	0.18038		0.436844	0.600695
Prnp	0.766097	0.187472		0.416415	0.600695
Slc39a11	0.813223	0.200962		0.16675	0.600695
Psenen	0.711978	0.213611		-0.360388	0.600695
Aldh9a1	0.741103	0.228533		0.174214	0.600695
Tspan13	0.737834	0.274141		0.419127	0.600695
Atp6v0d1	0.675041	0.276524		0.414125	0.600695
Ppp2r4	0.680787	0.298116		0.436962	0.600695
Trp53i13	0.680917	0.32822		-0.422505	0.600695
Etv3	0.708461	0.344968		0.37893	0.600695
Axl	0.702508	0.360285		0.439869	0.600695
Gyg	0.667764	0.377864		-0.462256	0.600695
H2-T3	-0.688285	0.456046		0.540097	0.600695
Eif3f	0.751929	0.0244034		0.232991	0.602706
Armcx3	0.739208	0.289163		0.410416	0.603633
Unc50	0.963353	0.0895229		-0.361986	0.610914
Pla2g16	1.04054	0.0991712		-0.377758	0.613464
Ogfr	1.13488	0.0638144		0.411416	0.614609
Rnf130	0.756151	0.203972		0.375382	0.615755
Mettl23	1.23063	0.0416781		-0.388179	0.616023
Psmb9	0.818025	0.157119		-0.331527	0.617086
Cuta	0.92649	0.068914		-0.338548	0.617763
Ccl7	0.681142	0.492187		0.211256	0.618141
Ggta1	0.848187	0.231041		0.418966	0.620044
Ube2m	0.97204	0.0557622		-0.328293	0.621701
Spint2	1.09161	0.0563396		0.373569	0.622697
Gadd45a	-0.669407	0.37185		0.388723	0.622697
BC004004	0.685573	0.357389		-0.404036	0.627083
Tcn2	1.48293	0.0021619		-0.361282	0.6273
Got2	1.21714	0.0449492		-0.371086	0.630932
Zmym4	1.05507	0.0987256		-0.37033	0.631204
Csf1	0.70564	0.34624		-0.376678	0.633627
Cirbp	0.776855	0.14457		-0.310413	0.636631
Srd5a3	0.87761	0.210565		-0.368936	0.641142
Fkbp1a	1.10797	0.00622089		0.266708	0.641363
Exoc3l4	0.699388	0.344149		-0.379558	0.641506
Rgl1	1.0834	0.0982636		-0.360691	0.645726
Ndfip2	0.965169	0.0849228		0.353109	0.64947
Gbp2	0.710134	0.289135		0.360649	0.65591
Rnf146	0.67212	0.328927		-0.358654	0.658463
Tmed3	1.01221	0.0563396		-0.331988	0.659194
Ccdc53	1.11713	0.0540184		-0.355416	0.660391
Cwc15	0.828041	0.0767468		-0.280311	0.661655
Etv6	0.750985	0.288721		0.377345	0.662751
Rab5c	0.918076	0.0790946		0.332183	0.663459
Vps4a	0.916636	0.173196		0.363304	0.664048
Pgs1	0.790504	0.252996		0.361339	0.666265
Lmf2	0.890689	0.199761		0.368999	0.667116
Tank	0.801569	0.260129		-0.344182	0.667717
Imp4	0.874289	0.203504		0.35483	0.669479
Ccdc28b	1.04324	0.0897257		-0.346534	0.672475
Gm1673	0.716586	0.391045		-0.364777	0.675815
Syngr2	1.29544	0.0177026		-0.339451	0.677595
Cp	0.79922	0.336825		0.378497	0.680129
Plod3	0.782023	0.260206		0.35622	0.680273
Ptprf	0.673849	0.368548		0.337134	0.681738
Rell1	0.706741	0.316116		0.358417	0.684874
Rab18	0.705002	0.213611		0.321677	0.687983
Calr	1.01031	0.0116713		0.252267	0.693661
Eva1a	0.81418	0.263794		0.338077	0.695074
Laptm4b	0.964948	0.144139		-0.327643	0.710001
Glipr2	0.94363	0.159671		-0.31664	0.711234
Ndufs2	0.914382	0.044151		0.26984	0.716211
Cutc	0.993118	0.131955		-0.304796	0.716491
Slc25a11	0.690491	0.288721		0.336055	0.716905
Insl5	-0.913746	0.0807214		0.318493	0.717464
Srpr	0.736894	0.243203		-0.305442	0.717601
Pknox1	1.14488	0.0796376		-0.303879	0.71791
Dpf2	1.04198	0.0887648		0.324228	0.71791
Stub1	0.876705	0.089193		0.278636	0.71791
Mfsd1	0.850665	0.186318		0.323692	0.71791
Srprb	0.760052	0.281403		-0.326291	0.71791
Ndnl2	0.701723	0.288215		-0.304374	0.71791
Amdhd2	0.728637	0.288721		0.309343	0.71791
Enpp2	1.02696	0.12912		0.307523	0.718222
Map3k10	0.741033	0.288215		0.286049	0.718222
Eif2d	0.845708	0.211613		0.278958	0.71829
Rgs3	1.01989	0.124411		0.337911	0.718378
Snap23	0.801406	0.216728		0.318314	0.719339
Abcf3	0.872542	0.20987		0.281716	0.720378
Cd34	0.783966	0.203972		0.274331	0.720678
Ugp2	1.3247	0.0386491		-0.337823	0.721641
Cript	0.896262	0.0957505		-0.273047	0.723209
Csad	1.23595	0.0557604		0.273082	0.726503
Dnajc10	0.973154	0.0731332		-0.286417	0.726503
Itm2b	0.779407	0.00306166		0.138784	0.726663
Cuedc2	0.777154	0.175555		-0.274471	0.726663
Prr7	0.667941	0.357213		0.269798	0.726663
Tmed1	0.935165	0.136396		-0.302553	0.727958
Arpc3	0.78735	0.0636767		-0.195726	0.728484
Mvp	1.09344	0.101308		0.319715	0.733188
Pnpla2	1.11945	0.0717589		-0.304583	0.734015
Las1l	0.985811	0.142414		0.299419	0.740865
Lyn	0.794176	0.280937		0.322781	0.740865
Dnajc7	0.759151	0.216728		0.294866	0.741217
Bin1	0.801721	0.226798		0.314356	0.741217
Lasp1	0.963132	0.10813		0.302946	0.743145
Ube2f	0.733861	0.263468		0.30188	0.743145
Tspan4	0.752608	0.176728		-0.25386	0.74389
Gzma	-0.809419	0.477828		0.379059	0.745854
Cope	0.884784	0.0701624		-0.23156	0.748959
Pnp	0.944705	0.120197		0.271055	0.749064
Cfap20	0.956234	0.0676524		-0.262454	0.74968
Klf2	1.14819	0.044151		0.256096	0.749759
Bcl7b	0.90515	0.120197		-0.271058	0.751432
Drap1	0.948585	0.0570055		-0.249925	0.752417
Ccdc124	0.755706	0.211299		0.283375	0.752417
Ctsl	1.12493	0.0179995		-0.217915	0.755627
Eid1	0.844178	0.0767468		-0.219586	0.761291
Agpat5	0.824548	0.247099		0.304622	0.76611
Tbx2	1.88352	0.00870817		0.229733	0.766156
Tspan31	0.727132	0.239968		0.281622	0.766931
Serpinb9	1.10226	0.176903		-0.309067	0.770095
Eif4ebp1	0.705938	0.288215		-0.260136	0.770103
Itfg1	0.68164	0.37772		-0.285216	0.770537
Cct8	0.680282	0.18294		0.227395	0.773687
Plpp3	1.01485	0.0905672		0.260928	0.784149
Hmgn2	0.752402	0.2813		-0.260915	0.785817
H2-Q6	1.12896	0.0671129		0.268563	0.788614
Slc11a1	0.938591	0.240942		-0.275345	0.788614
Ogfod3	0.767387	0.245987		-0.234131	0.788614
Rassf9	1.09502	0.0952149		-0.250669	0.788647
H2-T23	-0.71068	0.372302		-0.276278	0.788717
Rad50	1.47135	0.011395		-0.227828	0.789537
Tmem128	0.737475	0.199024		-0.236924	0.790331
Sigmar1	1.48385	0.0141745		-0.232703	0.790386
Uqcrfs1	0.875314	0.0680975		-0.209286	0.790386
Tmem194	-0.823581	0.0987256		0.260365	0.790386
Adrm1	0.845813	0.199256		-0.262958	0.790386
Pofut1	0.667199	0.37185		0.269283	0.791146
Kctd2	1.33029	0.0310508		-0.219286	0.791595
Tie1	1.00108	0.0650673		0.244103	0.79504
Itm2c	1.13363	0.0179995		0.221506	0.796527
Hpcal1	1.4365	0.015468		0.250635	0.798968
Cept1	1.0599	0.113609		0.289636	0.800691
Atg3	0.784152	0.260129		-0.247214	0.801787
Hip1	0.706988	0.288215		0.244992	0.803246
Foxp4	0.957516	0.170749		-0.208594	0.805885
Gm6483	1.36192	0.0284674		-0.249654	0.807271
Orai3	0.73337	0.289135		-0.24367	0.807668
Clec2d	0.791462	0.14457		-0.216264	0.807884
Cyfip1	0.945541	0.111427		0.242946	0.809194
Slc25a3	0.707726	0.0351582		0.137526	0.816274
Zfp330	1.23407	0.0335705		0.251247	0.82267
Ppic	0.740651	0.0530338		0.149188	0.826147
Rexo2	0.686998	0.187472		-0.18284	0.826257
Cnpy3	0.743927	0.281403		0.247097	0.827271
Vtn	1.39932	0.0392088		-0.258149	0.828301
P4ha1	0.686759	0.305878		0.238836	0.82837
Rtp4	1.18649	0.0585125		-0.240449	0.835177
Sp1	0.790245	0.267137		0.243489	0.835177
Tmem176b	1.23634	0.0014463		-0.158943	0.840114
Lman2	0.810452	0.101691		0.197922	0.84064
St3gal4	1.57073	0.00588034		0.235396	0.842655
Txndc12	1.17567	0.0387134		0.23358	0.84822
Pa2g4	1.02002	0.0671129		0.215619	0.848617
Tnpo3	0.868836	0.214404		0.222566	0.854212
Wdr61	0.686749	0.319134		-0.214818	0.85635
Dlgap4	0.733984	0.275832		0.222664	0.856555
Gpx8	1.16078	0.0989761		-0.245896	0.859942
Sept_15	0.919274	0.0085408		-0.13569	0.860493
Npdc1	0.93582	0.0868556		-0.186905	0.860829
Eif3d	0.913634	0.0905672		0.195628	0.865192
Fuca1	0.715585	0.247418		0.205584	0.86523
Jun	0.839362	0.068316		0.14397	0.869835
Esam	1.1707	0.00208161		0.146363	0.869877
Fnta	1.28441	0.0147571		-0.192571	0.869877
Bccip	1.21751	0.0207958		-0.20258	0.869877
Ier2	0.916387	0.0342783		-0.136114	0.869877
Nosip	1.26921	0.0344901		-0.179106	0.869877
Rit1	1.16776	0.0494559		-0.208296	0.869877
Nudt9	1.19269	0.0499533		-0.213297	0.869877
Gabpa	1.16978	0.0564012		-0.182262	0.869877
Ubl4a	1.13278	0.0636767		-0.202692	0.869877
Snrpb	0.720653	0.0636767		0.137031	0.869877
Dhrs4	1.10386	0.0669124		-0.142889	0.869877
Ufd1l	1.11565	0.068316		0.211052	0.869877
Csnk2b	0.842025	0.0694727		-0.151408	0.869877
Mrps18a	1.04095	0.0712048		-0.197641	0.869877
Nagpa	1.06696	0.0767468		-0.1347	0.869877
Btbd1	0.972596	0.0767468		0.175118	0.869877
Xrn2	0.973656	0.0813526		0.168953	0.869877
Wdfy3	1.09012	0.0856187		0.160922	0.869877
Rapgef1	1.06701	0.08833		-0.205452	0.869877
Ifi47	1.07168	0.0887648		0.212193	0.869877
Polr2c	0.89043	0.0905672		-0.183665	0.869877
Nbr1	1.09553	0.0939532		-0.206245	0.869877
Vps37c	1.00245	0.0997779		-0.136237	0.869877
Gstm1	1.06132	0.103952		-0.180043	0.869877
Dbp	1.04725	0.111415		0.165519	0.869877
Rab7	0.794196	0.125248		-0.173913	0.869877
Usp18	0.936664	0.141365		-0.138195	0.869877
Elf1	0.852888	0.143265		0.18299	0.869877
Skap2	0.88655	0.14457		0.191719	0.869877
Plod1	0.83951	0.151953		-0.185045	0.869877
Dhdds	0.877273	0.156182		-0.123053	0.869877
Tbc1d9b	0.866218	0.210565		-0.173888	0.869877
Pex16	0.905519	0.230766		-0.189081	0.869877
Aldh3b1	0.718902	0.239968		-0.127435	0.869877
Tmx2	0.80399	0.243331		0.17271	0.869877
Gak	0.788441	0.243982		0.160683	0.869877
Bag6	0.825289	0.244364		0.212995	0.869877
Golph3l	0.771502	0.269422		0.158114	0.869877
Rab28	0.734734	0.273701		0.217873	0.869877
Trappc1	0.71029	0.288215		-0.190416	0.869877
Eps15	0.726221	0.289304		-0.193528	0.869877
Higd1b	0.681295	0.391045		-0.188803	0.869877
Postn	0.669516	0.443091		-0.22208	0.869877
Tagln2	0.786003	0.106766		-0.124912	0.870191
Mink1	0.736616	0.289135		-0.173795	0.871159
Denr	0.875799	0.0991316		0.164038	0.871392
Sdc4	0.872465	0.22793		0.140699	0.874711
Mydgf	0.985941	0.0627441		-0.166088	0.875193
Stat2	0.895391	0.209107		0.13316	0.877996
Rasip1	1.19467	0.0346791		0.173227	0.880363
Ssr1	0.783341	0.23691		-0.172779	0.880575
Rab1b	0.856284	0.134845		-0.153907	0.882468
Vps29	0.672748	0.18779		-0.133549	0.885956
Ifit1	1.04636	0.205459		0.153529	0.887329
H13	0.759503	0.176323		-0.142371	0.893386
Steap4	1.41451	0.0712048		-0.236678	0.893483
Hyal2	0.972401	0.152263		0.198222	0.894115
Anxa1	1.09357	0.0101768		0.121896	0.900316
Ergic3	0.749863	0.203783		-0.146524	0.90769
Bad	1.56327	0.00588034		0.152646	0.9078
Tor3a	0.760894	0.288215		0.147023	0.911891
Tmem165	0.943558	0.0796376		-0.141883	0.912591
Sema3f	1.18894	0.0989761		0.153587	0.913568
Hmgn3	0.87793	0.147151		-0.14083	0.91533
Creb3	0.749001	0.264867		0.156817	0.920035
Nr1h2	1.41343	0.00910719		0.144954	0.921048
Dapk3	0.844013	0.213611		-0.144222	0.922993
Hebp1	1.02553	0.112327		-0.146728	0.923302
Serpina3f	0.909729	0.288215		-0.159775	0.928017
P2ry10	-1.10878	0.0346636		0.144567	0.929589
Pitpnb	0.953136	0.104663		0.135813	0.930054
Pttg1ip	1.06797	0.0458266		-0.125281	0.931073
Slc9a3r2	1.16605	0.0631538		-0.127982	0.932969
Crip2	1.0989	0.00150843		-0.0838436	0.935137
Prkab1	1.16513	0.0636767		0.125114	0.936656
Slc39a7	0.82464	0.252996		0.125046	0.938252
Pcnp	0.880178	0.14457		0.129954	0.93827
Stx12	0.750959	0.23691		0.129618	0.940954
Erp44	0.949381	0.116711		-0.121841	0.942189
Timm17b	0.723265	0.248936		-0.121135	0.942241
Igbp1	0.733005	0.279248		0.124144	0.946667
Irf7	0.779892	0.340994		-0.143905	0.949027
Nrbp1	0.775107	0.217383		0.116492	0.955627
Rras	0.910411	0.0526083		-0.0931618	0.956673
Ufsp2	-0.698587	0.391045		0.12912	0.958815
Ndufs6	0.849872	0.0898698		0.0959708	0.961409
Dusp1	0.766432	0.162312		0.0911189	0.965508
Car2	0.827632	0.313813		-0.17547	0.965619
Osbpl9	0.879072	0.201832		0.111419	0.970791
Smco4	1.06877	0.0826409		-0.109317	0.970868
Slc7a7	0.752415	0.285169		-0.114576	0.97304
Rftn1	0.868459	0.188889		-0.102427	0.975484
Nit1	1.11415	0.0849228		-0.103396	0.97872
Ddrgk1	1.02037	0.0592865		-0.0953434	0.97971
Psme2b	0.863043	0.200314		-0.0949489	0.97971
Tbl1xr1	0.786585	0.246177		-0.0944133	0.97971
Acp1	1.06828	0.0396986		-0.0958264	0.980544
Pck2	1.27807	0.0546491		-0.0924892	0.980592
Naga	0.850828	0.203857		-0.0911858	0.980592
Clu	0.681513	0.492187		0.126831	0.981526
Rgs4	1.66406	0.0136097		0.0941316	0.981531
Taf6	1.18648	0.063881		-0.0867383	0.981697
Rapgef5	1.09786	0.0898698		-0.0861455	0.98215
Tmem106c	0.68545	0.32098		-0.0806428	0.985277
Clk1	0.809659	0.113661		0.0810352	0.987903
Arl1	0.988186	0.0320228		-0.0765607	0.991616
Gm16286	0.797839	0.174915		0.0878557	0.997548
Asah1	0.861554	0.181497		-0.0995505	0.998146
Tspan12	1.55672	0.00151858		0.0635571	1
Bnip3	1.62632	0.00211396		0	1
Acer2	1.70538	0.00585741		0.0238201	1
Bok	1.61587	0.0065472		0.0290569	1
Polr2m	1.12921	0.0179995		0.0224556	1
Tmem59	0.838971	0.0187928		-0.0362853	1
Actb	0.741938	0.0187928		-0.00711683	1
Trim30a	1.4513	0.0208096		0.0376032	1
Ubald1	1.32412	0.0249758		0.0341028	1
Rhoa	0.723965	0.0255913		0.00801397	1
Junb	0.898292	0.0262409		-0.0486845	1
Nfatc4	1.2266	0.030171		0	1
Nfe2l2	1.19812	0.0308344		0.0493278	1
Trpc3	1.18929	0.0316067		0	1
Snx17	1.24799	0.0325143		0.0354828	1
Csrp2	1.07523	0.0335705		0.0266391	1
Pebp1	0.822713	0.0335705		-0.00439603	1
Abhd13	1.09382	0.0338277		0	1
Mars	1.09433	0.034651		0	1
Tubb5	0.931919	0.0346791		-0.0570977	1
Rhoc	0.871155	0.0346791		-0.049119	1
Eef1g	0.864557	0.0360867		-0.00291867	1
Tspan15	1.19856	0.0363817		0.0718311	1
Psma6	1.00971	0.0396986		-0.00896405	1
Ifi203	1.10352	0.0440191		0.0585398	1
Hoxb3	1.02605	0.0443047		0	1
Abhd16a	1.16903	0.051635		0.0325167	1
Colgalt2	0.998822	0.0526083		0	1
Cant1	1.22735	0.0546491		0.0256626	1
Trim27	1.1578	0.0554563		-0.0382241	1
Psmc5	0.951182	0.0563396		-0.0661187	1
Rsrc1	1.17668	0.0577289		0.0387003	1
Ddx41	1.20021	0.0620788		0.0422735	1
Hopx	1.3752	0.063292		-0.0943567	1
Jam3	1.14555	0.063292		-0.033911	1
Psmd7	0.914473	0.0636767		0.00830036	1
Ctsh	1.12517	0.0638144		0	1
Cox7a2l	0.691995	0.0680975		-0.00577304	1
Gimap8	1.15685	0.068316		0.0581003	1
Hsd17b4	1.1297	0.0701624		-0.06825	1
Sec61a2	0.905605	0.0712048		0	1
Cx3cl1	0.909693	0.0717589		0	1
Pdlim1	0.924162	0.0721554		-0.0310954	1
Slc25a10	0.897417	0.0784356		0	1
Lsmem1	0.918272	0.0796376		0	1
Cat	1.08367	0.0810477		-0.0350399	1
Iqsec2	0.935945	0.0856898		0	1
Vwa1	1.1984	0.0859472		-0.00198831	1
Fes	1.07348	0.0859472		0.0204018	1
Glis2	1.07094	0.0885586		0.0199032	1
Abca3	1.10477	0.0897859		0.0288737	1
Fkbp4	1.06375	0.093823		0.042428	1
Surf1	1.05235	0.0951537		-0.0648129	1
Sat1	0.921128	0.101308		-0.00824159	1
Srp54b	0.939854	0.111521		-0.0814566	1
Trappc6b	0.939523	0.113661		-0.0719347	1
Psmb7	0.943851	0.114836		-0.0560455	1
Ergic2	0.86504	0.114836		0.0656281	1
Ube2e1	0.935373	0.12211		0.000840152	1
Panx1	1.03704	0.128032		-0.0105527	1
Lamp2	0.820683	0.141432		-0.0285112	1
Myo6	0.932643	0.144139		0.0927377	1
Dpp7	0.707391	0.144139		0	1
Cd82	0.976745	0.148643		0.091185	1
Chmp2a	0.711235	0.151756		-0.0214641	1
Eif2b4	0.938817	0.156347		-0.0599906	1
Nfkb2	0.898904	0.156839		0.0107913	1
Yipf3	0.84618	0.165489		-0.0555507	1
Mlf1	1.05939	0.166163		-0.033765	1
Ms4a6b	1.14859	0.169329		-0.0459285	1
Hccs	0.96406	0.187472		0.0382444	1
Snf8	0.839307	0.19183		0.0177468	1
Kctd5	0.850312	0.196593		0.0203926	1
Jdp2	0.914121	0.206821		0.0513366	1
Cdk9	0.820594	0.211299		0.00683564	1
Pecam1	0.790241	0.211613		-0.0441201	1
Nfkbib	0.876429	0.21188		-0.063868	1
Dnajc30	0.856141	0.214686		0.0519439	1
Cltb	0.715497	0.214686		-0.00133341	1
Mesdc1	0.867507	0.223634		0.0348733	1
Sdhc	0.708256	0.223642		0.0209666	1
Fam13b	0.853022	0.22793		-0.0379008	1
Itgb4	0.84402	0.228547		0.0218781	1
Parp9	0.811034	0.234311		0.0567767	1
Nr1h3	0.788355	0.245387		0.017618	1
Rapgef6	0.810879	0.248181		0.0576151	1
Ahsa1	0.694299	0.25454		0.0208909	1
Dhx38	0.781865	0.25692		0.0438547	1
Ghitm	0.703141	0.259004		-0.038063	1
Mdk	0.869764	0.274805		-0.0324172	1
Chmp3	0.678116	0.288215		-0.0257722	1
Cln3	0.679395	0.298116		0.0203901	1
Cgrrf1	0.72394	0.301849		0.0354391	1
Glb1	0.693077	0.31222		-0.0200889	1
Nudt14	0.704753	0.325219		-0.053937	1

## Sheet: S4G-DE-PN7_corticalTECs_C9
Supplementary Table S4G: DE for all comparisons for Cluster 9. Log2(FC)>1 and <-1 and FDR<0.05 are considered statistically significant
	HYRX+MEx vs HYRX			HYRX vs NRMX
	logFC	FDR		logFC	FDR
Mdk	2.58124	0.000168679		1.4222	0.253584
Ifi27l2a	1.99434	0.0003875		0.965812	0.265281
Pds5b	-2.32542	0.0003875		1.21851	0.340425
Klf13	-2.62645	0.00130935		1.12227	0.422483
Apoe	2.9731	0.00309873		-0.744654	0.523669
Krt14	3.04405	0.0056998		0.861193	0.163755
Lat	-2.14482	0.0056998		-1.10818	0.422483
Bcam	2.54273	0.011584		0.829164	0.495476
Gdpd3	-2.70066	0.011584		1.18239	0.340425
Gstm2	2.96357	0.0193291		0	1
Ackr4	2.68843	0.0193291		0.900097	0.422483
Epcam	1.66097	0.0193291		-0.630136	0.495476
Cthrc1	2.90745	0.0228745		1.66609	0.20315
Satb1	-1.58267	0.0293726		0.367641	0.798578
Dhx29	2.87342	0.0295651		0.284868	0.885726
Rag1	-1.66017	0.0660932		1.6471	0.197858
Rbp1	1.50965	0.0764412		0.514032	0.495476
Igf1r	-2.39478	0.0764412		0.596409	0.665718
Cd3d	-1.65236	0.0774861		0.876476	0.340425
Sh2d1a	-1.90991	0.0774861		1.83899	0.156643
Igfbp4	2.64276	0.0856101		0	1
Basp1	2.07027	0.089099		0.452536	0.741425
Fkbp10	2.56063	0.118332		-0.596042	0.495476
Mgp	2.52927	0.118332		0.842242	0.495476
Serpinh1	1.85459	0.118332		-1.3614	0.253584
2810403A07Rik	-2.71327	0.133837		2.08808	0.0888799
Commd9	1.88594	0.13812		0.642731	0.409034
Ttc4	2.4417	0.169116		1.04791	0.422483
Irf1	1.38413	0.169116		-0.454727	0.665718
Mier1	-1.21789	0.173735		-0.0869052	0.983802
H2-T3	-1.36368	0.173735		-0.312998	0.541573
Bcl3	2.35964	0.191724		-0.504414	0.700031
Ptn	2.01379	0.203175		0.140145	0.922377
Pir	2.29245	0.210612		2.10809	0.0854487
Sparc	1.98236	0.210612		1.01386	0.492782
Tmem176a	1.36204	0.210612		0.280568	0.692233
Ubc	1.101	0.210612		0.405915	0.68795
Cd40	-2.50487	0.210612		-0.112013	0.983802
Irgm1	1.36029	0.219964		-0.613843	0.495476
Stxbp2	2.17047	0.220913		0.283678	0.854785
Dock1	2.11711	0.220913		0.365808	0.799487
Gem	1.85194	0.220913		-0.944894	0.495476
Gsta4	1.49757	0.220913		1.21147	0.340425
Txnip	1.43097	0.220913		-0.172575	0.872599
Ifitm2	1.22638	0.220913		-0.0144794	1
Cnn3	1.11703	0.220913		0.272753	0.885726
Ldhb	-1.27218	0.220913		-0.180901	0.979062
Bcl11b	-1.33924	0.220913		1.45599	0.0254947
Laptm5	-1.60956	0.220913		0.27309	0.885726
Cmas	-2.14075	0.220913		-0.697224	0.485567
Lgals1	-1.52743	0.221025		-0.0999268	0.983802
Rac2	-1.5105	0.240793		0.257258	0.860699
Slfn2	-1.63743	0.251363		0	1
Zfp68	2.13027	0.253031		-1.11132	0.422483
Cct7	1.2301	0.253031		1.03781	0.253584
Fos	1.13999	0.253031		0.977944	0.311399
Tmem176b	1.0697	0.253031		0	1
Tcf7	-1.17783	0.253031		0	1
Cyba	-1.85868	0.253031		0.910536	0.422483
Itm2c	1.34031	0.2726		1.35237	0.20315
H2-T22	-1.30228	0.2726		-0.361436	0.674478
Sept_15	1.21341	0.274437		0.0142536	1
Ifitm3	0.952912	0.274437		0.774736	0.495476
Ifngr1	-1.41178	0.274437		2.6362	0.0134287
Trappc5	1.79634	0.27853		-0.477026	0.66239
Sord	1.7603	0.283789		0.408634	0.795231
Gmfg	-1.31224	0.311306		0.900178	0.422483
Hsd17b10	1.39584	0.318166		-0.596042	0.495476
App	1.94339	0.323738		-0.137468	0.983802
Ube3b	-2.15608	0.333515		0.852771	0.495476
Ptprcap	-1.60582	0.333672		1.19051	0.340425
Gipc2	1.92016	0.335929		-1.36005	0.253584
Rab20	1.91868	0.335929		1.11085	0.313129
Cd3g	-1.09133	0.335929		0.434646	0.613989
Skap1	-1.37952	0.338955		0.488095	0.72087
Igfbp5	1.89644	0.34336		0	1
2310011J03Rik	1.73621	0.347503		-0.171973	0.97414
Tonsl	1.59761	0.347503		0.595856	0.467257
Rcn3	1.95982	0.376731		1.66327	0.214491
Ctage5	-1.47873	0.376731		1.49872	0.155657
Fam129a	1.70282	0.377768		2.00568	0.115642
D930015E06Rik	-1.07514	0.377768		0.822164	0.495476
Bcl7c	1.17426	0.381092		0.655365	0.495476
Cd9	1.30288	0.38634		0.885135	0.422483
Heca	-2.00808	0.38634		1.94594	0.0248397
Fosb	1.09912	0.386835		1.18088	0.340425
Vwa1	1.91975	0.391041		0.512002	0.495476
Sod2	1.09653	0.391041		-0.500288	0.46399
Rcor3	-1.98714	0.391323		1.06643	0.342157
Celf2	-1.36996	0.395858		0.922717	0.487983
Pyhin1	-1.98485	0.400258		0.594156	0.665718
Gtf2h4	-1.47095	0.403811		-0.0376918	0.997917
Tspan13	-1.72251	0.403811		2.62225	0.02544
Hps5	-1.97874	0.403811		0	1
Nrros	-1.97981	0.403811		-0.784343	0.495476
Ndfip1	1.51629	0.417337		0.623287	0.495476
Rgs10	-1.41761	0.43079		0.846755	0.495476
Nrip1	-1.22543	0.434637		-0.0987647	0.983802
Arl6ip1	-1.03264	0.435479		0.5123	0.471668
Rars	1.5674	0.436703		0.0425769	1
Pdia3	1.02805	0.436703		1.58468	0.210178
Ctsl	-0.851194	0.44197		-2.03418	0.0865332
Igfbp7	1.74343	0.443744		-0.0887513	0.983802
Slc33a1	1.73107	0.443744		-0.848504	0.495476
Kat5	1.70624	0.443744		1.52543	0.256044
Zc3h12c	1.70337	0.443744		-0.613841	0.495476
Pcolce	1.70333	0.443744		0.509828	0.495476
Zgpat	1.70237	0.443744		0	1
Eri3	1.58552	0.443744		0.145987	0.982247
Tpi1	1.32864	0.443744		-1.09574	0.422483
Ier5	1.24877	0.443744		-1.34533	0.340425
Exoc7	1.20653	0.443744		0.608152	0.619863
Tpd52	1.15115	0.443744		0.289394	0.885726
Selplg	-1.17593	0.443744		1.11135	0.340425
Gpx1	-1.21767	0.443744		0.512684	0.495476
Lsp1	-1.34028	0.443744		0.509687	0.495476
Tmed1	1.64208	0.452026		0.791667	0.396329
Mapkapk2	1.44373	0.452026		1.2108	0.340425
H2afv	-0.938177	0.452026		1.07504	0.253584
Btg2	-1.05924	0.455043		1.09282	0.119378
Tmed3	1.75757	0.456015		-0.667008	0.580108
Klf4	1.56299	0.457042		0.906873	0.422483
Maged1	1.09031	0.457042		-0.133514	0.983802
Ier2	0.972758	0.457042		0.283818	0.737784
A430106G13Rik	-1.72196	0.457042		0.591547	0.545774
Snap29	-1.81323	0.457042		0.815737	0.495476
P2ry10	-1.81457	0.457042		1.44517	0.253584
Ly6d	-1.82255	0.457042		0.437037	0.495476
Zmiz2	-1.82652	0.457042		1.21366	0.422483
Gm17087	-1.8365	0.457042		0.890987	0.422483
9430038I01Rik	-1.83767	0.457042		1.83767	0.156678
Nnt	-1.85097	0.457042		0.500339	0.711652
Slc43a2	-1.85552	0.457042		0.886047	0.422483
Sox4	-0.992407	0.460376		0.514032	0.495476
H2-DMb1	1.54547	0.473014		0.568942	0.591094
Themis	-1.39666	0.483326		0	1
Snx18	-1.1865	0.485511		-0.0873158	0.983802
Eif4e3	-1.51749	0.485511		-0.228079	0.897186
Ifit3	1.68903	0.50217		0.827159	0.495476
Acadvl	1.29703	0.506594		0.639796	0.563167
Tecr	1.23632	0.510187		-0.600575	0.495476
Trp53	1.11756	0.511336		0.179238	0.980448
Got2	1.34755	0.523887		0.51933	0.495476
Emd	1.24034	0.526958		0.509651	0.495476
Ganc	1.64057	0.537284		0.270134	0.731893
Anapc4	1.62673	0.537284		-1.11964	0.422483
Fam45a	1.61233	0.537284		1.22309	0.413588
Lemd2	1.58414	0.537284		0.905294	0.422483
Myo1b	1.56773	0.537284		-0.427562	0.766088
Brap	1.5674	0.537284		0.895438	0.422483
Litaf	1.56494	0.537284		0.635477	0.632428
Rtp4	1.53857	0.537284		1.52485	0.260206
Dnase2a	1.53125	0.537284		-0.600478	0.495476
H2-Q4	1.495	0.537284		0.837981	0.495476
Cln3	1.46262	0.537284		0.185506	0.979326
Arhgap27os2	1.44537	0.537284		-1.66003	0.187702
Ccdc115	1.44051	0.537284		0.429209	0.783143
Igsf10	1.43716	0.537284		0.51885	0.495476
Nbl1	1.41818	0.537284		1.64115	0.20315
Sema3f	1.41818	0.537284		-0.61288	0.495476
Cyb5r3	1.38393	0.537284		0.29463	0.885726
Sumo3	1.29235	0.537284		1.42117	0.340425
Prmt1	1.17179	0.537284		1.23617	0.340425
Cd151	1.13707	0.537284		1.17929	0.340425
Tap1	1.1072	0.537284		0.244736	0.789587
Xbp1	1.09286	0.537284		1.02571	0.401588
Psma5	0.846702	0.537284		0.734037	0.314476
Jun	0.756645	0.537284		0.45197	0.488689
Fabp5	0.741224	0.537284		0	1
Rhoh	-0.870684	0.537284		1.44331	0.253584
Sgpl1	-0.971938	0.537284		0.920203	0.487488
Ramp1	-1.11245	0.537284		-1.04218	0.376265
H2-Oa	-1.40849	0.537284		0.300127	0.885726
Aqp11	-1.59065	0.537284		0.677676	0.495476
Cd53	-1.62576	0.537284		-0.14309	0.983802
Ogfr	-1.62841	0.537284		-0.515071	0.699606
Batf	-1.64292	0.537284		1.64292	0.20315
Sclt1	-1.64913	0.537284		-0.5186	0.700031
Clec2i	-1.65723	0.537284		-0.622462	0.495476
Rnf19b	-1.66004	0.537284		0.0724947	0.994335
BC051226	-1.67297	0.537284		0.62854	0.643122
Dgkz	-1.73492	0.537284		-0.44484	0.665718
Gsdmd	-1.74424	0.537284		0.270002	0.795919
AI467606	-1.74867	0.537284		1.80838	0.177668
Gbp3	1.59282	0.539095		1.8365	0.155344
Fam92a	1.17386	0.539095		0.820838	0.477035
Ndufs8	1.06806	0.539095		-0.267652	0.83206
Icam1	0.975302	0.539095		1.42563	0.253584
Gse1	-1.28669	0.539095		0.525511	0.495476
Malat1	-0.724055	0.539875		-0.612883	0.495476
Cerk	-1.39066	0.541796		0.511457	0.495476
Hpgd	0.841695	0.546805		-1.01805	0.376265
Anxa1	1.27278	0.553907		0.628637	0.604126
Wdr18	1.26548	0.561455		0.12791	0.983077
Apool	1.28577	0.561714		-0.875651	0.467733
Hspa9	1.01061	0.563577		-0.873675	0.265442
Trp53inp1	-1.1937	0.56751		0.48539	0.723509
Clstn1	1.14728	0.569172		-0.435134	0.495476
Ubald2	-0.939965	0.57083		1.00587	0.492782
Pak2	-1.21155	0.573692		-0.0601632	0.986729
Emp3	-1.43555	0.573692		1.91454	0.105829
Ccdc28b	1.43529	0.587516		-1.1639	0.377893
Fyn	-1.60854	0.58833		0.344474	0.795429
Gm4951	1.2398	0.590197		-0.199316	0.95808
Sec14l1	-1.59907	0.590197		0.832511	0.495476
Acp5	-1.6046	0.590197		0.209016	0.921456
Eps15	-1.59498	0.59323		1.85549	0.155344
Cd28	-1.02058	0.595059		0.638042	0.495476
Slamf6	-1.58793	0.600926		1.05351	0.20315
Nr2f6	1.16106	0.602193		1.14169	0.253584
Gm26532	-1.42119	0.602193		-0.0981452	0.983802
Lcp2	-1.58733	0.602193		1.81055	0.158073
Orai3	1.54318	0.6084		1.22948	0.407999
5031439G07Rik	1.47133	0.6084		-0.749665	0.522556
Ncoa7	1.45783	0.6084		1.87794	0.00985777
Gstp1	1.44803	0.6084		0	1
Rhoc	1.43745	0.6084		0.906722	0.422483
Aip	1.40378	0.6084		-0.61858	0.61202
Parp9	1.39642	0.6084		0.509651	0.495476
Cog8	1.39201	0.6084		0.268988	0.885726
Hmgn3	1.33844	0.6084		0.734183	0.495476
Trim27	1.30616	0.6084		1.29372	0.253584
9530068E07Rik	1.10918	0.6084		1.01205	0.422483
Acadl	1.08881	0.6084		0.278221	0.859296
Ctnna1	1.07809	0.6084		-0.818864	0.495476
H2-DMb2	1.07157	0.6084		0.242358	0.829037
Ccnl1	0.927376	0.6084		0.753229	0.495476
Rnh1	0.897243	0.6084		0.839833	0.495476
Sepw1	0.880935	0.6084		0.815097	0.20731
Lbr	-1.04295	0.6084		0	1
Trpc4ap	-1.18978	0.6084		-0.613843	0.495476
Ip6k2	-1.31496	0.6084		0.514115	0.495476
Fermt3	-1.37583	0.6084		-0.612928	0.495476
Cxcl9	-1.42013	0.6084		-0.573963	0.633093
Tinf2	-1.42306	0.6084		1.24838	0.340425
Ly6a	-1.42354	0.6084		-0.137758	0.980448
Abca3	-1.4236	0.6084		1.4236	0.253584
Myo1g	-1.42369	0.6084		0.900178	0.422483
Podxl2	-1.42429	0.6084		0.885957	0.422483
Timmdc1	-1.42451	0.6084		0.509828	0.495476
Rftn1	-1.42487	0.6084		0.091428	0.983802
B3galnt2	-1.42617	0.6084		0.813292	0.495476
Dubr	-1.42949	0.6084		0.509828	0.495476
Pacsin1	-1.43041	0.6084		1.83283	0.123783
AW112010	-1.43506	0.6084		-0.772653	0.495476
Rad51	-1.44584	0.6084		1.82036	0.157633
Pxdc1	-1.44594	0.6084		0.88252	0.495476
Tep1	-1.44701	0.6084		-0.192972	0.953057
Laptm4a	0.716173	0.609831		0.356344	0.804517
Slc39a11	1.46341	0.609866		1.21358	0.4114
Zbtb10	1.46264	0.609866		0.513588	0.495476
Tspan12	1.42244	0.609866		0.308833	0.776188
Stard10	1.41962	0.609866		1.18079	0.340425
Cebpa	1.39287	0.609866		0.196411	0.885726
Dtx3	1.30745	0.609866		1.12034	0.422483
Uba1	1.30688	0.609866		1.03857	0.340425
Atad3a	1.29747	0.609866		0.585092	0.665718
Lzic	1.28769	0.609866		-0.718693	0.376265
Cpsf3l	1.27633	0.609866		1.82648	0.157148
Atp2b4	1.25566	0.609866		-0.155242	0.982117
Aga	1.24906	0.609866		0.427655	0.783963
Aldh9a1	1.24528	0.609866		1.18527	0.340425
Gm20594	1.24447	0.609866		0.302941	0.885726
Snx9	1.24177	0.609866		-0.187941	0.966218
Asns	1.21724	0.609866		-0.369577	0.791461
Arl16	1.21454	0.609866		0	1
Clptm1l	1.20859	0.609866		0.648842	0.559321
Hsd17b12	1.19338	0.609866		1.23631	0.406001
Clptm1	1.18554	0.609866		0.283022	0.885726
Rdh14	1.17069	0.609866		-1.0411	0.376265
Ccdc82	1.14793	0.609866		-0.614282	0.495476
Fcgrt	1.13333	0.609866		1.21073	0.421658
Nefl	1.13333	0.609866		0.851679	0.422483
Ptger3	1.13277	0.609866		0	1
Zfp710	1.13196	0.609866		-1.02603	0.376265
Mdc1	1.13196	0.609866		0.911776	0.422483
Cd34	1.13196	0.609866		-0.71451	0.495476
Paics	1.12999	0.609866		0.0787249	0.991338
Wdr81	1.12647	0.609866		0	1
Atg9a	1.11932	0.609866		-0.600575	0.495476
Mgat2	1.11159	0.609866		0.150804	0.981689
Cutc	1.10494	0.609866		0.845614	0.340425
Uaca	1.1049	0.609866		0.439653	0.781714
E4f1	1.10437	0.609866		0.914318	0.495476
Gpr137b	1.09812	0.609866		0.514032	0.495476
Ctso	1.09415	0.609866		0.886313	0.422483
Gna15	1.09055	0.609866		1.183	0.340425
Rab38	1.09055	0.609866		-0.521517	0.700031
Fkbp7	1.09055	0.609866		0.265975	0.782627
Lrp1	1.09055	0.609866		0.0750801	0.983802
Mvd	1.09	0.609866		1.02989	0.490811
Plcg2	1.08944	0.609866		0.512953	0.495476
Psd	1.08944	0.609866		-0.0876221	0.983802
Pou3f1	1.08384	0.609866		-0.600208	0.495476
Accs	1.08381	0.609866		-1.04844	0.376265
Tnfaip2	1.08381	0.609866		0.771863	0.495476
Acer3	1.08325	0.609866		-0.631381	0.495476
Csrnp1	1.07334	0.609866		0.514032	0.495476
Glud1	1.06246	0.609866		0.296664	0.812281
Smco4	1.05958	0.609866		1.19399	0.340425
Vta1	1.05066	0.609866		0.89418	0.495476
Tex264	1.04149	0.609866		0.870309	0.492651
Flot1	1.03773	0.609866		1.82827	0.155344
Vti1b	1.0248	0.609866		0.194475	0.932675
Uba5	1.0082	0.609866		-0.947392	0.376265
Ap1s1	1.0009	0.609866		-0.353066	0.773472
Ugp2	0.997914	0.609866		2.03798	0.11214
Tnfrsf1a	0.920845	0.609866		0.512684	0.495476
Prdx3	0.909236	0.609866		-0.469836	0.658284
Cib1	0.898049	0.609866		-0.191117	0.963372
Tpm3	0.897754	0.609866		-0.108347	0.983802
Tapbp	0.884899	0.609866		1.29047	0.349362
Lima1	0.881174	0.609866		0.809787	0.495476
Ybx3	0.867985	0.609866		1.10835	0.274394
Psme2	0.820774	0.609866		-0.532401	0.698169
Ndufs7	0.814801	0.609866		-1.07815	0.208788
Acat1	0.81342	0.609866		1.20864	0.245517
Capns1	0.798073	0.609866		0.555548	0.495476
Cct5	0.794313	0.609866		-0.111506	0.968468
Akr1a1	0.76434	0.609866		0.922729	0.253584
Dstn	0.718331	0.609866		0.311895	0.885726
Hspa5	0.714009	0.609866		0.988548	0.067083
Cdc42	0.694696	0.609866		-0.479873	0.744195
Btg1	-0.717236	0.609866		0.398084	0.495476
Abracl	-0.769564	0.609866		-0.0929014	0.975245
Pla2g16	-0.76967	0.609866		1.1786	0.340425
Mpc2	-0.779359	0.609866		-0.23323	0.885869
Denr	-0.841061	0.609866		-0.150336	0.982385
Saraf	-0.875535	0.609866		-0.369402	0.761681
Ndufs6	-0.947437	0.609866		-0.336038	0.660119
Iqgap1	-0.994241	0.609866		1.96889	0.0627772
Smc6	-0.994539	0.609866		1.16934	0.231277
Cnot6l	-1.00693	0.609866		1.67352	0.151625
Dck	-1.01398	0.609866		0.514032	0.495476
Tspo	-1.03232	0.609866		-0.216032	0.886559
Bag1	-1.03855	0.609866		0.922905	0.340425
Srgn	-1.04386	0.609866		0.028992	1
Endou	-1.05476	0.609866		1.44948	0.253584
Mrps15	-1.14928	0.609866		0.288477	0.73762
Creg1	-1.17585	0.609866		-0.0976024	0.983802
Slc15a4	-1.17751	0.609866		0.439663	0.782511
St3gal4	-1.18115	0.609866		0	1
Samsn1	-1.18122	0.609866		1.47485	0.253584
Ddx59	-1.18139	0.609866		0.251215	0.785473
Rgmb	-1.18199	0.609866		1.18414	0.340425
Bin2	-1.18271	0.609866		0.582139	0.665718
Mfsd1	-1.18345	0.609866		-0.437541	0.760931
Cd48	-1.18414	0.609866		0.802873	0.495476
Rgp1	-1.18414	0.609866		-0.0724993	0.983802
Gdpd1	-1.18435	0.609866		0.651559	0.439092
AB124611	-1.18447	0.609866		0.132859	0.983802
Mtm1	-1.18452	0.609866		1.08482	0.475449
Rasal2	-1.18452	0.609866		0.799192	0.495476
Traf5	-1.18612	0.609866		-0.159109	0.983059
Plac8	-1.19053	0.609866		0.266587	0.885726
Qsox1	-1.19984	0.609866		0.525511	0.495476
Cxcl13	-1.2	0.609866		0.821952	0.495476
Senp5	-1.20008	0.609866		0.677436	0.495476
Tbc1d12	-1.20185	0.609866		0.88913	0.422483
Lrrk2	-1.20292	0.609866		0.88484	0.422483
Eif2d	-1.20293	0.609866		0.500977	0.553212
Gm11273	-1.2042	0.609866		0.525511	0.495476
Vav2	-1.21	0.609866		-0.147203	0.983802
Fam173b	-1.21315	0.609866		1.17184	0.376265
B4galt7	-1.22239	0.609866		1.22239	0.340425
Ly9	-1.231	0.609866		-0.826926	0.495476
Adrb1	-1.23136	0.609866		0.615796	0.661525
Coa6	-1.23809	0.609866		0.577395	0.665776
Ccm2	-1.23893	0.609866		0.917147	0.495476
Fmnl1	-1.27643	0.609866		0.831288	0.495476
Cd52	-1.27687	0.609866		1.62576	0.203166
Crot	-1.2795	0.609866		0.798749	0.495476
1190002N15Rik	-1.28052	0.609866		2.39144	0.0479513
Gak	-1.28743	0.609866		0	1
Fam177a	-1.36233	0.609866		-0.472594	0.747297
Sepp1	-1.38796	0.609866		-0.090559	0.983802
Ppie	-1.39319	0.609866		0.486718	0.724379
Stt3a	-1.3961	0.609866		-0.299799	0.798578
Coq10b	-1.4067	0.609866		0.146762	0.982951
3110009E18Rik	-1.46818	0.609866		0.105945	0.983802
Rubcn	-1.46948	0.609866		-0.531044	0.698537
Cenpm	-1.47725	0.609866		-0.51769	0.700031
Uck1	-1.48769	0.609866		0.368116	0.797984
Ralgds	-1.50465	0.609866		-0.529318	0.698661
Ap2a1	-1.27173	0.610934		0.737801	0.495476
Gtf2h1	-1.27056	0.612001		0.784636	0.495476
Sys1	-0.84134	0.613953		0.514115	0.495476
Ppp1r7	-1.33021	0.617368		1.23881	0.407753
Ehd1	1.24715	0.617462		0	1
Tax1bp3	1.04124	0.617462		0.0507191	1
Pdlim1	0.677465	0.617462		0.512684	0.495476
Zscan21	-1.33654	0.617462		0.96486	0.495476
Ppp6r3	-1.33834	0.617462		0.155006	0.968468
Acsl5	-1.36235	0.617462		2.01832	0.115642
Ppp1r2	0.78846	0.620549		0.62385	0.644923
Traf2	1.11983	0.623795		1.67151	0.213968
Rnf130	-0.911372	0.623795		0.535449	0.495476
Npl	1.11162	0.628236		0.84197	0.495476
Kdelr1	0.822436	0.628236		1.04632	0.340425
Psmb7	0.75861	0.628236		1.03877	0.20165
Nudcd3	-1.07715	0.628236		0.78417	0.495476
Gyg	1.08321	0.628711		0	1
Emc4	-0.972304	0.62932		0.276913	0.797377
Stat2	-1.32858	0.62932		0.835437	0.422483
Vmp1	1.01869	0.630625		0.385729	0.790603
Gmfb	0.955339	0.633417		-0.538767	0.422483
Mtmr14	1.2989	0.634867		-0.0238422	1
Adgre5	-1.2891	0.636559		0.363585	0.800517
Vasp	0.973923	0.637862		0.160592	0.9664
Inpp1	0.832907	0.637862		1.43077	0.253584
Tesk1	1.23628	0.637943		0.886573	0.422483
Exosc3	0.967617	0.637943		0.355439	0.735502
Copb2	0.758821	0.638778		0.158033	0.903089
Ifrd1	0.962779	0.64123		-1.11759	0.422483
Gadd45b	0.868215	0.647776		-1.69175	0.0284801
Mgst1	1.04664	0.651877		-1.61585	0.193847
Il10rb	1.08148	0.65237		0.886573	0.422483
Dapk3	1.10049	0.65239		-0.596042	0.495476
Wsb1	0.861836	0.654003		0.610367	0.523669
Gaa	0.839477	0.65482		0.611826	0.617132
Snapin	0.997161	0.661845		0	1
Dusp28	0.711194	0.662967		0.88761	0.422483
Jdp2	1.19516	0.664143		1.03867	0.422483
Stx12	1.14186	0.666417		0.77928	0.422483
Mipol1	1.22578	0.668141		0.0800307	0.991338
Agap1	1.20912	0.668141		0.509833	0.495476
Syvn1	1.1724	0.668141		0.638827	0.565844
Tanc2	1.17089	0.668141		1.28054	0.355425
Frmd4a	1.12818	0.668141		0.612369	0.660307
Acaa1b	1.10477	0.668141		-0.129599	0.983802
Cep57l1	1.10437	0.668141		1.48498	0.253584
Plbd2	1.08449	0.668141		-0.611718	0.495476
Mfsd10	1.08141	0.668141		-1.32922	0.340425
Nsdhl	1.0663	0.668141		-0.149042	0.983802
Ubl7	1.05265	0.668141		-0.818156	0.495476
Prkcd	1.02191	0.668141		-0.0788323	0.983802
Epb41l4aos	1.01686	0.668141		0.514032	0.495476
Tbc1d16	1.01659	0.668141		0.652025	0.55743
Tgfbr2	1.00346	0.668141		1.02433	0.403518
Tmed4	0.99816	0.668141		1.40474	0.155344
Sirpa	0.996155	0.668141		1.09182	0.422483
Csf2ra	0.991511	0.668141		1.63569	0.20315
Hccs	0.988884	0.668141		1.46758	0.20315
Cd68	0.981897	0.668141		1.71347	0.20315
Ifi202b	0.980531	0.668141		0.886313	0.422483
Acaa2	0.976887	0.668141		-0.489347	0.666492
Smg7	0.972183	0.668141		0.273325	0.885726
Setd3	0.971759	0.668141		-0.457836	0.756025
Trip4	0.969659	0.668141		-0.14957	0.983802
Tmem39a	0.966881	0.668141		-0.159814	0.983059
R3hdm4	0.964742	0.668141		0.865196	0.413113
Gm10116	0.957436	0.668141		-0.716613	0.495476
Cxcl16	0.955934	0.668141		-0.600208	0.495476
Ccl5	0.952758	0.668141		-0.600208	0.495476
Map3k10	0.949963	0.668141		-0.487036	0.744661
Blvra	0.941711	0.668141		0.140686	0.983059
Rnf126	0.941698	0.668141		1.67438	0.20315
Gns	0.931438	0.668141		0.274522	0.885726
Tle1	0.928614	0.668141		-0.600208	0.495476
Herc6	0.926861	0.668141		-0.0428638	1
Frmd4b	0.926031	0.668141		2.01915	0.113124
Cxx1a	0.921137	0.668141		0.637796	0.631275
Capn2	0.91986	0.668141		-0.220707	0.924175
Abhd16a	0.912723	0.668141		0.517575	0.67052
Arih2	0.910963	0.668141		0.174746	0.981437
Coasy	0.90592	0.668141		0.827387	0.495476
Idh2	0.900021	0.668141		0.109321	0.983802
Ppp2r4	0.894807	0.668141		0.444576	0.607534
Nfkb2	0.893111	0.668141		0.295095	0.664059
Slc38a10	0.893019	0.668141		0.583113	0.495476
Socs3	0.885361	0.668141		0.628908	0.641518
Ndufaf7	0.882678	0.668141		0.267028	0.681408
Suds3	0.880077	0.668141		0.88484	0.422483
Paip1	0.878937	0.668141		-0.108867	0.946852
Cotl1	0.869672	0.668141		0.587607	0.665718
Fam134b	0.859774	0.668141		0.0255099	1
Med7	0.859407	0.668141		1.35222	0.331875
Oser1	0.858238	0.668141		0.216343	0.915901
Rsu1	0.850877	0.668141		0.406777	0.795231
Rnase4	0.8483	0.668141		1.07609	0.422483
Snap23	0.846489	0.668141		0.793407	0.495476
Cops2	0.838404	0.668141		0.455689	0.656485
Acot13	0.834282	0.668141		-0.782319	0.495476
Abhd12	0.832485	0.668141		1.99202	0.115642
Pitpna	0.829674	0.668141		1.6387	0.0854487
Tspan31	0.827633	0.668141		1.20514	0.340425
Cuedc2	0.824389	0.668141		1.24517	0.307761
Calu	0.819012	0.668141		1.11332	0.422483
Csnk1g2	0.81663	0.668141		1.49689	0.253584
Btbd1	0.814717	0.668141		1.24935	0.340425
Akr7a5	0.794806	0.668141		0.56103	0.598574
Yif1a	0.792716	0.668141		0.79484	0.495476
Vamp2	0.783339	0.668141		1.24116	0.376265
Plpp3	0.782157	0.668141		1.07858	0.467733
Copb1	0.781682	0.668141		0.488652	0.55443
Syngr2	0.780813	0.668141		-0.600208	0.495476
Nagk	0.78071	0.668141		0.511457	0.495476
Aco2	0.779762	0.668141		1.33004	0.233001
Bod1	0.77857	0.668141		0.664663	0.510798
H2-Q7	0.764985	0.668141		0.194874	0.806689
Pdia6	0.758197	0.668141		0.811131	0.495476
Klf2	0.757724	0.668141		1.20944	0.20315
Fkbp4	0.746046	0.668141		0.28619	0.879484
Cfdp1	0.737443	0.668141		0	1
Rhob	0.736049	0.668141		0.88501	0.422483
Plek	0.735973	0.668141		-0.614282	0.495476
Fam46c	0.734931	0.668141		1.54218	0.253584
Adamdec1	0.730536	0.668141		0	1
Arhgdia	0.729125	0.668141		0.757659	0.453649
Nrbp1	0.728411	0.668141		0.511457	0.495476
Siah2	0.726639	0.668141		0.53382	0.495476
Ndufv1	0.726298	0.668141		-0.327926	0.665718
Llph	0.711053	0.668141		0.842034	0.495476
Nmi	0.706902	0.668141		0.890089	0.422483
Kdelr2	0.702325	0.668141		0	1
Sdc3	0.698701	0.668141		1.43967	0.0651606
Sprr2i	0.698701	0.668141		1.03818	0.48644
Pnpo	0.698701	0.668141		-0.476542	0.748412
Zfp628	0.698701	0.668141		0	1
Ostf1	0.695176	0.668141		1.56286	0.219162
Nsfl1c	0.693652	0.668141		-0.600575	0.495476
Psmd2	0.690242	0.668141		1.58086	0.0854487
Actr10	0.687229	0.668141		-0.379063	0.665718
Tgm2	0.682096	0.668141		0.748808	0.495476
Mpp4	0.682096	0.668141		0.592416	0.665537
Pglyrp1	0.682096	0.668141		-0.516299	0.700031
Cradd	0.682096	0.668141		0.313154	0.885726
Ddx28	0.682096	0.668141		-0.0891189	0.983802
H1f0	0.681468	0.668141		-0.0799453	0.983802
Eif6	0.680382	0.668141		0	1
Sin3b	0.675208	0.668141		-0.838582	0.495476
Dnase1l3	0.668748	0.668141		-2.04276	0.0850528
Ptger4	0.668748	0.668141		-1.72618	0.199196
Kif9	0.668748	0.668141		1.32518	0.289045
Zfp513	0.668748	0.668141		-1.02998	0.376265
Atf6	0.668748	0.668141		-0.600208	0.495476
Il18bp	0.668748	0.668141		-0.612883	0.495476
Pdgfb	0.668748	0.668141		-0.600575	0.495476
Phf11a	0.668748	0.668141		0.509651	0.495476
Rnasel	0.668748	0.668141		-0.706801	0.55641
Tmem86b	0.668748	0.668141		-0.552284	0.640944
Rassf9	0.668748	0.668141		0.198929	0.948064
Unc93b1	0.668748	0.668141		0	1
Alcam	-0.668879	0.668141		1.804	0.00510045
Pdcd6ip	-0.677558	0.668141		0.638988	0.630619
Cyb5a	-0.678873	0.668141		0.731875	0.495476
Foxp1	-0.681797	0.668141		0	1
Rab11b	-0.683903	0.668141		-0.0863907	0.983802
Ccdc124	-0.700179	0.668141		1.30205	0.155344
Hist1h1b	-0.705644	0.668141		-0.435231	0.761669
Nfatc3	-0.712416	0.668141		-0.0424197	1
Krcc1	-0.743691	0.668141		0.714946	0.495476
Glrx5	-0.744914	0.668141		1.00504	0.376265
Cul3	-0.759227	0.668141		1.82817	0.155657
0610012G03Rik	-0.763603	0.668141		-0.0231212	1
Immt	-0.765	0.668141		-0.669236	0.426103
Ahnak	-0.77936	0.668141		0.123079	0.97212
Pnpla8	-0.78521	0.668141		-1.02885	0.376265
Rpp21	-0.792609	0.668141		-0.217388	0.898735
Fundc2	-0.796466	0.668141		0.264238	0.875979
Arl2bp	-0.808754	0.668141		1.9098	0.105831
Yeats4	-0.812044	0.668141		0.690425	0.495476
Acyp1	-0.827735	0.668141		-0.376348	0.701622
Ypel5	-0.832092	0.668141		1.61835	0.141976
Cflar	-0.832328	0.668141		-0.580019	0.495476
Klf7	-0.857086	0.668141		0.594707	0.665718
Desi1	-0.85879	0.668141		1.1932	0.376265
Nr4a1	-0.863822	0.668141		1.36837	0.340425
Tnpo3	-0.870205	0.668141		1.58565	0.211161
Smap2	-0.882843	0.668141		0	1
Syk	-0.883404	0.668141		0.386466	0.801631
Exoc6	-0.884581	0.668141		-0.596476	0.625988
Zfp282	-0.884581	0.668141		0.271653	0.885726
Cenpv	-0.88501	0.668141		-0.719634	0.495476
Selm	-0.885135	0.668141		0.861787	0.495476
AW209491	-0.885605	0.668141		0.885605	0.422483
Cx3cl1	-0.885605	0.668141		0.887168	0.422483
Trim47	-0.885878	0.668141		1.69732	0.207865
Slc43a3	-0.886047	0.668141		1.40074	0.340425
Ctss	-0.886313	0.668141		0	1
Lonp2	-0.886568	0.668141		1.84471	0.155344
1110008L16Rik	-0.887492	0.668141		0.257357	0.887727
Lgals3	-0.88761	0.668141		1.38436	0.253678
Abhd3	-0.888607	0.668141		0.273042	0.885726
Cd79b	-0.888812	0.668141		0.499495	0.498046
Nsun5	-0.889646	0.668141		-0.718411	0.422483
Car2	-0.889661	0.668141		-0.474383	0.749062
Coprs	-0.889726	0.668141		-0.319632	0.779302
Lpcat1	-0.890523	0.668141		-0.429823	0.769658
Manba	-0.891157	0.668141		0.0833471	0.983802
Tnfaip8l2	-0.892725	0.668141		-0.0819263	0.983802
Tmem86a	-0.894301	0.668141		-0.600575	0.495476
Map3k8	-0.894744	0.668141		0.720683	0.495476
Mxra8	-0.897158	0.668141		-0.613843	0.495476
Ppm1g	-0.898378	0.668141		-0.0706188	0.99687
Mtbp	-0.89873	0.668141		0.605672	0.495476
Zfp182	-0.89873	0.668141		-0.144389	0.983802
Nsg2	-0.90113	0.668141		0.509828	0.495476
Zdhhc17	-0.905294	0.668141		0.304719	0.885726
Ly86	-0.906873	0.668141		1.231	0.340425
Pibf1	-0.90774	0.668141		-0.325341	0.780727
Cd6	-0.908045	0.668141		-0.372517	0.60395
Nqo2	-0.908478	0.668141		-1.38084	0.253584
Sart1	-0.910587	0.668141		1.5472	0.253584
Sulf2	-0.914689	0.668141		-0.631381	0.495476
Btbd19	-0.915743	0.668141		0.915743	0.422483
Tnfrsf23	-0.915743	0.668141		0.535449	0.495476
Mylip	-0.916684	0.668141		-0.144304	0.983802
Atf6b	-0.918251	0.668141		0.519107	0.661275
Socs5	-0.920935	0.668141		0.167602	0.977354
Arsb	-0.921066	0.668141		0.921066	0.422483
Rad50	-0.924752	0.668141		0.832959	0.495476
Aldh3b1	-0.925497	0.668141		0.925497	0.422483
Scpep1	-0.927037	0.668141		0.452036	0.746521
Atp1b1	-0.940328	0.668141		0.183586	0.946673
Slc38a1	-0.944321	0.668141		0.824401	0.495476
Vps54	-0.953146	0.668141		0.77257	0.495476
Cspp1	-0.953961	0.668141		0.161459	0.979326
Utp11l	-0.964458	0.668141		1.06419	0.422483
Mras	-0.982184	0.668141		0.59466	0.665718
Katna1	-0.985343	0.668141		0.891157	0.422483
Dhx38	-0.99951	0.668141		-0.472653	0.746719
Rapgef1	-1.00161	0.668141		1.65658	0.20315
Atg7	-1.00396	0.668141		-0.570524	0.636041
Cdk16	-1.01501	0.668141		-0.598858	0.623635
Hscb	-1.01786	0.668141		-0.504842	0.701622
Ethe1	-1.02043	0.668141		0.782195	0.495476
Nfkbib	-1.02045	0.668141		1.6281	0.20315
2410004B18Rik	-1.02478	0.668141		0.417652	0.700031
Sp2	-1.02813	0.668141		0.691191	0.495476
Psme3	-1.03151	0.668141		1.19076	0.316604
Rc3h1	-1.03805	0.668141		-0.630908	0.522333
Tbc1d10c	-1.05235	0.668141		0.589019	0.665718
Pknox1	-1.0596	0.668141		-0.0866352	0.983802
Abhd2	-1.0669	0.668141		0.873058	0.495476
Rnf146	-1.07593	0.668141		0.625149	0.638122
Inf2	-1.0903	0.668141		1.1317	0.20315
Bcas3	-1.10991	0.668141		1.21571	0.418818
Abcf3	-1.13511	0.668141		2.60566	0.0257341
Slc44a2	-1.13909	0.668141		0	1
Snx15	-1.15159	0.668141		-0.349436	0.795429
Tbc1d4	-1.1531	0.668141		0.514115	0.495476
Diaph2	-1.15407	0.668141		0.839458	0.495476
Lypla2	-1.16128	0.668141		0.289701	0.885726
Atg10	-1.16577	0.668141		1.21265	0.421681
Mad2l2	-1.16938	0.668141		0.783278	0.495476
Ppif	-1.17104	0.668141		0.769481	0.406378
Vamp5	-1.17692	0.668141		0.405592	0.752081
Ebp	-1.18184	0.668141		-0.526708	0.495476
Lactb	-1.20326	0.668141		0.217747	0.937245
Ccdc85b	0.965708	0.66815		-1.11472	0.422483
1110051M20Rik	-1.00733	0.668566		0.304781	0.885726
Ddx19a	0.873206	0.669036		-0.442536	0.763676
Maz	-0.675382	0.669254		0.88887	0.422483
Tpm2	0.960861	0.671257		0.523647	0.553212
Eci1	0.769276	0.671427		0.551364	0.52121
Zc3hc1	-0.997942	0.671786		0.290073	0.885726
Odc1	0.728707	0.671901		1.03522	0.487362
Ggta1	-0.990946	0.672348		0.909671	0.422483
Plrg1	-1.00885	0.673092		1.08304	0.422483
Aldh2	0.762382	0.673141		1.65965	0.21422
Ubl4a	0.720451	0.673141		-0.298827	0.612735
Srp54b	0.669276	0.673141		1.03302	0.422483
Wfdc2	-0.769594	0.673141		-0.962689	0.259121
Adgrg1	-1.00231	0.673141		1.67117	0.20315
Slc22a23	-1.00292	0.673141		0.509651	0.495476
Itgb4	0.931817	0.673739		0.574716	0.665963
Tor1aip1	0.676967	0.673739		1.22776	0.253584
Chchd6	-0.70728	0.673739		-0.303712	0.701622
Tshz1	-0.99457	0.673739		0.885135	0.422483
Slc17a5	0.936384	0.674278		0.509651	0.495476
Hspa1a	0.834392	0.674387		1.54445	0.253584
Exoc3l4	0.815428	0.67461		0.0192073	1
Cd69	-0.988929	0.67461		0.88913	0.422483
Mgat1	-0.981973	0.674957		0.283175	0.880215
Nav1	0.813735	0.675163		1.8871	0.00217352
Git2	-0.711652	0.675163		0.288162	0.885726
Etv3	-0.987282	0.675163		0	1
Fbxw7	-0.692047	0.675997		0.599448	0.665602
Cryzl1	0.922691	0.676409		0.890413	0.422483
Psme2b	0.921923	0.676409		2.16095	0.0843688
Anxa6	0.762701	0.67727		-0.0619937	0.996044
Yif1b	0.718735	0.67971		0.456185	0.71551
Mtpap	0.899969	0.682204		2.41841	0.00242556
Nrarp	0.898506	0.682204		0.477866	0.53917
Gbp8	0.897367	0.682204		1.23673	0.405487
Il11ra1	0.896799	0.682204		0.151705	0.982385
Mars	0.827274	0.682204		0.514032	0.495476
Imp4	0.815966	0.682204		1.03147	0.422483
Dlg1	0.716541	0.682683		0.979904	0.422483
Casp1	-0.931607	0.683196		-0.00722734	1
Wbp1	0.749108	0.684471		0.767752	0.495476
C330006A16Rik	0.906124	0.685117		0.281834	0.885726
Tor3a	0.880869	0.685117		-0.0601921	0.986729
Rufy1	0.878404	0.685117		1.82206	0.157633
Glb1	0.877671	0.685117		-0.600575	0.495476
Shkbp1	0.866377	0.685117		0.167458	0.981689
Ccdc71	0.863756	0.685117		0.890738	0.422483
Gm15013	0.841928	0.685117		-1.10356	0.422483
Sytl1	0.837058	0.685117		0	1
Slc35c2	0.832477	0.685117		0.321623	0.73762
Pex5	0.831531	0.685117		0.828845	0.495476
Csf1	0.815135	0.685117		-0.504449	0.701622
Serpinf1	0.811454	0.685117		-0.0749669	0.983802
Usp53	0.806383	0.685117		0.509651	0.495476
Serpinb9	0.800688	0.685117		-0.612883	0.495476
Hmox1	0.790361	0.685117		0.548939	0.610147
Gprasp1	0.78718	0.685117		0.899879	0.422483
Taf1b	0.780945	0.685117		0.408776	0.795231
Pnkp	0.780766	0.685117		0	1
Tfpi	0.780643	0.685117		-0.0902178	0.983802
Rab30	0.779744	0.685117		0.512953	0.495476
Leprot	0.776718	0.685117		0.227935	0.824088
Abhd13	0.771677	0.685117		-0.176325	0.979326
Ppp1r16a	0.769482	0.685117		0.664063	0.424037
Trappc1	0.756079	0.685117		1.68292	0.210178
Pgap2	0.756042	0.685117		-1.02486	0.376265
Naa50	0.745366	0.685117		1.44797	0.253584
Samhd1	0.742525	0.685117		1.62163	0.14073
Ninj1	0.742452	0.685117		0.514115	0.495476
Laptm4b	0.741614	0.685117		0.815629	0.340425
Arf2	0.73986	0.685117		0.0242401	1
Renbp	0.738972	0.685117		0.512684	0.495476
Fau	0.736106	0.685117		-1.02599	0.376265
Pmvk	0.734039	0.685117		-0.600575	0.495476
Prosc	0.725491	0.685117		0.805173	0.495476
Nfyc	0.723408	0.685117		0.0128114	1
9430016H08Rik	0.716132	0.685117		-0.204129	0.946673
Ccdc90b	0.695796	0.685117		-0.245476	0.885726
Bccip	0.683496	0.685117		0.570333	0.620473
Asah1	0.673313	0.685117		1.1154	0.422483
Bad	0.66995	0.685117		0.194275	0.93732
Trappc6b	-0.680303	0.685117		1.36131	0.329715
Lage3	-0.681504	0.685117		0.17332	0.973852
Atg101	-0.682385	0.685117		1.18671	0.340425
Pde4b	-0.691471	0.685117		0.512953	0.495476
Ube2v2	-0.691883	0.685117		1.18197	0.340425
Bola1	-0.699072	0.685117		-0.335267	0.722546
Kxd1	-0.70547	0.685117		0.514115	0.495476
Fam21	-0.717185	0.685117		0.271701	0.885726
Numa1	-0.718166	0.685117		1.64843	0.20315
Taok1	-0.731006	0.685117		0.823787	0.495476
Sike1	-0.758955	0.685117		-1.51072	0.253584
Smpdl3a	-0.781538	0.685117		1.47574	0.200723
Thap11	-0.789742	0.685117		0.263855	0.887968
Ltb	-0.796183	0.685117		0	1
Sat1	-0.800728	0.685117		0	1
Arl4c	-0.805388	0.685117		0.649028	0.528389
Tgif1	-0.815964	0.685117		1.01844	0.492981
Chp1	-0.827701	0.685117		-0.0791083	0.983802
Insl5	-0.847875	0.685117		-0.0412924	1
Pdlim5	-0.850226	0.685117		0.879256	0.495476
Mrpl47	-0.856412	0.685117		0.282536	0.855261
BC028528	-0.859348	0.685117		-0.603181	0.521506
Aurka	-0.868401	0.685117		1.37511	0.340425
Hcls1	-0.869856	0.685117		0.512953	0.495476
Plin2	-0.876184	0.685117		0.581237	0.580032
Parvg	-0.886569	0.685117		0.512953	0.495476
Dennd5a	-0.890572	0.685117		0.261874	0.886035
Gba	-0.902373	0.685117		0.402623	0.796489
Srd5a3	-0.907998	0.685117		0.43394	0.735117
Nfkbid	-0.946026	0.685117		1.65923	0.214923
Nelfb	-0.704648	0.689602		0.826677	0.495476
Ripk1	0.698826	0.691384		0.601747	0.665602
Paox	0.717809	0.69285		-0.443154	0.762076
Grn	-0.738919	0.69285		1.49584	0.253584
Chpf2	-0.804879	0.69285		1.14787	0.387598
Orai1	0.674629	0.693857		1.67278	0.20315
Mapk1ip1l	-0.697095	0.693857		0.269773	0.885726
E2f1	-0.798436	0.693857		0.602849	0.495476
Tmem175	-0.796531	0.694459		-0.62575	0.47584
Alyref2	0.693981	0.694553		0.820794	0.495476
Cnp	0.68999	0.694553		-0.205904	0.94535
Sft2d2	0.669849	0.695422		0.894167	0.422483
Spa17	-0.789817	0.695422		0.301542	0.885726
Nacc1	-0.790386	0.695422		-0.513032	0.700031
Lrrk1	-0.784411	0.696049		0.602446	0.665602
Rgs19	-0.68889	0.696683		0.761008	0.495476
Pcnt	-0.722328	0.696859		-0.393676	0.783963
Dennd4a	-0.781176	0.696859		-0.515892	0.700031
Fuca1	0.67679	0.696906		-0.1549	0.983388
DHRSX	0.685685	0.697818		0.590017	0.495476
Ufsp2	0.677545	0.697818		0.5461	0.613062
Bri3bp	0.671184	0.697818		0.856384	0.495476
Lrif1	-0.680117	0.697818		0.628051	0.639053
Sh3yl1	-0.762227	0.697818		0.540252	0.495476
Rp2	-0.767587	0.697828		0	1
1600002K03Rik	-0.764264	0.698855		0.402774	0.796632
Pygl	-0.765434	0.698855		0.509651	0.495476
Sh3bp1	-0.67445	0.700013		-0.429789	0.770952
Mbd4	-0.760636	0.701261		0.282555	0.885726
Abcg1	-0.742383	0.701661		0.481614	0.725153
Ctsa	-0.703554	0.703239		0.287377	0.850697
Mturn	-0.750167	0.70366		0.269292	0.885726
Fam49a	-0.701931	0.703776		1.86286	0.0137656
Ddhd1	-0.734021	0.709103		-1.13817	0.422483
Dirc2	-0.690546	0.709185		0.911604	0.422483
Atp9b	-0.72152	0.70962		0.449252	0.744721
Ctse	-0.68693	0.71044		1.44066	0.253584
Braf	-0.688934	0.71044		0.540489	0.665718
Ikzf3	-0.718161	0.710804		-0.0992272	0.983802
St8sia4	-0.731754	0.710961		-0.262332	0.857664
Creb3	-0.70774	0.713414		1.78294	0.152859
Ap2a2	-0.677229	0.71494		1.54191	0.253584
Zmym4	-0.676932	0.71533		1.1045	0.422483
Miip	-0.708355	0.717162		-0.478237	0.747848
Fam46a	-0.715286	0.717696		0	1
Gzma	-0.69745	0.718139		1.42166	0.253584
Rufy2	-0.701392	0.728977		-0.0771687	0.986178
Rabif	-0.668691	0.736342		0.311568	0.885726
Fah	0.679746	0.772177		0.651166	0.623241

## Sheet: S4H-DE-PN7_MyeloidCells_C10
Supplementary Table S4H: DE for all comparisons for Cluster 10. Log2(FC)>1 and <-1 and FDR<0.05 are considered statistically significant
	HYRX+MEx vs HYRX			HYRX vs NRMX
	logFC	FDR		logFC	FDR
Chil3	-3.84566	0.00076261		-2.47636	0.00443323
Cd3g	-2.4222	0.0059206		1.47543	0.132261
Ccl3	2.37766	0.0188353		0.946759	0.452561
Satb1	-2.07171	0.0188353		3.51568	6.02109e-06
Hbb-bs	-3.14672	0.0188353		1.87476	0.271411
Tmem86a	2.02512	0.0209278		0.571691	0.574754
Ldhb	-2.09731	0.0424422		1.36119	0.179368
Ptprcap	-2.18976	0.0424422		1.03767	0.392732
Malat1	-1.54318	0.0563782		0.776333	0.390898
Ifrd1	-2.04261	0.0612113		0.644286	0.516406
Ftl1	0.895677	0.0832403		0.363039	0.509058
E2f1	1.64871	0.0856457		0	1
Cd68	1.34144	0.145389		0.261731	0.745964
Dusp10	-2.05504	0.146459		2.05088	0.0572182
Myb	-1.94612	0.180646		1.73603	0.115276
Gngt2	1.53751	0.20324		-1.45348	0.0904318
Rag1	-1.81534	0.20324		2.99387	0.00169255
Trem2	1.70152	0.210993		-0.508171	0.606421
Mvp	1.53271	0.24635		0.898549	0.340919
Bcl11b	-1.95244	0.24635		2.82968	0.00474676
Nrip1	-1.65882	0.282423		1.09635	0.316612
Exoc7	1.29315	0.309581		0	1
Ap2a2	1.44979	0.321928		0.392625	0.698285
Tmem109	1.4423	0.321928		-0.38846	0.606421
Mier1	-1.45417	0.321928		3.55035	1.92875e-05
Cd28	-1.56769	0.321928		2.14701	0.0302111
Anapc10	1.40615	0.330914		-1.11776	0.265636
Vti1b	1.38082	0.36675		-0.3825	0.677485
C1qc	1.02195	0.36675		0.323624	0.61706
Ezr	-1.53813	0.379034		1.75516	0.0904318
Atp6v0e	1.10046	0.4103		-0.453769	0.553735
Ckb	1.37359	0.414827		-0.0643239	0.982108
Hpgd	1.53578	0.426874		0.461471	0.663962
Itm2b	0.765936	0.438082		-0.197344	0.699776
Tspan15	1.22515	0.451063		0	1
Mzb1	1.24091	0.459156		-0.246605	0.484027
Ctsh	1.03446	0.459156		0.222748	0.797499
Ntan1	1.29533	0.467782		0.418512	0.631708
C1qa	0.900304	0.467782		-0.664714	0.376652
Ube2s	-1.31011	0.467782		0.30001	0.702988
Wsb2	-1.55233	0.467782		1.20856	0.306852
Cytip	-1.51521	0.475949		1.10515	0.352794
Arl2bp	1.25781	0.47772		0.193219	0.606421
Nup133	1.04122	0.47772		0	1
Cd6	-1.40639	0.47772		0.919129	0.445326
Gm5900	1.3137	0.479808		0.17962	0.606833
C1qb	0.860928	0.489174		-0.224836	0.718219
Nsg2	-1.46831	0.498807		0.886042	0.445326
Ech1	1.1747	0.509107		-0.46427	0.606421
Snx3	0.981342	0.509107		0.595033	0.529581
Bcl7c	1.34444	0.524226		-0.958911	0.317418
Med8	1.25473	0.524226		0.247084	0.810234
Hfe	1.15441	0.524226		0.471463	0.606421
Mtch1	1.15237	0.524226		1.16401	0.340061
Gpi1	0.997463	0.524226		1.68211	0.100949
Crebzf	-1.33593	0.524226		1.33593	0.225703
Irf7	1.49794	0.531882		-0.234422	0.827289
Gem	-1.26416	0.531882		0.786098	0.465043
Txnip	1.29986	0.540649		-0.597964	0.606421
Hcfc1r1	1.18722	0.548012		-0.537702	0.60117
Lasp1	-1.20883	0.552287		1.20883	0.233643
Tecr	1.15766	0.555571		0.10111	0.975737
Amdhd2	1.31648	0.556187		0.786525	0.398733
Arl1	1.19615	0.579827		-0.469944	0.606421
Isg15	1.4156	0.582213		-0.882503	0.465043
H2-Aa	1.33249	0.582213		0.400003	0.719391
Il18bp	1.30247	0.582213		-0.146409	0.954046
AB124611	1.30162	0.582213		0.0878947	0.982222
Rit1	1.21131	0.582213		-0.260586	0.781804
Tlr7	1.19153	0.582213		-0.495527	0.606421
Orai3	1.19079	0.582213		0.201148	0.606421
Brap	1.14734	0.582213		0.194407	0.606421
Pcna	1.13224	0.582213		-0.502985	0.529581
Tk2	0.94833	0.582213		0	1
Gm9843	0.941952	0.582213		-2.16425	5.51007e-06
Thra	0.934273	0.582213		0	1
Cep70	0.909708	0.582213		-0.775352	0.302046
Pomp	0.884893	0.582213		-0.275872	0.706342
Ninj1	0.882686	0.582213		-0.0399485	1
Dynlt1a	0.879918	0.582213		-0.42462	0.445326
Dnajc4	0.877512	0.582213		0	1
Actr8	0.833777	0.582213		-0.426339	0.445326
Slfn2	-1.03946	0.582213		1.32108	0.13889
Atg101	-1.1147	0.582213		0.35292	0.707823
Gnb4	-1.20449	0.582213		1.20449	0.247011
Saraf	-1.20533	0.582213		1.32859	0.231294
Ttc4	-1.22753	0.582213		0.767089	0.502337
Foxp1	-1.2376	0.582213		1.84726	0.081255
Pcnt	-1.23937	0.582213		1.23937	0.261978
Tcf7	-1.28172	0.582213		2.25653	0.0404961
Eif5b	-1.28544	0.582213		1.56067	0.154843
Sox4	-1.31932	0.582213		2.40944	0.0210406
Gdf15	-1.48583	0.582213		0.830541	0.533325
Cd81	0.965145	0.587554		0.417634	0.606421
Slc29a1	1.21753	0.589067		0.850327	0.465043
Zbtb43	1.04735	0.592364		-0.239884	0.731178
Rtp4	1.19261	0.599177		-0.47058	0.606421
AI607873	1.11817	0.599177		-0.0432435	1
Hsd17b10	1.07094	0.599177		0.563683	0.606421
Insl5	-1.1231	0.599177		0.662128	0.529581
Coq10b	-1.27421	0.599177		0.00699247	1
Irf1	-1.27451	0.599177		1.90323	0.0871297
Kcnq1ot1	-1.36497	0.599177		1.60242	0.207219
Scp2	0.908442	0.612024		-0.253376	0.73929
Sat1	0.774504	0.613937		-0.788464	0.294098
Rrm2	1.14775	0.617672		0.304935	0.767739
Tmx1	1.14358	0.617672		-0.564926	0.583521
Aamp	1.04286	0.617672		0.0170465	1
Akr1a1	0.72058	0.617672		0.871835	0.30387
Plk3	-1.01413	0.617672		1.01413	0.302409
Ifi35	-1.01957	0.617672		0.579265	0.558813
Rilpl2	-1.1352	0.617672		0.170662	0.881319
Klf4	-1.13547	0.617672		2.88329	0.0032653
Wdr61	-1.26781	0.617672		1.18172	0.338997
Tnip1	-1.30118	0.617672		0.780941	0.475131
Kdm5b	-1.2777	0.618658		1.62541	0.123225
Rufy1	1.21572	0.622656		0.547259	0.465043
Gabpa	1.07434	0.622656		-0.531619	0.580206
Rnasel	1.07567	0.629104		0.232801	0.794376
Atp6v1c1	1.09248	0.633081		0.656793	0.445326
Cdc42	0.672712	0.633081		0.679055	0.39284
Fam26f	1.16084	0.63583		-0.708996	0.5049
Ly6a	1.12579	0.63583		0.20041	0.606421
Acot9	1.09365	0.63583		0.647081	0.445326
Alg14	1.08937	0.63583		-0.330018	0.638239
Anxa7	1.06801	0.63583		-0.265901	0.777637
Rgl1	1.06261	0.63583		0.694517	0.547934
Gga2	1.06101	0.63583		0.160723	0.841376
Rcn3	1.0593	0.63583		1.03431	0.328318
Ccl12	1.05845	0.63583		1.33437	0.381874
Nt5dc2	1.04779	0.63583		0.685795	0.445326
4930523C07Rik	1.03679	0.63583		0.312444	0.546151
Pkig	1.03399	0.63583		-0.0873492	0.992737
Tnfaip8l2	1.01814	0.63583		-0.259742	0.762159
Brix1	1.01115	0.63583		0.09454	0.994856
Il10rb	0.999874	0.63583		0.207804	0.858363
Spg21	0.995293	0.63583		1.08076	0.367622
Stub1	0.990978	0.63583		-0.952684	0.36976
Tial1	0.982806	0.63583		-0.267962	0.796862
Smap1	0.974214	0.63583		-0.347477	0.689439
Wbp1	0.971807	0.63583		0.288214	0.785509
Naaa	0.966942	0.63583		0.542039	0.606421
Creb3	0.957107	0.63583		-0.628614	0.509382
Emc8	0.954264	0.63583		-1.10535	0.276117
Nfkbib	0.954096	0.63583		-0.753145	0.456811
Lcmt1	0.945815	0.63583		0.042283	0.980785
Rexo2	0.943683	0.63583		-0.213679	0.823971
Snx8	0.943359	0.63583		0.376865	0.529581
Wwp2	0.943101	0.63583		-0.990423	0.370677
Hmbs	0.941205	0.63583		0.371332	0.529581
Errfi1	0.933655	0.63583		0.603135	0.461974
Hccs	0.927406	0.63583		-0.0290114	0.986054
Rhoc	0.926797	0.63583		0.653347	0.445326
H2-DMb1	0.924647	0.63583		0.371417	0.700357
Casp1	0.918481	0.63583		-0.0293789	1
Ralgds	0.918432	0.63583		0.196775	0.606421
Crip2	0.917325	0.63583		-0.969178	0.395857
Mndal	0.916065	0.63583		0.211916	0.606421
Psmb9	0.913914	0.63583		-0.466844	0.606421
Bak1	0.905851	0.63583		-0.0903937	0.978771
Ptrhd1	0.903623	0.63583		0.210096	0.894763
Hsd17b12	0.903128	0.63583		-0.267043	0.790421
Asb2	0.901783	0.63583		0.179433	0.834952
Lap3	0.899853	0.63583		0.798261	0.453374
Uap1l1	0.89707	0.63583		-0.640313	0.529581
Ccdc115	0.896431	0.63583		0.642973	0.445326
Avpi1	0.894514	0.63583		-0.21808	0.808463
Tcn2	0.89339	0.63583		0.432243	0.631435
Scpep1	0.892519	0.63583		-0.252094	0.784843
Ppm1a	0.884282	0.63583		0.925002	0.338997
Tmem106c	0.881175	0.63583		0.512005	0.465043
Taf10	0.880539	0.63583		-0.587808	0.529581
Suclg1	0.877289	0.63583		0.00758199	1
Nudc	0.86934	0.63583		-0.378503	0.643859
Gns	0.868243	0.63583		-0.883839	0.445326
Ywhag	0.868184	0.63583		0.551835	0.59737
Unc93b1	0.866743	0.63583		1.59737	0.15022
Ms4a6c	0.859765	0.63583		0.382219	0.666727
Scand1	0.857207	0.63583		-0.667599	0.445326
Gng12	0.85425	0.63583		-0.14028	0.968939
Vps35	0.853665	0.63583		0.0238327	1
Fscn1	0.853233	0.63583		0.0602139	1
Tmem51	0.853095	0.63583		-0.403407	0.606421
Gm1673	0.852397	0.63583		-0.672723	0.529581
Adh5	0.851458	0.63583		-1.07702	0.272799
Sh3bp5	0.84745	0.63583		0.781007	0.39284
Sart1	0.844188	0.63583		0.308528	0.724689
AI413582	0.843427	0.63583		0.440252	0.606421
Prps2	0.842502	0.63583		-0.403679	0.673085
Lyn	0.839231	0.63583		0.0696655	0.975011
Rab5c	0.838785	0.63583		0.875916	0.445326
Irf5	0.838565	0.63583		0.77677	0.465043
Acp5	0.837387	0.63583		-0.252679	0.7778
Hexb	0.835249	0.63583		-0.216434	0.798497
Wash1	0.834276	0.63583		-0.710161	0.486512
Stx12	0.833728	0.63583		-0.309344	0.767971
Gbp8	0.833411	0.63583		-0.350546	0.682727
Sh3gl1	0.833187	0.63583		0.445949	0.606421
Cdc123	0.832666	0.63583		-0.237596	0.802177
Cd74	0.830092	0.63583		0.48745	0.606421
Parp9	0.818553	0.63583		0.210088	0.816412
Pmvk	0.815069	0.63583		-0.293764	0.721907
Ccdc28b	0.81395	0.63583		-0.389573	0.606421
Ifit3	0.81258	0.63583		-0.873171	0.465043
Mrpl28	0.812431	0.63583		-0.00478972	1
Hk3	0.81195	0.63583		0.207804	0.606421
Hebp1	0.811365	0.63583		-0.474243	0.553735
Paox	0.810813	0.63583		0.658501	0.445326
Comt	0.808538	0.63583		0.129647	0.914575
BC028528	0.807928	0.63583		0.484964	0.631921
Srd5a3	0.807226	0.63583		0.212649	0.811204
Glul	0.807172	0.63583		-0.184773	0.858789
Fh1	0.804195	0.63583		0.164412	0.905826
Tmem59	0.803908	0.63583		0.018004	1
Spi1	0.803218	0.63583		0.12601	0.93686
Tmem219	0.802948	0.63583		-0.808247	0.445326
Ppt1	0.799586	0.63583		-0.191726	0.887687
Mapre1	0.799411	0.63583		0.633663	0.529581
Cd302	0.797	0.63583		-0.688682	0.46861
Foxp4	0.79316	0.63583		0.209601	0.606421
Pltp	0.783918	0.63583		1.33475	0.274976
Snx2	0.783033	0.63583		0.672836	0.529581
Scarb1	0.779786	0.63583		-0.260501	0.781768
Ube2l6	0.778176	0.63583		0.200793	0.606421
Sugp1	0.777847	0.63583		0.188982	0.606421
Ube2m	0.775462	0.63583		-0.348003	0.6926
Nfkb2	0.774343	0.63583		-0.118203	0.964021
Ssbp4	0.772942	0.63583		-0.0404999	1
Uqcrc1	0.771154	0.63583		0.747299	0.484128
Med15	0.770199	0.63583		0.484756	0.471008
Vps26a	0.769723	0.63583		-0.250413	0.801913
Rp2	0.767983	0.63583		1.03026	0.302409
Asah1	0.7673	0.63583		-1.04541	0.306791
Rras	0.766526	0.63583		0.558586	0.599278
Chn2	0.765999	0.63583		0.154014	0.615598
Ucp2	0.765201	0.63583		1.72919	0.0414327
Bola1	0.758834	0.63583		-0.899264	0.392732
P2ry13	0.758265	0.63583		-1.10692	0.302409
Ntmt1	0.755814	0.63583		-0.401862	0.606421
Gpx4	0.755461	0.63583		-0.011377	1
Psme1	0.752335	0.63583		-0.561375	0.529581
Lypla1	0.749577	0.63583		0.453713	0.606421
Ndufs7	0.74829	0.63583		-0.545234	0.529581
Wdfy3	0.747298	0.63583		0.519379	0.465043
Psmd2	0.745652	0.63583		0.87476	0.445326
Ivd	0.745254	0.63583		-0.243729	0.731187
Necap2	0.744649	0.63583		1.03783	0.371851
Dapk3	0.743731	0.63583		0.3723	0.529581
Gins2	0.740579	0.63583		0.0844458	1
Nol8	0.740322	0.63583		-0.0560215	0.982222
Tbc1d22a	0.740241	0.63583		-0.0612001	0.981841
Sepw1	0.738754	0.63583		-0.787101	0.369013
Napa	0.738569	0.63583		0.0115279	1
Ccl17	0.737581	0.63583		0	1
Cops5	0.733704	0.63583		0.438715	0.606421
Serpinb6a	0.72945	0.63583		-0.246962	0.799432
Nr2f6	0.728473	0.63583		0.189983	0.606421
Selenbp1	0.727997	0.63583		0.0433415	1
3110062M04Rik	0.725946	0.63583		-0.479812	0.445326
Mdh1	0.725247	0.63583		0.408066	0.606421
Hexa	0.724974	0.63583		1.32448	0.16619
Tcerg1	0.724955	0.63583		0.191359	0.818192
Csf2rb2	0.723354	0.63583		0.634816	0.445326
Fam92a	0.723231	0.63583		-0.153295	0.833685
Acadl	0.721909	0.63583		0.814391	0.464362
Arhgap5	0.720445	0.63583		-0.257926	0.728591
Dennd4a	0.713418	0.63583		-0.350174	0.762571
Fgd2	0.713404	0.63583		0.47302	0.606421
Wdfy4	0.712256	0.63583		0	1
Pi16	0.709479	0.63583		0.178584	0.607864
Msl3	0.709373	0.63583		-0.555685	0.514536
Tmem251	0.709357	0.63583		0.43468	0.651822
Plp2	0.705038	0.63583		-0.403504	0.445326
Amica1	0.705038	0.63583		0	1
Ifi30	0.704576	0.63583		1.53165	0.0556526
Rnase6	0.703207	0.63583		0.200745	0.606421
Ccl2	0.701822	0.63583		1.73775	0.163987
Shoc2	0.697592	0.63583		-0.590043	0.501579
Ctsc	0.693522	0.63583		0.635164	0.465043
U2af1	0.69076	0.63583		-1.16709	0.203601
Zc3hc1	0.689724	0.63583		0.178692	0.606421
Ndufa9	0.686899	0.63583		0.343211	0.693252
Pkdcc	0.685392	0.63583		0.173018	0.606421
Lgmn	0.683595	0.63583		0.627902	0.486512
Ehd4	0.682956	0.63583		0.730312	0.505809
Rtn4	0.681945	0.63583		1.40793	0.226042
Myl12b	0.681555	0.63583		0.157673	0.877438
Ubxn1	0.680988	0.63583		-0.468444	0.594236
Atp13a2	0.680564	0.63583		1.46274	0.22786
Ctss	0.67808	0.63583		0.329219	0.606421
Sclt1	0.677392	0.63583		0	1
Rwdd2b	0.676292	0.63583		0	1
Eno1	0.668575	0.63583		0.377298	0.679741
Ap1s1	0.66601	0.63583		0.295992	0.780589
Alg3	-0.669171	0.63583		0.669171	0.445326
Cd69	-0.669317	0.63583		0.669317	0.445326
Slc25a38	-0.672727	0.63583		0.672727	0.445326
Pyhin1	-0.673618	0.63583		0.673618	0.445326
Vps54	-0.673857	0.63583		0.185044	0.824281
Rusc1	-0.676606	0.63583		0.676606	0.445326
Mcl1	-0.676765	0.63583		0.880047	0.329875
Mtbp	-0.677179	0.63583		0.248188	0.804834
Rabif	-0.678645	0.63583		0.678645	0.445326
Hdac1	-0.680515	0.63583		0.680515	0.445326
Srgn	-0.681465	0.63583		1.32825	0.163987
Car2	-0.685743	0.63583		0.685743	0.445326
Zmym4	-0.693655	0.63583		0.198153	0.820518
Hcls1	-0.694287	0.63583		1.89866	0.0689105
Hspa5	-0.699287	0.63583		0.365962	0.606421
1700026L06Rik	-0.699702	0.63583		0.271143	0.798641
Zfp36	-0.702667	0.63583		0.660974	0.480715
Rrp1	-0.706648	0.63583		1.07699	0.306162
Tpp1	-0.713809	0.63583		1.554	0.127558
Smpdl3a	-0.718333	0.63583		0.967153	0.394766
Junb	-0.722167	0.63583		0.591206	0.472282
Alyref2	-0.726935	0.63583		0.726935	0.419016
Tmem147	-0.736026	0.63583		1.0022	0.392732
Ifi47	-0.737137	0.63583		0.646988	0.529581
Syap1	-0.737739	0.63583		0.317512	0.72084
Lypla2	-0.741759	0.63583		0.690124	0.529581
Pnkp	-0.743127	0.63583		0.687398	0.529581
Clk1	-0.743492	0.63583		0.318203	0.719526
Acsl5	-0.744099	0.63583		0.612595	0.530663
Iqgap1	-0.74521	0.63583		0.946817	0.374032
Fam69a	-0.746312	0.63583		0.685598	0.517209
Elf4	-0.748946	0.63583		0.326337	0.722947
Dcp2	-0.751116	0.63583		0.326482	0.730778
Sigmar1	-0.756534	0.63583		0.364266	0.699789
Nmi	-0.768835	0.63583		0.266596	0.762571
Cnot6l	-0.774194	0.63583		0.977226	0.398647
Pim1	-0.77484	0.63583		2.17581	0.0357243
Uggt1	-0.777936	0.63583		0.777936	0.392732
Pfdn2	-0.779426	0.63583		1.36787	0.19957
Irf2bp2	-0.787208	0.63583		1.14765	0.338997
Hbegf	-0.788479	0.63583		0.726848	0.529581
Tmx3	-0.789371	0.63583		0.717969	0.484027
Mettl2	-0.789746	0.63583		0.789746	0.392732
Nfkb1	-0.792376	0.63583		0.850786	0.445326
Slc25a20	-0.793028	0.63583		0.793028	0.392732
Sec14l1	-0.798814	0.63583		1.23609	0.30522
Nabp1	-0.79975	0.63583		1.4423	0.22785
Rabac1	-0.800699	0.63583		0.356131	0.65455
Yrdc	-0.802456	0.63583		0.00936509	1
Socs2	-0.803032	0.63583		0.803032	0.392732
Klf13	-0.803311	0.63583		1.98331	0.0404721
Slc44a2	-0.804272	0.63583		0.804272	0.392732
Dse	-0.805916	0.63583		0.405624	0.612446
Wac	-0.8114	0.63583		1.14055	0.338997
Slc25a1	-0.81276	0.63583		0.344276	0.694824
Tmem167b	-0.814612	0.63583		0.814612	0.41304
Etv6	-0.816241	0.63583		0.718365	0.529581
Cd3d	-0.818201	0.63583		0.741192	0.465043
Gm16286	-0.82225	0.63583		0.583196	0.529581
Endou	-0.823582	0.63583		0.737277	0.529581
Ccnl1	-0.825497	0.63583		1.00306	0.345819
Man2a1	-0.825721	0.63583		1.06851	0.373262
Mcfd2	-0.829548	0.63583		1.40367	0.268919
Zfp655	-0.833781	0.63583		0.680885	0.529581
Fgl2	-0.838368	0.63583		0.529151	0.606421
Dusp2	-0.841773	0.63583		0.282492	0.804294
Eif6	-0.842669	0.63583		1.22794	0.301156
Trp53inp1	-0.843493	0.63583		1.2691	0.317815
Myo9a	-0.84894	0.63583		0.46839	0.621568
Gm6377	-0.856172	0.63583		0.368706	0.732014
Camk4	-0.861153	0.63583		1.25587	0.306021
St8sia4	-0.863382	0.63583		1.21572	0.237377
Srsf3	-0.866133	0.63583		0.536618	0.529581
Taok1	-0.866966	0.63583		0.457955	0.606421
Herpud1	-0.868518	0.63583		-0.530357	0.551216
Serinc1	-0.869489	0.63583		1.84679	0.0871297
Ap3b1	-0.870829	0.63583		0.689824	0.511594
Csrnp1	-0.873979	0.63583		1.89818	0.083221
Taf1d	-0.874668	0.63583		0.485595	0.606421
Cd84	-0.875745	0.63583		1.10175	0.336756
Slc39a11	-0.885791	0.63583		0.885791	0.363196
Tmx2	-0.886396	0.63583		0.886396	0.363196
Tubb4b	-0.886577	0.63583		-0.24901	0.752848
Rab20	-0.886863	0.63583		-0.582827	0.529581
Cd79b	-0.905967	0.63583		0.167059	0.930261
Ugp2	-0.909139	0.63583		0.997953	0.445326
Adgre5	-0.912557	0.63583		0.299052	0.72964
Casc4	-0.915604	0.63583		0.915604	0.361554
Snx18	-0.917077	0.63583		1.8156	0.0870574
Csnk1a1	-0.918849	0.63583		1.99766	0.0213473
Rbm6	-0.920876	0.63583		0.920876	0.36134
Nars	-0.921517	0.63583		0.204119	0.844864
Sumo3	-0.922354	0.63583		1.2543	0.306838
Ccm2	-0.925554	0.63583		0.634439	0.529581
Ubald1	-0.929722	0.63583		1.27239	0.22785
Fam49a	-0.929955	0.63583		-0.322549	0.729589
Desi1	-0.931241	0.63583		0.439199	0.638658
Katna1	-0.932939	0.63583		0.52805	0.606421
Slc38a1	-0.936511	0.63583		1.73552	0.12075
Ube2w	-0.938107	0.63583		0.242246	0.812989
Cct2	-0.945609	0.63583		1.33149	0.204358
Nr4a1	-0.947488	0.63583		0.784737	0.445326
Gpr180	-0.954194	0.63583		0.954194	0.338997
Lat	-0.959324	0.63583		0.968804	0.445326
Rab5a	-0.963138	0.63583		1.38463	0.258935
Gtf2h4	-0.969744	0.63583		0.88405	0.465043
Smarca5	-0.974013	0.63583		2.76807	0.00169255
Cib1	-0.974845	0.63583		0.00941949	1
C3	-0.979576	0.63583		1.30369	0.293092
Sdccag3	-0.981346	0.63583		1.31749	0.226042
Pacsin2	-0.981874	0.63583		0.890754	0.460423
Hbp1	-0.984088	0.63583		0.994599	0.428608
Gtf2b	-0.985684	0.63583		0.351547	0.711634
Fam107b	-0.989605	0.63583		1.41574	0.197096
Neat1	-0.991723	0.63583		2.58913	0.00474676
Rcor1	-0.995947	0.63583		0.787902	0.466395
Prdx6	-1.00183	0.63583		1.01909	0.324007
Ctage5	-1.00343	0.63583		1.15152	0.321204
H2-Ke6	-1.00923	0.63583		0.652667	0.529581
Mesdc2	-1.01246	0.63583		1.3826	0.164157
Ripk1	-1.01253	0.63583		0.887235	0.445326
Cd83	-1.01799	0.63583		0.19197	0.889127
Sgpl1	-1.02472	0.63583		-0.276595	0.843921
Sun2	-1.02645	0.63583		1.37715	0.187538
Pim3	-1.03004	0.63583		1.64886	0.123225
Arid5b	-1.0345	0.63583		0.518221	0.606421
Agpat5	-1.05319	0.63583		0.581698	0.606421
Map4k4	-1.07699	0.63583		1.56533	0.170585
Tmcc3	-1.08029	0.63583		0.92207	0.465043
Tnfaip2	-1.09458	0.63583		0.647253	0.529581
Spint2	-1.12147	0.63583		1.45242	0.233818
Arap2	-1.12889	0.63583		1.80292	0.110591
Ssbp2	-1.13423	0.63583		1.55525	0.198931
Tox4	-1.16428	0.63583		1.07735	0.364899
Plekhm2	-1.1799	0.63583		0.769029	0.529581
Arl4c	-1.18277	0.63583		1.24152	0.302409
Sh2d1a	-1.18589	0.63583		0.947734	0.445326
Epb41l4aos	-1.20176	0.63583		0.856189	0.465043
Rgs1	-1.21589	0.63583		-0.257373	0.82305
Nfatc3	-1.21916	0.63583		1.16915	0.338997
Cxcr4	-1.25283	0.63583		0.766543	0.513039
Cd9	-1.25519	0.63583		0.597372	0.606421
Ccl8	-1.27545	0.63583		1.45196	0.332364
Bbc3	-0.823801	0.642892		1.41503	0.192205
Themis	-0.794139	0.643234		1.00188	0.445326
Micu2	0.66832	0.649717		0.0221562	0.985432
Ms4a6b	0.788942	0.651511		0.116134	0.953159
Gsto1	-0.723551	0.651511		0.328279	0.711832
Pnpla2	-0.706724	0.651889		1.10647	0.277567
Pja1	-0.703365	0.652464		0.664162	0.529581
Renbp	0.67211	0.657365		1.11163	0.276952
Iigp1	0.768676	0.662676		0.724089	0.445326
Abcg1	0.679919	0.662676		0.0516924	1
Treml4	0.741193	0.668454		0.681548	0.445326
Scn1b	0.692072	0.671477		0.230964	0.788392
Exosc4	-0.71252	0.677502		0.261881	0.76161
Anp32e	-0.686419	0.677853		2.31678	0.0329459
Mkln1	-0.690987	0.67807		1.17707	0.303408
1600014C10Rik	0.762174	0.67896		-0.364742	0.728453
Cxcl16	0.754829	0.67896		1.24079	0.345819
Gbp2	0.730867	0.67896		0.276193	0.804997
Aldh9a1	0.701065	0.67896		0.0609323	0.978738
Fgr	0.681754	0.67896		0.586371	0.564165
H2-DMa	0.68174	0.67896		1.92895	0.081255
Rcc1	0.668052	0.67896		-0.11594	0.96387
Dnajb11	-0.668644	0.67896		0.36812	0.694093
Galk1	-0.668734	0.67896		-0.290227	0.781625
Pik3cd	-0.670311	0.67896		1.02057	0.302409
Erdr1	-0.675319	0.67896		-0.0397573	0.987895
Aip	-0.681931	0.67896		-0.0287098	1
Dhx38	-0.682915	0.67896		0.656066	0.535264
Dck	-0.683248	0.67896		1.88687	0.0655065
Crls1	-0.683714	0.67896		0.583557	0.563021
Sdhaf2	-0.683767	0.67896		-0.281539	0.896629
Rapgef6	-0.684022	0.67896		0.842726	0.465043
Vmp1	-0.684909	0.67896		-0.561779	0.529581
Ptp4a3	-0.690268	0.67896		1.53047	0.137408
Sulf2	-0.694196	0.67896		1.43866	0.252592
Slc38a10	-0.701027	0.67896		0.894764	0.445326
Bhlhe40	-0.729668	0.67896		0.972942	0.445326
Tfrc	-0.745136	0.67896		0.440693	0.609781
Strn3	-0.750713	0.67896		1.34515	0.210046
Nfil3	-0.771757	0.67896		0.69181	0.531495
Rasgef1b	-0.77491	0.67896		0.183994	0.917856
Ikzf2	-0.793378	0.67896		0.416016	0.729121
2810403A07Rik	-0.800234	0.67896		0.9415	0.445326
Gps1	-0.830174	0.67896		0.928048	0.465043
Ly6d	-0.959175	0.67896		0.542149	0.713774
Irs2	-0.699699	0.705788		1.06231	0.445326
Tob1	-0.681748	0.706888		1.49915	0.159637
Mrps6	-0.673561	0.715215		-0.472032	0.606421
Klf7	-0.670919	0.720201		0.318495	0.759854

## Sheet: S4I-DE-PN7_MesenchymalCells_C11
Supplementary Table S4I: DE for all comparisons for Cluster 11. Log2(FC)>1 and <-1 and FDR<0.05 are considered statistically significant
	HYRX+MEx vs HYRX			HYRX vs NRMX
	logFC	FDR		logFC	FDR
Ddx19a	0.667556	0.0295425		0.376143	0.57039
Mtmr14	-0.817721	0.848385		1.38037	0.568466
Rbbp8	-0.817095	1		1.38645	0.406982
Rgl1	-0.814797	0.0982636		0.78081	0.645726
Clcn3	-0.813048	0.492187		1.37228	0.630034
Psme3	-0.811985	1		0.352892	0.12052
Ctnnd1	-0.805977	0.400941		1.38088	0.874711
Snhg20	-0.797488	1		0.335418	0.427238
Tnpo3	-0.794722	0.214404		0.0578022	0.854212
Aars	-0.777623	0.391045		0.0378881	1
Rnf115	-0.77035	1		1.3406	0.0659175
Eif2b4	-0.768495	0.156347		1.33181	1
Cpne3	-0.762872	0.47814		1.01102	0.801618
Mrps11	-0.757568	0.683892		-0.163599	0.904274
Ptprcap	-0.742905	0.941732		0.297714	0.427238
Cflar	-0.736071	0.873763		0.673793	0.845586
Cnp	-0.735132	0.406949		0.299102	0.595921
Creg1	-0.734984	0.462792		0.283277	0.869877
Hpcal1	-0.729494	0.015468		1.09804	0.798968
Exosc4	-0.724066	0.438589		-0.187379	0.600695
Vps26a	-0.719898	0.500239		1.69233	0.793089
Prosc	-0.711316	0.898676		1.68332	0.719774
Clcc1	-0.706857	0.983961		2.25496	1
Glrx3	-0.704832	0.547466		0.602585	0.908378
Cat	-0.704425	0.0810477		1.06758	1
Cdc42se1	-0.700024	0.567206		1.06767	0.427871
Dnajc7	-0.698209	0.216728		0.117571	0.741217
Med8	-0.69398	0.391045		0.0381175	1
Zmynd8	-0.691689	0.853238		1.97891	0.167698
Ccdc88a	-0.676991	0.0813526		1.83924	0.129853
Igbp1	-0.666827	0.279248		0.613703	0.946667
Uba5	0.694746	0.782463		0.4824	1
Chmp2b	0.698275	0.0530338		0.366473	0.339897
Btbd1	0.703679	0.0767468		-0.121694	0.869877
Sdha	0.703837	0.254412		1.70433	0.427238
Bbx	0.708223	0.950098		1.55955	0.219095
Rnf130	0.715477	0.203972		0.223018	0.615755
Slc35b2	0.716119	0.622825		1.39202	0.542784
Rem1	0.723598	0.568529		0.337065	0.890707
Pitpnb	0.727867	0.104663		0.952988	0.930054
Vtn	0.730993	0.0392088		0.592842	0.828301
Dtx3	0.73174	0.0363817		0.509138	0.451534
Qprt	0.736136	0.492187		1.20401	1
Itfg1	0.736272	0.37772		0.788148	0.770537
Hebp1	0.736643	0.112327		1.39066	0.923302
Hiat1	0.744881	0.32336		1.36425	0.102977
Med7	0.750118	0.492187		0.323233	0.799743
Ankrd40	0.765994	0.391806		0.381617	0.212553
Ogfr	0.766712	0.0638144		0.572197	0.614609
Dnm2	0.770995	0.492187		0.981397	0.968188
Nfatc4	0.779718	0.030171		0.97582	1
Wbp1	-0.817196	0.104913		0.346515	0.486054
Ddhd1	0.781908	0.653268		0.984525	0.511521
Renbp	0.784075	0.500633		0.97842	1
Wsb2	0.741038	0.848385		1.52146	0.0649295
Ep400	0.742438	0.568281		1.52363	0.905221
Zdhhc4	0.779504	0.635425		0.389533	0.71791
Exoc7	0.790656	0.0991712		0.956886	0.600695
Taf1d	0.758416	0.823405		0.0136854	0.65282
Fuom	0.779135	0.785529		-0.649897	0.45598
Lman2	0.706965	0.101691		0.784168	0.84064
Esf1	0.73749	0.0991712		-0.512387	0.194577
Mtx1	0.762569	0.288215		0.0288028	0.486054
Mrps18a	0.76867	0.0712048		-1.20223	0.869877
Aqp1	0.781578	0.288215		1.20495	0.21583
Ubald2	-0.705502	0.884744		1.0602	0.600695
Sdf2	0.740486	0.492187		-0.992966	0.373431
Zmym4	0.782819	0.0987256		1.18232	0.631204
Rgmb	0.78869	0.779961		-0.0566628	0.641356
Alg14	0.800984	0.391045		0.957529	1
Srp54b	0.678265	0.111521		0.713672	1
Mrpl12	0.673821	0.288215		0.573359	0.454649
Ufc1	0.706442	0.515836		-1.20764	0.477828
Midn	0.730161	0.787655		0.100664	0.0709592
Gbp2	0.755172	0.289135		0.946767	0.65591
Uap1	0.772065	0.472888		0.296652	0.486054
Pdzd11	0.790672	0.894411		-0.0749747	0.866825
Dhdds	0.795834	0.156182		0.353798	0.869877
Rbm6	0.799762	0.492187		0.363604	0.427238
Ccdc90b	0.799091	0.0859472		0.355953	0.568239
Emc8	0.788913	0.0774487		-0.648885	0.162035
AI837181	0.800242	0.90385		0.377028	0.71791
Dse	0.7978	0.391045		-0.417909	0.486054
Dnajb9	0.699215	0.821216		0.098195	0.454649
Csnk1e	0.739851	0.317328		1.09541	0.486054
Ubqln2	0.764667	0.401067		1.55007	0.522397
Bag6	0.796689	0.244364		0.557013	0.869877
Puf60	0.73921	0.201084		0.292337	0.0587279
Camk1	0.70656	0.568753		0.580625	0.677648
Cnot6l	0.815174	0.986433		0.375644	0.219084
Rab5c	0.708471	0.0790946		0.934841	0.663459
Ctage5	0.766037	0.705387		0.458914	1
Hopx	0.815834	0.063292		0.331359	1
Cbr3	0.805151	0.77585		0.102812	0.540338
Fkbp10	0.668004	0.0065472		0.650071	0.599916
Cfap20	0.711507	0.0676524		-0.0927269	0.74968
Sumo3	0.754963	0.903869		1.055	0.219084
Ndnl2	0.804562	0.288215		-0.921309	0.71791
Uck1	0.822502	0.0979983		0.725618	0.600695
Numa1	0.822525	0.958661		0.720212	0.427238
Taok1	-0.833663	0.534504		1.20799	0.404935
Tmed5	0.717686	0.40916		0.904922	1
Pde4b	0.82222	0.492187		-0.35887	1
Mmd	0.830394	0.952748		0.713679	0.137308
Sdc3	0.834575	0.492187		0.722677	0.71791
Aco2	0.823055	0.0694727		0.547481	0.600695
Aplp2	0.668816	0.492187		1.32644	0.00114596
Nagk	0.81144	0.126457		0.788369	0.298867
E2f1	0.831835	0.391045		-0.315859	1
Atp2b4	0.842933	0.390547		0.716964	0.3149
Epb41l4aos	0.827363	1		-0.589059	0.940128
Bin1	0.832986	0.226798		-0.318466	0.741217
Pofut1	0.848877	0.37185		0.692783	0.791146
Slc9a3r2	0.834464	0.0631538		-0.324777	0.932969
Cgrrf1	0.832043	0.301849		-0.602404	1
Txn2	0.767262	0.622772		-0.547241	0.872012
Vps41	0.854011	0.665543		0.686945	0.71791
Leprot	0.669226	0.288721		2.46575	0.444977
Gnai3	0.689274	0.400744		1.65055	0.833063
Yipf3	0.70242	0.165489		-0.0557065	1
Zfp511	0.835949	0.306888		-1.13889	0.431565
Ostf1	0.669722	0.384698		0.189564	0.71791
Mat2b	-0.692619	0.288215		1.28566	0.635096
Smco4	-0.866058	0.0826409		0.812566	0.970868
Snx9	0.84608	0.553689		-0.620371	0.144516
Fis1	0.694224	0.150518		0.0399744	0.427238
Glrx5	0.724149	0.162312		0.685324	0.427238
Zfp330	0.852244	0.0335705		-0.619059	0.82267
Cbr1	-0.874095	0.425705		0.479696	1
Nr1h3	-0.878182	0.245387		0.815122	1
Lrp1	0.668193	0.38503		1.00064	1
Akt1	0.745431	0.0129552		1.0199	0.370187
Zbtb7a	-0.848643	0.492187		1.52703	0.0249975
Psmb7	-0.849713	0.114836		-0.468738	1
Parp1	-0.888255	0.773544		1.46321	0.353206
Arpc5	-0.717986	0.112327		2.10066	0.454649
Lcp2	-0.892495	0.492187		0.892709	1
Brd3	-0.873654	0.773808		2.16306	0.000391485
Cct7	0.724812	0.211613		0.0031503	0.254578
2810403A07Rik	-1.24645	0.565835		1.21588	0.459292
Usp53	-1.2355	1		0.749451	0.965287
Cdk9	-1.16857	0.211299		2.14353	1
Ube2q1	-1.15657	0.492187		2.13278	0.280269
Naa50	-1.12867	0.492187		1.1126	0.600695
Phyh	-1.12531	0.131143		1.69444	0.428143
Fam107b	-1.12377	0.867566		1.68419	0.807204
Sdccag3	-1.11017	0.661607		0.645152	0.427238
Spint2	-1.10426	0.0563396		0.615644	0.622697
Nabp1	-1.05637	0.41192		2.01707	0.0629175
Ezr	-1.01758	0.96314		1.52372	0.454649
Edem2	-1.01155	0.245387		0.64582	0.212668
Guca1a	-0.995097	0.492187		0.995097	0.869877
Epor	-0.990448	0.391045		0.990448	0.454649
Aif1	-0.985845			0.985845
Lrrfip2	-0.978159	0.583449		0.392739	0.923371
Itgb2	-0.976787	0.470047		0.976787	0.522788
Fam134b	-0.976311	0.577659		0.406377	0.600695
Hoxb3	-0.974612	0.0443047		0.974612	1
Lcmt1	-0.973434	0.492187		-0.363566	1
Tor3a	-0.973252	0.288215		-0.66097	0.911891
Pmvk	-0.973233	0.627239		0.403299	0.869877
Sema3f	-0.972823	0.0989761		0.972823	0.913568
Dgat1	-0.971932	0.492187		0.971932	0.97971
Got2	-0.97039	0.0449492		0.950511	0.630932
Lbr	-0.968321	0.910053		1.94908	0.600695
Tmem168	-0.967731	0.612054		0.967731	0.563683
2410004B18Rik	-0.964156	0.748304		0.929537	0.600695
Mzb1	-0.963834	0.782463		0.359989	0.869877
Man2a1	-0.961347	1		1.45935	0.600695
Tmem45a	-0.960725			0.926513
Aqp11	-0.953981	0.972304		0.953981	0.429036
St8sia4	-0.952487	0.492187		0.952487	0.970791
Cep57l1	-0.950984	0.860343		0.950984	0.719147
Map3k4	-0.949996	0.492187		0.364576	0.875193
Cd6	-0.949995	0.634291		0.949995	0.126487
Sdc4	-0.949174	0.22793		0.87403	0.874711
Foxp1	-0.946807	0.487248		0.555578	0.200229
Aurka	-0.944794	0.806685		0.324642	0.600695
Hsd17b12	-0.943782	0.857133		0.150855	0.719055
Plp2	-0.942098	0.428007		0.356678	0.486054
Heatr5a	-0.941203	0.705461		0.941203	1
Dock2	-0.930294	0.492187		0.930294	0.374221
Wdr74	-0.929928	1		0.359995	0.674866
Tmub1	-0.92463	0.492187		0.92463	0.583421
Themis	-0.923795	0.187472		0.908861	0.00765027
Hcls1	-0.922448	0.869815		0.922448	0.740314
Utp11l	-0.920097	0.412988		0.246104	0.600695
Rapgef6	-0.919394	0.248181		0.910569	1
Tcof1	-0.918999	0.950098		1.89841	0.245827
H2-T22	-0.914817	0.87827		0.497647	0.486054
Rnd1	-0.891116	0.391045		0.891116	0.71782
Trp53	-0.881392	0.0574239		0.835086	0.325397
Srgn	-0.878554	0.502081		0.891869	0.600695
Ppp3ca	-0.877254	1		2.41403	0.130167
Abracl	-0.797207	0.554052		-0.631594	0.600695
Snx13	-0.739814	0.506282		0.16988	1
Sgpl1	-0.73202	1		0.129991	0.522397
Rufy1	-0.728985	0.827961		0.728985	0.538015
Slc25a35	-0.728708	0.569583		0.728708	0.600695
Cd1d1	-0.728611	0.87731		0.728611	0.930212
Pyroxd1	-0.728524	1		0.728524	0.3293
Nsdhl	-0.72587	0.782717		0.72587	0.869877
Car2	-0.724803	0.313813		0.724803	0.965619
Slamf6	-0.723233	0.848385		0.723233	0.262839
Rhbdd3	-0.722379	0.492187		0.722379	1
Atg9a	-0.722369	0.492187		0.101052	0.743742
Mink1	-0.722317	0.289135		0.722317	0.871159
Zfyve1	-0.721304	0.848385		0.721304	1
Cadm1	-0.721294			0.721294
Miip	-0.719785	0.391045		0.719785	0.788614
Il15ra	-0.719298	0.886414		0.719298	0.527985
Serpina3g	-0.719274	0.276964		0.719274	0.379742
Ddah1	-0.719211	0.953519		0.149277	0.359415
Plxdc1	-0.719191	0.391045		0.719191	0.486054
Trip4	-0.718884	0.574699		0.115912	0.0509537
Plk3	-0.718853	0.391045		0.108454	0.95925
Nacc1	-0.717918	0.492187		0.717918	0.427238
Ffar4	-0.71709			0.71709
Abca3	-0.716581	0.0897859		0.113609	1
Pex12	-0.716581	0.209018		0.106891	0.454649
Galnt16	-0.716072	0.0636767		0.716072	0.600695
Inpp4b	-0.714341	0.660585		0.714341	0.600695
Zfp182	-0.713852	0.882123		0.713852	0.97971
Inpp1	-0.711737	0.492187		0.711737	0.454091
Runx3	-0.711274	0.720191		0.711274	0.291451
Il6ra	-0.711249	0.492187		0.711249	0.869877
Cradd	-0.710188	0.920516		-0.283939	0.727517
Ubl7	-0.708867	0.492187		0.106838	0.600695
P2ry10	-0.708847	0.0346636		0.708847	0.929589
Uggt1	-0.708842	0.398996		-0.334875	0.631091
Gse1	-0.708822	0.492187		0.106792	0.0665532
Cxcr4	-0.703825	0.826066		-0.650913	1
Timmdc1	-0.694667	0.594277		-0.670612	0.454649
Zfp143	-0.69191	0.0694727		0.69191	0.58124
Stxbp2	-0.69191	1		0.121976	0.600695
Mpp4	-0.691407	0.492187		0.691407	1
Rnf5	-0.691397	0.63212		0.691397	0.834351
Eno3	-0.690751	0.492187		0.690751	1
Gzma	-0.690355	0.477828		0.690355	0.745854
Bnip3	-0.689629	0.00211396		0.0654705	1
Mtpap	-0.689629	0.394731		0.0857844	0.479565
Tbc1d22a	-0.689524	0.622897		0.689524	0.600695
Rab23	-0.688772	1		-0.372466	0.869877
Cracr2b	-0.687453	0.0021619		0.687453	0.600695
Mitd1	-0.687453	0.391045		0.0851734	0.156501
Srebf2	-0.686941	0.609512		0.686941	0.672171
Zfp513	-0.686647	0.391045		0.686647	0.427516
Ccdc82	-0.68662	0.906206		0.1012	1
Ints8	-0.685894	0.650775		0.685894	0.71791
Cep70	-0.68457	0.84863		0.68457	0.486054
Tspan13	-0.682172	0.274141		0.682172	0.600695
Zmym3	-0.682172	0.487248		0.682172	0.788614
Hist1h1a	-0.681644	0.733024		-2.33692	0.0761249
Adap2	-0.667	1		0.667	0.076567
Kdelr2	0.6672	0.0126553		0.0878351	0.454649
Sdc2	0.668576	0.719662		1.55299	0.600695
Tspo	0.67167	0.0568908		-0.677756	0.00445642
Npc2	0.676023	0.223642		0.146818	0.454649
Ndufa1	0.681092	0.396875		-0.369189	0.000830383
Eef1g	0.681216	0.0360867		0.284172	1
Rbp1	0.685168	0.0701624		-0.200198	0.0317501
Fkbp7	0.694609	0.0701624		0.117212	0.46414
Psmb2	0.696538	0.0636767		-0.0927694	0.221996
Srp9	0.70365	1		-0.354144	0.100445
Psma3	0.705427	0.289135		-0.652765	0.262839
Glud1	0.705616	0.299292		0.841349	0.643089
Serpinb6a	0.706993	0.0951537		1.10899	0.339897
Smim14	0.712602	0.827961		0.733828	0.420544
Edf1	0.717986	0.0552792		-0.47591	0.0439672
S100a13	0.718996	0.288721		0.0809546	0.600695
Ndufs2	0.722717	0.044151		0.344886	0.716211
Cotl1	0.724191	0.568286		1.28615	0.0751598
Ctsk	0.724344	0.525222		1.19685	0.918412
Arf5	0.726616	0.144139		0.0483119	0.58124
Fuca1	0.733635	0.247418		0.429144	0.86523
Atp6v1g1	0.736801	0.0655118		-0.105723	0.409146
Ssr4	0.740758	0.112952		-0.813138	0.000469681
Ppp1r15a	0.742761	0.549959		1.42392	0.0280675
Sertad1	0.743004	0.0152051		-0.335684	0.00834542
Ifi27	0.748332	0.0193573		-0.578921	0.550719
Stat3	0.7579	0.305878		0.791461	0.262839
Canx	0.758197	0.568217		-0.008872	0.311137
Rsu1	0.759816	0.201145		1.48642	0.427238
Atraid	0.765825	1		-0.220354	0.600695
Map4k4	0.767987	0.608699		0.555078	0.00297792
AW112010	0.774188	0.690077		0.927677	0.817217
Vcp	0.775818	0.00456124		0.673714	0.433375
Tmem128	0.777776	0.199024		0.723905	0.790331
Tmem176a	0.786433	0.138985		-0.570587	0.187342
Cuedc2	0.78696	0.175555		-0.0100749	0.726663
Mpc2	0.788369	0.283671		-0.499533	0.0252781
Rap1b	0.791273	0.346214		0.578505	0.38585
Ndufa8	0.79228	0.144582		-0.386532	0.524463
Derl1	0.795015	0.852765		1.24722	0.926725
Strap	0.795265	0.208784		0.371188	0.0310996
Vamp8	0.798645	0.396875		-0.419027	1
Gpm6b	0.801365	0.665543		1.05984	0.869877
Snrpb	0.80404	0.0636767		-0.0886632	0.869877
Copb2	0.808009	0.408124		1.13945	0.389121
Ube2s	0.809633	0.286329		-0.788424	0.486054
Il11ra1	0.814121	0.211613		0.772053	0.427238
Tpi1	0.816908	0.391045		0.481833	0.598667
Tap2	0.821476	0.0344066		-0.348283	0.441853
Ywhab	0.825509	0.23691		0.22168	0.734869
Fkbp8	0.826367	0.391045		1.25729	0.0963749
Hnrnpul2	0.829741	0.693563		2.02308	0.115646
Crip2	0.83318	0.00150843		0.24394	0.935137
Actn1	0.835728	0.391045		1.69425	0.299692
Herpud1	0.837381	0.492187		0.463504	0.600934
BC028528	0.837936	0.288721		1.91868	0.120659
Ociad1	0.838119	0.0869193		0.427323	0.21359
Ergic3	0.842697	0.203783		0.442667	0.90769
Nudc	0.844159	0.455687		0.320772	0.802958
Vamp2	0.846856	0.668693		0.172818	1
Calu	0.849823	0.0817397		1.06192	0.329956
Ebp	0.85139	0.382079		0.532773	1
Gpx8	0.855012	0.0989761		0.0429102	0.859942
Dpy19l1	0.855185	0.459706		0.192697	1
Chchd6	0.856216	0.00622089		-0.20404	0.262839
Xbp1	0.857764	0.0424119		1.19676	0.345054
Znrd1	0.858087	0.561336		-0.424069	1
Necap2	0.859173	0.391045		1.06136	0.088771
Gm16286	0.859835	0.174915		0.333499	0.997548
Eng	0.860311	0.0093481		0.690935	0.427238
Fscn1	0.861029	0.593523		1.31167	0.267889
Rab12	0.862052	0.166129		0.252921	0.206265
Pfdn1	0.863639	0.813684		-0.793689	0.924456
Slc7a7	0.864602	0.285169		0.399306	0.97304
B4galnt1	0.864902	0.850347		0.402273	0.486054
Csrp1	0.86507	0.161885		0.592482	0.3293
Atp6v0d1	0.866205	0.276524		1.65366	0.600695
Cope	0.867789	0.0701624		0.0570323	0.748959
Pigt	0.868028	0.471542		0.0328234	0.486054
Nr4a3	0.868158	0.492187		0.404417	0.427238
Wdfy3	0.868236	0.0856187		0.401437	0.869877
Lpcat1	0.870142	0.625069		0.414182	0.90892
Cst6	0.870845	0.492187		0.404526	0.155222
Shprh	0.870943	0.881595		0.39928	0.869877
Gsta4	0.871407	0.55158		-0.641618	0.212248
Slc25a38	0.871643	0.748987		-0.59243	0.206206
Gstm5	0.872341	0.786663		0.348307	0.614128
Zfp651	0.873976	0.0108857		-0.210951	0.454649
Pgap2	0.875292	1		0.40818	0.872626
Ifnar2	0.875921	0.336533		0.0572314	0.869877
Taf5	0.877595	0.90385		-0.205477	0.869877
Vps4a	0.878023	0.173196		-0.204563	0.664048
Cpt1a	0.878071	0.605746		0.399306	0.454649
Pla2g15	0.87822	0.391045		0.396804	1
Zkscan17	0.878315	0.728475		-0.210945	0.427238
Hbp1	0.878726	0.492187		0.783103	0.654459
Entpd1	0.8809	0.492187		0.401437	0.600695
Ubash3b	0.881495	0.567206		-0.633617	0.869877
Ywhah	0.882082	0.203857		0.970442	0.232489
Trmt10a	0.882481	0.794558		0.399306	0.928341
Smim8	0.883288	0.0714288		-0.195651	0.158639
Rbck1	0.883834	0.293705		0.0409868	0.0195515
Cxx1a	0.884127	0.411355		0.403639	0.594721
Pphln1	0.884358	0.444095		0.404938	0.71782
Mrps27	0.884588	0.289135		0.400663	0.58124
Cebpg	0.886073	0.806097		0.780402	0.626392
Tfg	0.886184	0.391045		0.607815	0.942241
Apool	0.886602	0.492187		-0.196966	0.893912
Nudt9	0.886856	0.0499533		0.399306	0.869877
Cept1	0.887626	0.113609		0.771082	0.800691
Thoc6	0.888729	0.633482		-0.207006	1
Fam46a	0.889241	0.793344		0.797985	0.711134
Naa38	0.891656	0.492187		-0.329084	0.52765
Map7d1	0.893499	0.0093481		1.36778	0.600695
Ninj1	0.894577	0.59153		0.389854	0.456513
Birc2	0.895686	0.89192		0.588219	0.542784
Hyal2	0.897389	0.152263		0.371435	0.894115
Plekho2	0.899981	0.0859472		0.39928	0.431729
Snx17	0.900219	0.0325143		1.36381	1
Fndc3b	0.901488	0.543888		0.402248	0.106284
Podxl2	0.902737	0.90387		0.765494	0.71791
Dcp2	0.904421	0.876528		-1.00738	1
Rer1	0.906199	0.0183882		-0.785885	0.486054
Exosc1	0.907558	0.492187		-0.978302	0.611539
Dctn2	0.908936	0.211613		0.148522	0.0435001
Nbeal1	0.909815	0.56411		0.899091	0.595126
Yif1a	0.910994	0.784202		-0.283742	0.71791
Nosip	0.912235	0.0344901		-0.991812	0.869877
Slc48a1	0.915214	0.458948		-0.23207	0.427238
Eri3	0.918553	0.773544		0.593754	0.100943
Arl14ep	0.919703	0.665543		-0.226485	0.888081
Actr8	0.91979	0.93291		-0.24904	0.262839
Sod2	0.924624	0.453481		-0.822944	1
Dnajc30	0.925409	0.214686		-0.231155	1
Rfc2	0.925757	0.0636767		-0.279921	0.165577
Man2a2	0.929971	1		0.169181	1
Stub1	0.934298	0.089193		-0.610533	0.71791
Ubxn1	0.937562	0.289135		-0.531145	1
Rab24	0.938115	0.314119		-0.101286	0.703772
Steap4	0.942515	0.0712048		0.0494555	0.893483
Bok	0.954705	0.0065472		-0.239406	1
Sdf4	0.955617	0.09805		0.563729	0.228581
Use1	0.955832	0.410619		0.315626	1
Capg	0.958479	0.0148353		1.08871	0.470921
Ube2f	0.958534	0.263468		-0.892734	0.743145
Abhd11	0.961071	0.211613		0.384545	0.547956
Ube2w	0.966153	0.391643		0.63171	0.486054
Tmem37	0.96726	1		-0.0619126	0.57621
Mcts1	0.96943	0.991934		-0.655146	0.600695
Tonsl	0.970907	0.443424		-0.0369081	0.604242
Lasp1	0.973707	0.10813		-0.38199	0.743145
Sucla2	0.974995	0.712908		-0.188707	0.430108
Rufy2	0.975179	0.492187		0.968104	0.869877
Rpp21	0.977004	0.156347		-0.0650884	0.00230865
Sec22b	0.979691	0.823697		0.690189	0.211257
Mterf3	0.979766	0.925077		-0.396458	0.600695
Rraga	0.980015	0.487248		0.0519681	0.92564
Ccm2	0.983002	0.200497		1.55578	0.125952
Fbxw7	0.99153	0.516518		0.362464	0.288252
Cpsf3l	0.995734	1		0.351593	0.498363
Wash1	0.998869	0.46565		0.74221	0.0547597
Tppp3	1.00372	0.661244		0.357467	1
Ctsc	1.00415	0.708637		1.44136	0.362238
Hspa9	1.00648	0.391045		1.03192	0.345254
Pigyl	1.00891	0.74561		-0.677261	1
Acbd6	1.01772	0.288721		0.491416	0.408914
Ap2a1	1.02785	0.0636767		0.137638	0.600695
Zyx	1.02935	0.391045		-0.00623522	0.227295
Irf8	1.02957	0.710113		0.0209321	0.788949
Map3k8	1.03176	0.953155		0.110408	0.970791
Trappc3	1.03272	0.18038		-0.337586	0.600695
Olfm1	1.0435	1		0.955903	0.486054
Capn2	1.04373	0.492187		0.751083	0.0659175
Supt6	1.04416	0.971388		-1.16328	0.454649
Idh3g	1.04497	0.492187		0.0359918	1
Apobec3	1.04572	0.778727		0.10414	0.659194
Snap23	1.04745	0.216728		-0.31624	0.719339
Gfra2	1.04817	0.288721		0.721011	0.427238
Farsa	1.04963	0.972304		0.11151	0.467121
Gm20594	1.05154	0.266818		-2.52813	3.13759e-08
Hmbs	1.05169	0.568281		0.11654	1
Zfp771	1.05403	0.492187		-0.223631	0.600695
Gapvd1	1.05574	0.40142		0.0980415	0.432095
Anxa6	1.05944	0.119627		1.36679	0.245827
Mpzl1	1.06114	0.0922603		0.741638	0.249197
Eif4e3	1.06408	0.529011		1.38444	0.884824
Bckdk	1.06925	0.877012		1.1895	0.427238
Sgta	1.08121	0.285169		0.588563	0.187061
Zfand3	1.08148	0.288215		-0.340606	0.427238
Frmd4a	1.08303	0.643856		-1.35717	0.262839
Gyg	1.08348	0.377864		0.669917	0.600695
Ccdc28b	1.08394	0.0897257		-0.45121	0.672475
Vamp3	1.08402	0.594057		0.162826	0.3293
Polr3k	1.09463	0.736861		-0.933768	0.386772
Coro1b	1.09568	0.391839		0.17269	0.454649
Ifi203	1.09641	0.0440191		-0.883332	1
Clu	1.1148	0.492187		-0.189005	0.981526
Cdk2ap2	1.11976	0.496872		-0.485195	1
Dusp3	1.11983	0.250956		1.19303	0.264663
Commd3	1.12201	0.391045		-1.34916	0.156501
Otulin	1.12319	0.517658		0.403787	0.634015
Pex5	1.12998	0.782463		0.404859	0.163214
Bad	1.13648	0.00588034		-1.07682	0.9078
Usp12	1.13655	0.31578		-0.200707	0.600695
Flot1	1.13841	0.492187		0.402324	0.3293
Rdh14	1.14134	0.953812		-1.42701	1
Stx7	1.14137	0.288721		0.976598	0.442115
Atf6b	1.14318	0.959432		0.402322	0.427238
Dhx29	1.14352	0.568281		0.396858	0.928064
Tmem167b	1.14377	0.0720947		-0.223277	0.262839
Ccl8	1.14424	0.492187		-0.946801	1
Prkra	1.1443	0.875479		-0.652849	0.633259
Socs2	1.14533	0.446986		-0.0618004	0.600695
Cln8	1.14626	0.726365		0.3993	1
Cdc42ep2	1.14683	0.015468		0.353449	0.600695
Senp3	1.1471	0.786306		0.40484	0.355487
Selenbp1	1.14862	0.492187		-0.623519	0.869877
Cc2d2a	1.15016	0.391045		0.399327	0.788614
Ly96	1.15027	0.397539		-0.97867	0.21583
Vps54	1.15123	0.158894		0.401725	0.427238
Mical1	1.15237	0.920516		0.402234	0.826564
Lacc1	1.15334	0.782463		0.404432	0.486054
Hagh	1.15382	0.362589		-0.0367728	0.463158
Slc40a1	1.15929	0.492187		-0.201696	1
Ddx41	1.1596	0.0620788		0.376283	1
Mrpl24	1.16714	0.420279		-0.681261	0.628358
Mif4gd	1.17058	0.391045		-0.961726	0.659929
Tank	1.17229	0.260129		-0.925019	0.667717
Mfsd1	1.17381	0.186318		-0.2305	0.71791
Glyr1	1.17531	0.391045		-0.245899	0.427238
Rpe	1.17616	0.477348		0.371639	0.668618
Tmem150a	1.19525	0.804791		0.400655	0.345188
Abhd5	1.23143	0.697108		0.376802	0.427238
Reep5	0.82084	0.0413316		0.217805	0.00177259
Oaz2	1.0723	0.0758829		1.68149	0.0682495
Copb1	0.910586	0.492187		1.65777	0.0502224
Anxa2	0.77067	0.172374		0.412477	0.427238
Atp2a2	0.974866	0.556943		0.931884	0.433375
Copz2	0.977176	0.801287		0.651045	0.875779
Atp5o	0.858942	0.391045		-0.752735	0.427238
Phb	1.23202	0.430993		0.714191	0.673087
Emc10	0.903111	0.353129		1.79337	0.275847
Igf1r	1.1227	0.492187		1.544	0.0439658
Pim1	0.873999	0.878116		0.41921	0.578844
Cmtm3	1.00013	0.262509		1.14453	0.423652
Bcas2	1.05504	0.0669124		-0.999405	0.427238
Laptm5	-1.45218	0.391045		0.991599	0.332145
Skil	-1.39533	0.391045		0.12716	0.600695
Fkbp4	-1.30723	0.093823		2.27997	1
Slfn2	-1.30462	0.123828		0.311435	0.378269
Ltb	-1.30306	0.873276		-0.603934	0.878701
Rag1	-1.27366	0.0877819		2.20774	0.00699501
1300002E11Rik	-1.20363	0.5777		-0.622588	0.217307
Ptgs1	-1.19937	0.661424		1.19937	0.262839
9530068E07Rik	-1.19809	0.853238		1.81007	0.454649
Msln	-1.19534			1.19534
Sema6a	-1.19518	0.0532438		1.19518	0.486054
Med15	-1.19248	0.147633		0.621231	0.486054
Fblim1	-1.19143	0.492187		1.19143	0.137712
Tgif1	-1.18069	0.704397		1.18069	0.528981
Prkag2	-1.17551	0.867566		1.17551	0.71791
Ift80	-1.17204	1		0.569896	0.266414
Endou	-1.14835	1		1.14835	0.391762
Gpsm2	-1.14794	0.863739		1.14794	0.803246
Dgkz	-1.14441	0.927558		1.14441	0.134863
H2afv	-0.932026	0.609512		-0.402356	0.427238
Postn	0.716384	0.443091		0.435098	0.869877
Enpp2	0.748683	0.12912		1.29725	0.718222
Tmem176b	0.76866	0.0014463		0.359104	0.840114
Selk	0.787863	0.130454		-0.857646	0.0319547
Ahnak	0.804168	0.492187		1.10556	0.427238
Cdc42	0.809557	0.0664839		1.12541	0.0587557
Emp3	0.814691	0.492187		-0.603133	0.137712
Sept_15	0.833535	0.0085408		-0.0565094	0.860493
Ssr2	0.851878	0.0530338		-0.799731	0.219604
Anxa1	0.858613	0.0101768		-0.126435	0.900316
Pdia6	0.860903	0.0122984		0.364684	0.454649
Ptms	0.872732	0.289135		1.96192	3.47513e-05
Smdt1	0.873939	0.571997		-0.621436	0.0256365
Selm	0.876854	0.034651		-1.05331	0.00164269
Ppp1r2	0.886351	0.390213		0.844547	0.454649
Lamp1	0.888873	0.00260282		0.425931	0.165034
Itgb1	0.892957	0.18333		0.407039	0.262839
Atp6v0e	0.912821	0.210565		-0.603021	0.132443
Ybx3	0.913206	0.208307		1.38258	0.0165486
Mcl1	0.914838	0.289135		0.790537	0.121931
Aldh2	0.917292	0.756296		1.38417	0.541861
Lamp2	0.925791	0.141432		-0.330267	1
Rpn2	0.941044	0.0807214		0.167699	0.285652
Ifi30	0.943967	0.966014		1.5559	0.498874
Ctsz	0.952651	0.0346791		0.125427	0.454649
Rasd1	0.956403	0.526692		-0.63336	0.992007
Mtbp	0.960774	0.492187		0	0.871392
Snx8	0.962965	1		0	0.884824
Slc25a33	0.963104	0.587254		0	0.712294
Zbtb43	0.96335	0.391045		-0.60203	0.600695
Slc35c2	0.96335	0.782463		0	0.333004
Iqsec2	0.963844	0.0856898		0	1
Il18bp	0.966583	0.288215		-0.602279	0.144631
Vrk1	0.966583	0.492187		0	0.207129
Ddc	0.966824	0.492187		0	1
Zmiz2	0.967325	0.978526		0	0.427238
Atad3a	0.967485	0.0731332		0	0.600695
Uaca	0.96982	0.414137		0	0.614119
Tnfrsf23	0.96989	0.0344066		0	0.454649
Pms2	0.970563	0.474943		0	0.52291
Cd68	0.970793	0.779142		0	0.792324
Gabpa	0.970811	0.0564012		-0.60203	0.869877
Tspan12	0.970811	0.00151858		-0.620152	1
Ube3b	0.970811	0.0396986		0	0.454649
Fam49a	0.971097	0.665543		-1.65062	0.568466
Slc17a5	0.971264	0.391045		-0.994127	0.58124
Ptprj	0.971306	0.223642		0	1
Srd5a3	0.972093	0.210565		-1.02984	0.641142
Oas1a	0.973602	0.782463		0	0.589384
Mrap	0.973875	0.492187		-0.610399	1
Tyw5	0.974433	0.492187		-0.620152	0.869877
Bst2	0.974733	0.0299053		-0.753254	0.00106106
Acyp1	0.97739	0.858148		0	0.600695
Gm17087	0.97739	0.627479		0	0.641363
Gpr137b	0.977547	0.298116		-0.60561	0.486054
Acot8	0.97775	0.719662		-0.58542	0.319772
Chpf2	0.978222	1		0	0.906833
Mrpl47	0.978292	0.85139		-0.620152	0.788717
Mthfsd	0.979466	0.492187		0	0.3293
Taf1b	0.980212	0.716043		0	0.975097
Ifit1	0.981341	0.205459		0	0.887329
Hspa1b	0.984097	0.374389		0	0.125702
Nup133	0.984097	0.782463		0	0.574249
Arhgdia	0.995469	0.0163722		2.06939	0.456007
Capzb	0.99856	0.134845		0.381594	0.122658
Atxn10	1.00213	0.398996		1.14597	0.3293
Prdx6	1.02139	0.334986		-0.406257	0.521535
Gnb4	1.04369	0.0138735		-0.448134	0.534146
Csnk2b	1.04774	0.0694727		0.630707	0.869877
Cx3cl1	1.04827	0.0717589		-0.610399	1
Srpr	1.04884	0.243203		0.0526958	0.717601
Gna11	1.06747	0.250894		1.35407	0.0347377
Serinc1	1.0721	0.492187		0.81649	0.0419803
Ppp2cb	1.074	0.492187		0.666778	0.211304
Nav1	1.0828	1		0.478925	0.171188
Thra	1.08855	0.0335705		0.908197	0.465605
Tfpi	1.09096	0.0021619		-0.0226145	0.114849
Nnmt	1.12402	0.0694727		0.129317	0.454649
Scn1b	1.14494	0.492187		1.08481	0.844435
Ssu72	1.14801	0.252749		-1.27198	0.471196
Trp53i13	1.15227	0.32822		-0.676068	0.600695
Ifngr2	1.1582	0.783363		-0.0839548	0.24645
Ube2e3	1.16232	0.288215		-0.156465	0.40499
Ier5l	1.20634	0.0826409		-0.680147	0.600695
Uqcrc1	1.20667	0.138985		-0.420356	0.454649
Pds5b	1.20699	0.838751		0.213747	0.177366
Cmtm7	1.22447	0.934179		-0.283397	0.703168
Rad23a	1.22677	0.314538		0.573324	0.402938
Rnf146	1.22909	0.328927		0.560595	0.658463
Rragc	1.23846	0.500311		0.113158	0.126773
Vwa5a	1.23937	0.492187		-0.30887	0.798678
Nop16	1.2411	0.542212		0.110648	0.573857
Taf12	1.24625	0.656963		-0.316105	0.987577
Ptpn9	1.24735	0.735194		-0.650442	0.854399
Crat	1.24949	0.782463		0.721698	0.71791
Wdr61	1.25569	0.319134		-0.303892	0.85635
Dhrs4	1.25827	0.0669124		-0.94084	0.869877
Irgm1	1.26603	0.226798		-0.95656	0.262839
Ttyh2	1.26725	0.207985		-0.930897	1
Ckap5	1.27123	0.589722		0.0655093	0.869877
Gadd45a	1.28578	0.37185		0.370362	0.622697
Ctdnep1	1.28579	0.0717589		0.976292	0.0349036
BC004004	1.28951	0.357389		0.976602	0.627083
Clptm1l	1.29505	0.89192		-0.874045	0.465005
Igtp	1.30107	0.0628528		0.105753	0.486054
H2-Q7	1.30684	0.334986		-0.394366	1
Pea15a	1.31429	0.492187		0.357779	0.226417
Ten1	1.32478	0.784202		-0.91724	0.844435
Qsox1	1.33509	0.492187		0.404645	0.0314447
Rel	1.33907	0.391045		0.411168	0.429205
Pja1	1.35232	0.500239		-0.595633	0.600695
Gsdmd	1.35364	0.411765		-1.2335	0.928811
Rpain	1.35647	0.0423335		-0.901858	0.233098
S100a1	1.3579	0.566789		-1.46445	0.733348
Rnf19b	1.35908	0.500311		-0.207661	0.691933
Coa6	1.36193	0.062776		-1.20219	0.110738
Herc6	1.36826	0.665543		-0.204908	0.338574
Jam3	1.37804	0.063292		-0.644361	1
Mrpl28	1.38319	0.782463		-0.93813	0.894082
Tsta3	1.41095	0.492187		-0.172347	0.719654
Arpc3	0.947556	0.0636767		0.109453	0.728484
Bcl11b	-1.46616	0.238813		1.43322	0.156501
Rrbp1	0.889396	0.494131		0.919563	0.051961
Galk1	1.29248	0.131955		0.322897	0.600695
Cpe	0.993954	0.492187		1.41227	0.0610745
Slc25a4	0.882939	0.0898698		-0.138181	0.524812
Irs2	1.22282	0.445265		1.10787	0.765017
Glis2	1.39665	0.0885586		0.719562	1
Lcp1	-1.32213	0.509209		0.75055	0.454649
Orai3	1.40073	0.289135		0.719194	0.807668
Bak1	1.40189	0.472445		0.714439	0.600695
Tcerg1	1.40412	0.343743		0.725229	0.254578
Ctnna1	-1.49198	0.384334		0.203475	0.486054
Gmip	-1.35251	0.567206		1.35251	0.427238
Tprgl	1.10901	0.314538		-0.148674	0.330162
Igsf10	1.20799	0.0365402		-0.0139223	0.276627
Arid5b	1.32889	0.762202		-0.412701	0.481252
Anxa7	1.39621	0.187286		-0.930823	0.443423
Far1	1.40011	0.564197		-0.275127	0.894769
Grasp	1.42048	0.209615		0.695171	0.415301
Tex264	-1.52176	0.157717		1.47734	0.427238
Stard10	-1.39567	0.87827		1.39567	0.427238
Mical2	-1.38866	0.898764		1.38866	0.206206
Acta2	-1.386	0.782463		1.386	0.285292
Prkar2b	-1.38573	0.882123		0.340362	0.770218
Arl4c	-1.37381	0.516756		1.37381	0.31201
Ddt	-1.36678	0.289135		-0.700459	0.236215
Gstp1	-1.35848	0.372228		-0.49842	0.474219
Ip6k2	-1.35638	0.359859		1.35638	0.600695
Arf1	0.957787	0.0335705		0.810182	0.128023
Erp29	1.01222	0.0650197		-0.889116	0.454649
Shisa5	1.07303	0.22864		1.59138	0.015591
Eif4h	1.11827	0.338547		1.7618	0.0194859
Filip1l	1.12889	0.618514		1.72698	0.111412
Slc50a1	1.16293	0.492187		-0.543957	0.96054
Pcnp	1.23915	0.14457		-0.349056	0.93827
Gstm2	1.34622	0.728521		-0.434002	0.980544
Cops5	1.35039	0.288215		0.576476	0.836662
Sdhaf4	1.35059	0.35347		0.139145	0.253147
Txlna	1.35125	1		1.174	0.600695
Tmed4	1.36437	0.0114976		1.17899	0.454649
Tctex1d2	1.41949	0.492187		-0.910505	0.432095
Bccip	1.22377	0.0207958		0.896799	0.869877
Abhd17a	1.24543	0.278703		0.801146	0.148234
Jund	0.74521	0.0970892		0.873412	0.222462
Plac8	1.00184	0.779376		-1.33526	0.972726
Ptov1	1.00364	0.489532		0.85826	0.355689
Abhd16a	1.41217	0.051635		1.17635	1
Sh2d1a	-1.53728	0.275832		0.530418	0.219441
Ccdc50	1.42479	0.991765		-0.419303	0.537236
Plscr1	1.431	0.206567		0.368139	0.491289
Npdc1	1.11248	0.0868556		1.25599	0.860829
Aip	1.43532	0.0253136		-0.0298359	0.454649
Klf6	1.00285	0.391045		0.66233	0.20672
Itm2b	0.734301	0.00306166		0.0546632	0.726663
Tcf4	0.906511	0.424138		1.64177	0.279769
Fkbp1a	1.03903	0.00622089		0.467938	0.641363
Plod3	1.44585	0.260206		0.338183	0.680273
Camk4	-1.64149	0.492187		0.912866	0.0401603
Brd4	-1.61165	0.492187		0.827534	0.339897
Ikzf2	-1.58116	0.984312		2.14559	0.47563
Vamp7	-1.56981	0.492187		0.966444	0.944584
Selplg	-1.54281	0.211613		1.9295	0.0147917
Tbl1xr1	-1.5427	0.246177		1.5427	0.97971
Nsg2	-1.54266	0.390032		1.54266	0.454649
Brap	-1.52531	0.784202		1.52531	1
Pgs1	-1.51363	0.252996		1.51363	0.666265
Fli1	-1.47518	0.492187		1.47518	0.60239
Pa2g4	-1.46971	0.0671129		0.906414	0.848617
Tomm22	-1.45052	0.0208096		0.249764	0.126131
Fbxo5	-1.43393	0.778727		-0.137201	0.262839
Ldhb	-1.42815	0.777339		0.768103	0.486054
Eef1a1	0.69852	0.000489711		0.609404	0.28095
Cd63	0.840729	0.00330978		-0.318811	0.0800432
Dusp1	0.963453	0.162312		0.590262	0.965508
Itih5	0.986123	0.0796376		0.265385	0.11118
Ier5	0.999958	0.492187		1.06636	0.450387
Mtch1	1.00296	0.111903		0.912863	0.11118
1810058I24Rik	1.02169	0.114836		-0.224432	0.00657352
Pten	1.0326	0.391045		1.30413	0.0173879
Txndc5	1.04946	0.112164		2.07736	0.286168
Irf1	1.05301	0.391045		-0.645799	0.600695
Zfand5	1.05622	0.22637		0.0423604	0.28095
Fcgrt	1.08653	0.211299		1.25799	0.59838
Rabac1	1.08728	0.000205438		-0.795124	0.0283262
Ddost	1.10114	0.0670405		0.585232	0.345759
Ndufb10	1.11882	0.288721		-0.568696	0.276797
Mafb	1.15248	0.725573		1.40293	0.790386
Rras	1.19617	0.0526083		0.34318	0.956673
Pdia4	1.20284	0.474679		0.599146	0.215935
Maff	1.20559	0.561145		1.21324	0.416672
Hebp2	1.2783	1		-0.610399	0.869877
Il18	1.27843	0.492187		0	0.600695
Pigm	1.27873	0.0664839		0	0.582904
Spg20	1.27928	1		0	0.3293
Rab2b	1.27936	0.704908		0	0.522788
Zfp346	1.27961	0.391045		0	1
Nmi	1.2822	0.391045		-1.35466	0.265737
Slc11a1	1.28234	0.240942		0	0.788614
Uty	1.28286	0.115791		-0.602972	0.262839
Il1r2	1.28333	0.881795		-0.569934	0.869877
Agap1	1.28347	0.782463		0	0.367435
Etv6	1.28448	0.288721		0	0.662751
Pnpla2	1.28586	0.0717589		0	0.734015
Plaur	1.28868	0.753597		-0.569934	0.477847
Traf2	1.28909	0.561842		0	0.211257
Gbp3	1.29128	0.697606		0	0.869877
AI607873	1.29206	0.233033		-1.3545	0.464207
Acer3	1.29629	0.713197		-0.569934	0.907562
Npc1	1.29691	0.613587		0	0.429048
Tmem5	1.35741	0.211299		-0.468868	0.560362
R3hdm4	1.35934	0.492187		-0.101891	0.570046
Myo1b	1.36648	0.454297		-0.240585	0.160486
Oser1	1.3933	0.894066		-1.00566	0.869877
Laptm4b	1.44046	0.144139		0.584874	0.710001
Zfand6	1.44578	0.630699		0.324446	0.486054
Smad7	1.47119	0.05061		-0.161264	0.454649
Angptl4	1.47993	0.892393		-0.0811452	0.584248
Ifi202b	1.49362	0.614017		-0.480871	0.647595
Trim8	1.53787	0.728259		0.108186	0.454649
Gnpda2	1.54331	0.469925		-1.49989	1
Nrbp1	1.54455	0.217383		0.717421	0.955627
Pard3	1.56001	0.883187		-0.632893	0.262839
Taf6	1.5661	0.063881		-0.172464	0.981697
Fam43a	1.53582	0.777388		0.977524	0.0898338
Dusp10	-1.69664	0.747408		1.28508	0.448093
Gng11	1.13742	0.0813526		-1.04108	0.0862688
Uhrf1	-1.58458	0.31724		1.58458	0.0355655
Denr	1.36217	0.0991316		0.0435614	0.871392
Dhrs7	1.55367	0.0508637		-0.365687	0.109787
Hmgn3	1.47096	0.147151		-0.237519	0.91533
Klhl9	1.55625	0.391045		-0.867219	1
Tmed2	1.06447	0.161935		0.519125	0.158266
Skap1	-1.61993	0.272885		0.40406	0.035276
Ftl1	0.843133	0.167528		0.371954	0.427238
Colec12	1.14518	1		-0.750626	0.842722
Rassf1	1.40441	0.445359		-0.169695	0.369662
Pid1	1.49214	0.784202		1.38385	0.575176
Rtp4	1.57471	0.0585125		-0.624236	0.835177
Rac2	-1.70307	0.871198		0.297169	0.600695
Rnh1	1.3342	0.0694727		1.02068	0.466758
Fxyd5	1.35324	0.492187		-0.0595848	0.967367
Trappc4	1.58864	0.861491		-0.380493	0.832187
Ppib	0.890764	0.0093481		-0.217708	0.328586
Fundc2	1.30977	0.161488		-0.841676	0.0489998
Fam13b	-1.67447	0.22793		1.0574	1
Ywhaq	1.19513	0.0255913		0.866506	0.542082
Acadl	1.56816	0.602379		0.140637	1
Ski	1.57282	0.779961		0.57452	0.20633
Calr	1.02566	0.0116713		1.1966	0.693661
Cd28	-1.80125	0.325746		0.197477	0.0564739
E2f4	-1.76283	0.518285		1.76283	0.587433
Rrm2	-1.72718	0.993826		1.3784	0.0151524
H2-T3	-1.70511	0.456046		0.000303796	0.600695
Cd81	0.942226	0.0338277		0.824851	0.267272
Marcks	1.02805	0.391045		1.65404	0.00216614
Sepp1	1.08547	0.140331		0.673852	0.22236
Gabarap	1.10463	0.187472		-0.18629	0.848764
Sept_7	1.12555	0.0636767		0.195062	0.262839
Nbl1	1.13345	0.482306		0.984913	0.155222
Cnn3	1.17106	0.492187		1.54879	0.14766
Spcs1	1.1808	0.0942742		0.199832	0.217307
Tmed9	1.22289	0.0355136		1.72177	0.262839
Park7	1.38177	0.0546491		-1.17663	0.00297792
Tspan4	1.42959	0.176728		0.46441	0.74389
Tgfbi	1.45231	0.0126553		1.11435	0.555484
Pkdcc	1.47929	0.470133		1.84329	0.348958
Zfp91	1.4814	0.0824302		1.16908	0.176987
Pitpna	1.48416	0.391045		0.346492	0.187495
Slc43a3	1.5264	0.0991712		0.174589	0.486054
Prr5	1.53353	0.832834		-1.03667	0.980025
Zfp523	1.53561	0.286329		0	0.486054
Mettl2	1.53642	0.848385		-0.619871	0.486054
Trf	1.53746	0.79873		-1.02472	0.369187
Lypla2	1.54469	0.524165		-1.35868	0.681254
Uba3	1.54526	0.768585		0	1
Ifi47	1.55474	0.0887648		-2.41157	0.869877
Ctla2a	1.63354	0.0526083		0	0.0374414
l7Rn6	1.68903	0.336139		-0.32456	0.359558
Pdlim5	1.69566	0.50193		-0.336244	0.370187
Pld3	1.70581	0.711967		-0.925178	0.24645
Ak3	1.74182	0.423709		-0.992782	0.524812
Socs3	1.15355	0.133586		0.752588	0.439576
Tmem50a	1.27803	0.138083		-0.676578	0.486054
Ost4	1.28733	0.0989761		-0.621763	0.125702
Pnp	1.38751	0.120197		1.68477	0.749064
Ssbp4	1.57281	0.288721		0.947327	0.218596
Atp6v1e1	1.65088	0.645429		-0.849225	0.600695
Nr2f6	1.65589	0.068316		0.61119	0.397854
H1f0	1.40041	0.0413316		1.2389	0.0964879
Syap1	-1.86136	0.693113		0.495373	0.944266
Cst3	0.986535	0.0954646		-0.653011	0.0027181
Arf4	1.12868	0.164209		0.426852	0.319506
H2afy	-1.62974	1		1.79355	0.00167584
Tmed3	1.24257	0.0563396		0.477752	0.659194
Tsc22d1	1.42946	0.22178		0.990958	0.196514
Igfbp4	0.972902	0.0299053		1.96167	0.0428353
Mki67	-1.94469	0.492187		1.94469	1
Ier3	-1.46081	0.386339		0.123115	0.971137
Blvrb	1.64625	0.288721		-0.468058	0.374371
H2-Q6	1.75037	0.0671129		-0.602145	0.788614
Serpinb9	1.76538	0.176903		-1.30701	0.770095
Rhoq	1.88423	0.711397		-0.202351	0.262839
Lat	-2.0002	0.367731		0.405866	0.076567
Cebpb	1.31675	0.492187		-0.589162	0.869877
Sri	1.47075	0.0554563		-1.02006	0.0919632
Jun	0.912737	0.068316		0.889613	0.869835
Icam1	1.5532	0.32842		0.427497	0.812858
H2-D1	1.04294	6.58654e-06		0.973422	0.262839
Neat1	1.18419	0.937219		2.24483	0.0592812
Marcksl1	1.60887	0.413078		0.00899593	0.270869
Gmfg	-2.08758	0.823622		0.0946988	0.600695
Plod1	1.76382	0.151953		-0.227604	0.869877
Mrpl39	2.01026	0.492187		-0.62161	0.802881
Tcf7	-1.85434	0.492187		2.04566	0.0607121
Fabp5	-1.54953	0.211321		0.654106	0.510029
Junb	0.971963	0.0262409		0.402202	1
Ifitm3	0.987181	0.00118697		-0.206873	0.000758564
Arsb	1.94898	0.288215		0	0.454649
Mndal	1.9491	0.861721		-0.603144	1
Hfe	1.95116	0.389651		0	0.71791
Hvcn1	1.95141	0.783363		0	0.869877
Sowahc	1.95378	0.826029		0	0.450645
Ifitm2	1.05048	0.0262409		0.0640047	0.218596
Vwa1	1.95717	0.0859472		0.974033	1
Coro1a	-1.96938	0.720937		1.461	0.235644
Meox2	2.01921	0.00151858		0.720162	0.452262
Iigp1	1.4995	0.0093481		0.0437955	0.533944
Cxcl9	-2.22664	0.428007		-1.85964	0.454649
Laptm4a	1.14485	0.0122984		0.761719	0.206206
Ndufv1	1.81278	0.157717		-0.0863469	0.454649
Ppic	1.32738	0.0530338		0.15927	0.826147
Ubc	1.1217	0.0065472		2.44343	2.34436e-08
Ctsd	1.52917	0.0557622		0.570261	0.154444
Kdelr1	1.64459	0.492187		-0.0140854	0.791146
Gadd45b	1.39464	0.288215		0.743082	0.162035
Isg15	1.76393	0.0729893		-1.00154	0.211304
Grn	1.7324	0.492187		0.235207	0.711092
Ier2	1.32381	0.0342783		0.31593	0.869877
Akr1a1	1.52091	0.0129085		0.492443	0.233015
Anp32e	-2.15019	0.506924		1.76331	0.00301375
Ttc39b	2.11073	0.958661		-1.00023	0.869877
Tmem109	2.13688	0.194261		-0.323918	0.454649
Pkig	2.13677	0.391045		-0.908525	0.600695
Prss23	-2.37798	0.0413316		2.37798	0.56331
Ubb	1.12333	7.30044e-14		-1.17455	3.90327e-13
Mxra8	1.4872	0.612054		0.80507	0.681013
Dap	1.68889	0.240337		1.03922	0.339416
Actb	1.07634	0.0187928		-0.114239	1
Gsn	1.05873	0.496872		2.66722	0.00180422
Wwtr1	1.92344	0.20108		0.550621	0.129936
Msl3	2.23936	0.193934		-0.984833	0.493855
Timm17b	2.24549	0.248936		-0.939387	0.942241
Serpinh1	1.19498	0.0179995		1.35477	0.405816
Hspb1	-2.40968	0.574999		0.0515169	0.427238
Ltc4s	2.18817	0.492187		-0.313649	0.560413
Ifi27l2a	1.43147	0.824532		-0.242772	0.600695
Hist1h1b	-2.41325	0.605819		-1.93827	0.0347952
Rcn3	1.49016	0.409079		0.672597	0.600695
Lrrc59	2.07652	0.492187		0.132437	0.262839
Timm13	1.86599	0.22536		-0.578099	0.0499388
Myb	-2.47366	0.283963		2.47366	0.00359756
Col6a2	1.28771	0.492187		1.33084	0.582119
Tmem165	1.93063	0.0796376		-0.126219	0.912591
Slc29a1	1.94651	0.301349		1.03807	0.749225
Cd3g	-2.11688	0.690413		0.717667	0.869877
Ccl11	1.33674	0.848385		1.17635	0.284899
Serpinf1	1.4224	0.85196		0.492591	0.0661169
Lgmn	1.5945	0.369258		0.983772	0.247425
Nfic	1.80947	0.288721		0.349259	0.248802
Mars	2.276	0.034651		0	1
Sra1	2.0104	0.288721		-0.990316	0.0877249
Fndc1	-2.33076			1.95112
Igfbp7	1.10171	0.00141047		-0.672596	0.0058879
Pcolce	1.30521	0.492187		0.712537	0.661332
Odc1	1.92282	0.848385		-0.512196	0.790386
Mier1	-1.80741	0.391045		2.23318	0.00680475
Fos	1.10935	0.141432		1.34308	0.0782587
C1qtnf2	1.7821	0.565331		0.0837788	0.795255
Cd34	1.52056	0.203972		1.29069	0.720678
Satb1	-2.13884	0.492187		2.29879	2.76504e-06
Klf4	1.41199	0.391045		2.55745	7.32996e-06
Anxa5	1.70831	0.00622089		0.356073	0.486054
Psd	2.39236	0.391045		0	0.486054
Cd9	1.49456	0.0636767		-0.454793	0.311989
Lmna	1.62511	0.1673		0.421083	0.262839
Rhob	1.6524	0.2032		0.713654	0.264663
Meox1	2.14913	0.0767468		-0.208929	0.600695
Igfbp5	-2.37553	0.942241		2.03065	0.0576908
Col15a1	1.51966	0.567206		0.864586	1
Gem	1.77341	0.332375		0.719632	0.0448163
Tesk1	2.52884	0.391045		0	1
Col1a1	1.21766	0.605819		1.41251	0.836662
Rhoh	-2.59356	0.240942		2.23923	0.000391485
Il34	2.08017	0.0767468		-0.240607	0.444667
Dguok	2.4965	0.506636		-0.933299	0.418949
Lum	1.28258	0.492187		1.09412	0.342115
Klf2	1.68675	0.044151		0.289206	0.749759
Cxcl13	-2.77922	0.5		-0.467172	0.6
Hccs	2.64436	0.187472		0	1
Pi16	-2.7674	0.391045		3.73542	1
Ccl2	-2.26595	0.945207		-0.4304	0.454649
Vim	1.36736	0.00622089		1.00851	0.165301
Fosb	1.49308	0.689127		-0.111874	0.427238
Ly6a	1.81851	0.773544		0.981134	0.170842
Tnfrsf1a	2.26671	0.23071		0.10762	0.0209505
Fgfr1	2.41563	0.700723		1.36458	0.178958
Cd3d	-3.16458	0.315069		-0.195733	0.141503
Ptn	1.32517	0.682002		0.295677	0.573153
Bgn	1.52976	0.43614		1.44876	0.0430854
Dlk1	2.38844	0.513581		-0.0987057	0.464169
Atf3	2.0138	0.665431		0.0703887	0.864104
